# Supplementary material for: Common patterns of gene regulation associated with Cesarean section and the development of islet autoimmunity – indications of immune cell activation
Source: Sci Rep. 2019 Apr 18;9:6250. doi: 10.1038/s41598-019-42750-5 (PMC6472354; doi:10.1038/s41598-019-42750-5)
Supplement: Supplementary file 2 — Supplementary Dataset 1 [file 41598_2019_42750_MOESM2_ESM.xlsx]

## Sheet: CS single gene
Entrez ID	t-statistic	p-value	adjusted pv
3050	3.89474	0.00014788	0.428445
7335	3.86347	0.000165496	0.428445
9827	3.83631	0.000183059	0.428445
55974	3.78245	0.000223278	0.428445
8925	-3.75541	0.000246505	0.428445
160857	3.7459	0.000255198	0.428445
23395	-3.7251	0.0002823	0.428445
146050	3.69242	0.000309778	0.428445
387522	3.69255	0.000316443	0.428445
64794	-3.63966	0.000374317	0.428445
947	3.63912	0.000384356	0.428445
23648	3.62871	0.000389208	0.428445
4609	3.62908	0.00039249	0.428445
23555	3.62881	0.000395374	0.428445
377	3.62048	0.000400774	0.428445
4675	3.63411	0.000404976	0.428445
9097	-3.58411	0.000455854	0.428445
221178	-3.5695	0.000493795	0.428445
100131826	-3.55342	0.000507824	0.428445
11182	3.55354	0.000525261	0.428445
54675	3.53068	0.000556206	0.428445
22873	-3.5097	0.000591534	0.428445
171568	3.49323	0.000626313	0.428445
51020	3.45226	0.000721345	0.428445
8658	-3.43995	0.000755276	0.428445
645843	-3.43429	0.000767145	0.428445
23590	-3.42416	0.000799579	0.428445
5566	3.43361	0.000803872	0.428445
5595	3.40781	0.00083964	0.428445
23589	3.40444	0.000849327	0.428445
221143	3.39836	0.000873138	0.428445
54476	-3.37465	0.00093949	0.428445
4617	-3.36555	0.000968785	0.428445
5089	3.342	0.00104855	0.428445
113828	-3.35606	0.00105829	0.428445
28951	3.33514	0.00107781	0.428445
90506	3.33259	0.00109035	0.428445
4163	3.35298	0.00109329	0.428445
9633	3.33402	0.00110544	0.428445
29071	3.33165	0.00112515	0.428445
6450	3.32	0.00113896	0.428445
339287	3.31446	0.00114963	0.428445
79071	3.30446	0.00118854	0.428445
6095	-3.27252	0.0013212	0.428445
54454	-3.27481	0.00132223	0.428445
81618	3.27142	0.0013276	0.428445
26230	-3.26711	0.00134501	0.428445
79414	3.25222	0.00141257	0.428445
4686	-3.24402	0.00145172	0.428445
24149	3.24188	0.0014853	0.428445
8492	-3.23949	0.00149006	0.428445
51442	-3.22764	0.00153163	0.428445
196264	-3.22735	0.00153249	0.428445
84900	3.22112	0.00156395	0.428445
221895	3.2131	0.0016054	0.428445
22930	-3.21285	0.00160987	0.428445
10181	-3.20811	0.00163773	0.428445
29969	3.20553	0.0016514	0.428445
7913	3.21105	0.00165844	0.428445
5825	-3.19869	0.00168239	0.428445
23564	3.20107	0.00169359	0.428445
25778	-3.19676	0.00171151	0.428445
5869	3.1879	0.00174299	0.428445
8021	-3.18999	0.00175228	0.428445
79018	3.18612	0.00175303	0.428445
867	3.18444	0.00178835	0.428445
50614	-3.17971	0.00178904	0.428445
60560	-3.16903	0.00185389	0.428445
5434	3.16192	0.00189473	0.428445
55526	3.15605	0.00193083	0.428445
79666	3.16348	0.00193591	0.428445
4124	-3.1522	0.00195693	0.428445
170482	3.14852	0.00197808	0.428445
80031	-3.14703	0.00204599	0.428445
123811	3.13721	0.00210173	0.428445
2043	-3.13013	0.00210183	0.428445
58490	-3.12202	0.00215302	0.428445
51522	3.1206	0.0021628	0.428445
55796	3.11777	0.00218239	0.428445
285755	3.11518	0.00220251	0.428445
3315	3.11483	0.00220293	0.428445
56681	-3.11376	0.00221176	0.428445
9354	-3.11654	0.0022332	0.428445
6240	-3.11763	0.00223592	0.428445
5425	3.1094	0.00224271	0.428445
9733	-3.10909	0.00224351	0.428445
5128	-3.11411	0.00224966	0.428445
100130274	3.10581	0.00226701	0.428445
81556	-3.09777	0.00232561	0.428445
100130370	-3.0967	0.00233444	0.428445
90693	3.09533	0.00235058	0.428445
50863	-3.08912	0.00239016	0.428445
613266	3.08984	0.00239626	0.428445
23167	-3.07567	0.00249392	0.428445
55437	3.07654	0.00252318	0.428445
27440	3.06766	0.00255765	0.428445
10474	3.0656	0.00257441	0.428445
6778	3.0646	0.00258235	0.428445
3856	-3.06327	0.00259316	0.428445
6874	3.06333	0.00262055	0.428445
79750	-3.0827	0.00262489	0.428445
23140	-3.06	0.00263319	0.428445
23054	3.06116	0.00265797	0.428445
9870	-3.04874	0.00271414	0.428445
79980	-3.05197	0.00274209	0.428445
57149	3.05309	0.0027441	0.428445
7021	-3.0445	0.00275198	0.428445
883	3.04401	0.00275602	0.428445
25941	3.04665	0.00275633	0.428445
2782	3.04023	0.00282405	0.428445
348645	-3.04361	0.00283716	0.428445
29098	3.0327	0.00285378	0.428445
57153	3.0327	0.0028538	0.428445
1774	3.03765	0.00286295	0.428445
25914	-3.02781	0.00289762	0.428445
488	-3.02915	0.00290103	0.428445
5305	3.02561	0.0029176	0.428445
51279	3.02463	0.00292646	0.428445
5707	-3.0217	0.00295331	0.428445
5705	3.02029	0.00296629	0.428445
7423	3.02004	0.00297043	0.428445
6335	3.01913	0.00297852	0.428445
9129	-3.01315	0.00303285	0.428445
9688	-3.01334	0.00303369	0.428445
57514	3.01008	0.00310232	0.428445
10295	3.02035	0.00312442	0.428445
26276	-3.0027	0.0031328	0.428445
374882	3.00289	0.00315021	0.428445
9839	-3.00005	0.00315891	0.428445
5927	-2.99771	0.0031816	0.428445
8673	3.00063	0.00320824	0.428445
94233	-2.99966	0.00323116	0.428445
6626	2.99279	0.00323165	0.428445
54906	-2.98301	0.0033293	0.428445
150465	2.98555	0.0033432	0.428445
2894	-2.97797	0.00338141	0.428445
5315	2.98079	0.00341962	0.428445
84329	2.97696	0.00343381	0.428445
11234	-2.98066	0.00344066	0.428445
51337	2.96894	0.00347672	0.428445
3218	-2.96542	0.00351554	0.428445
3092	2.96446	0.00352478	0.428445
55643	2.96406	0.00353077	0.428445
1475	2.97491	0.00357281	0.428445
10328	-2.95863	0.00359085	0.428445
9535	2.95942	0.00359681	0.428445
58155	-2.95158	0.00366819	0.428445
2804	-2.95094	0.00367392	0.428445
4040	2.9788	0.00367486	0.428445
150967	2.9515	0.0037323	0.428445
9019	2.94061	0.00379171	0.428445
3827	-2.9417	0.00380667	0.428445
114803	-2.93896	0.00381085	0.428445
10928	2.94128	0.00381155	0.428445
84324	-2.93795	0.00382607	0.428445
9653	2.94571	0.00382736	0.428445
2785	2.93692	0.00384115	0.428445
80013	-2.93312	0.00387925	0.428445
6929	2.93222	0.00388991	0.428445
5074	2.93496	0.00390971	0.428445
10280	2.92745	0.00394668	0.428445
23596	2.92919	0.00395403	0.428445
1618	2.9256	0.00396893	0.428445
84897	-2.92462	0.0039808	0.428445
55219	-2.92024	0.00403413	0.428445
3622	2.91918	0.00404709	0.428445
27291	-2.91713	0.00407236	0.428445
29113	-2.91736	0.00407376	0.428445
5093	2.92667	0.00407463	0.428445
6940	2.91977	0.00408998	0.428445
26828	2.92593	0.00413325	0.428445
375248	-2.91182	0.00413848	0.428445
3007	2.91086	0.00415045	0.428445
11319	-2.90945	0.0041722	0.428445
23036	-2.9077	0.00419035	0.428445
7174	-2.90624	0.00420893	0.428445
9623	2.9069	0.00421628	0.428445
255967	-2.90586	0.00424658	0.428445
8971	2.90654	0.00427587	0.428445
8125	2.90658	0.00429711	0.428445
3068	2.90747	0.00432147	0.428445
23165	-2.89739	0.00432299	0.428445
81853	2.90691	0.004324	0.428445
9377	2.90178	0.00434804	0.428445
414149	-2.89921	0.00434975	0.428445
1317	2.9094	0.00435537	0.428445
2307	-2.89732	0.00439982	0.428445
7917	2.89177	0.00440986	0.428445
10008	2.89051	0.00441349	0.428445
8932	2.88985	0.00442226	0.428445
1665	-2.88744	0.00445458	0.428445
6617	-2.88475	0.00454415	0.428445
57533	2.88021	0.00457899	0.428445
121355	2.87642	0.00460457	0.428445
5373	-2.87587	0.00461211	0.428445
26020	2.87447	0.00463152	0.428445
3621	2.87312	0.0046503	0.428445
23198	-2.87088	0.00468168	0.428445
10054	2.86673	0.00478995	0.428445
10247	2.8655	0.00479713	0.428445
5079	2.87092	0.00481127	0.428445
58513	2.85914	0.00484912	0.428445
25840	2.86062	0.0048722	0.428445
54963	2.86208	0.00488426	0.428445
645644	2.86778	0.00489996	0.428445
27102	2.87456	0.00490538	0.428445
54801	-2.8527	0.00494317	0.428445
5211	2.85355	0.00496634	0.428445
1174	2.85386	0.00499904	0.428445
257160	2.85028	0.00503825	0.428445
23017	-2.84581	0.00504583	0.428445
64328	-2.84438	0.00506737	0.428445
23357	2.8504	0.00507623	0.428445
139322	2.85357	0.00509853	0.428445
282809	2.84029	0.00512941	0.428445
8936	2.84679	0.0051363	0.428445
5452	2.83631	0.00519343	0.428445
26061	-2.83815	0.00522815	0.428445
607	2.85187	0.00528839	0.428445
253260	-2.82772	0.00532434	0.428445
7172	2.83386	0.00532779	0.428445
2803	-2.82654	0.00534299	0.428445
84191	2.82563	0.00536003	0.428445
79814	2.825	0.0053675	0.428445
2280	2.82925	0.00540403	0.428445
79176	2.82134	0.00542949	0.428445
79856	2.8209	0.00543305	0.428445
1603	2.82045	0.00546065	0.428445
55256	2.8315	0.0054784	0.428445
144100	2.81967	0.00548234	0.428445
129303	2.81704	0.00549538	0.428445
143884	-2.81542	0.00552555	0.428445
4709	2.81855	0.00554351	0.428445
124808	-2.81369	0.00557467	0.428445
64963	2.80939	0.0056359	0.428445
407034	-2.80563	0.00568348	0.428445
79857	2.80449	0.00570261	0.428445
4947	2.80227	0.00574002	0.428445
10587	2.80072	0.00576628	0.428445
8266	2.79801	0.00581414	0.428445
342926	2.80181	0.00583438	0.428445
84250	-2.79363	0.00588774	0.428445
25820	-2.79345	0.00589088	0.428445
100132099	-2.79126	0.0059289	0.428445
113201	2.79357	0.00593126	0.428445
7979	-2.79018	0.00594773	0.428445
9439	-2.79013	0.00594866	0.428445
6794	2.79213	0.00596272	0.428445
9814	-2.79828	0.00600257	0.428445
221035	2.78873	0.00600576	0.428445
8110	2.78584	0.00602388	0.428445
2844	-2.78356	0.00611552	0.428445
641737	-2.77802	0.00616339	0.428445
682	2.77973	0.00618067	0.428445
253959	-2.77819	0.00618272	0.428445
8435	2.78427	0.00620901	0.428445
23352	-2.77492	0.00621991	0.428445
6117	2.77395	0.00623937	0.428445
5450	2.77447	0.0062461	0.428445
55957	2.77292	0.00625605	0.428445
57001	2.77494	0.00627921	0.428445
201562	2.77602	0.00629563	0.428445
81669	-2.77775	0.00629937	0.428445
4548	-2.77338	0.00630372	0.428445
84140	2.76942	0.00634406	0.428445
29985	2.76496	0.00640311	0.428445
4292	-2.76639	0.00645146	0.428445
8019	2.76292	0.00648739	0.428445
9600	2.76052	0.00650311	0.428445
1820	2.76648	0.00650379	0.428445
55657	2.75867	0.00652152	0.428445
8682	2.7673	0.00653866	0.428445
31	-2.75463	0.00659859	0.428445
283871	2.75384	0.00661372	0.428445
1778	-2.75774	0.00661395	0.428445
26259	2.75381	0.0066143	0.428445
55898	2.75294	0.00663112	0.428445
85318	-2.75531	0.00663572	0.428445
79159	2.7503	0.00668203	0.428445
64853	2.75253	0.00668759	0.428445
56672	2.74898	0.00671101	0.428445
8239	-2.74806	0.00673032	0.428445
329	-2.74711	0.00674427	0.428445
10163	2.74608	0.00676451	0.428445
353333	-2.74887	0.00678635	0.428445
1416	-2.7513	0.00680243	0.428445
100509814	-2.74355	0.00681423	0.428445
3069	2.74586	0.00682303	0.428445
26268	-2.74175	0.00684997	0.428445
5147	2.74129	0.00685904	0.428445
2936	2.7434	0.00686997	0.428445
157	2.74834	0.00689887	0.428445
9282	-2.73827	0.0069637	0.428445
83861	2.73587	0.00699134	0.428445
114793	2.73692	0.00700675	0.428445
8634	-2.72706	0.0071472	0.428445
8576	2.73206	0.00714951	0.428445
7187	-2.72434	0.00720338	0.428445
1522	2.72629	0.00722013	0.428445
10201	2.72436	0.00724689	0.428445
2688	2.72802	0.00729724	0.428445
163732	2.71997	0.0073367	0.428445
8031	2.72653	0.00736417	0.428445
9898	-2.72107	0.00737481	0.428445
5071	-2.72837	0.00740503	0.428445
10859	2.71832	0.0074192	0.428445
1476	2.71801	0.00741947	0.428445
81611	2.71703	0.00742018	0.428445
79085	2.71384	0.00742447	0.428445
8407	2.71529	0.0074557	0.428445
10467	2.71202	0.00746482	0.428445
154807	2.71314	0.00746659	0.428445
57128	2.71315	0.0074848	0.428445
10610	2.71029	0.00750061	0.428445
57210	2.7099	0.007509	0.428445
147495	2.70958	0.00751608	0.428445
254187	-2.70865	0.00753602	0.428445
516	2.70839	0.00754181	0.428445
257240	2.70796	0.00755115	0.428445
84795	2.70735	0.00756433	0.428445
118	2.70814	0.00757251	0.428445
64969	2.7079	0.00758613	0.428445
387082	-2.70607	0.00759222	0.428445
2934	2.70458	0.00763214	0.428445
56894	2.70225	0.00767571	0.428445
55584	-2.70187	0.00768964	0.428445
8078	2.7017	0.00769156	0.428445
7461	2.70572	0.00769821	0.428445
79628	-2.70513	0.00770201	0.428445
54965	2.70223	0.00771153	0.428445
8999	-2.70381	0.00772576	0.428445
85319	-2.70027	0.00776193	0.428445
375775	2.70471	0.00776344	0.428445
9270	2.69931	0.00778189	0.428445
54429	2.69651	0.00780307	0.428445
5366	2.69723	0.00782936	0.428445
1105	-2.69317	0.00787796	0.428445
338657	-2.69231	0.00789732	0.428445
4848	-2.69185	0.00792875	0.428445
6652	2.68773	0.00800124	0.428445
23741	2.69229	0.00803865	0.428445
8892	-2.68905	0.00805283	0.428445
2548	2.69484	0.00809174	0.428445
100129112	-2.68355	0.00809729	0.428445
6252	2.68353	0.00811103	0.428445
27229	2.68555	0.00813709	0.428445
6988	2.67921	0.00819818	0.428445
1472	-2.68076	0.00820243	0.428445
79982	-2.67419	0.00831608	0.428445
57539	-2.67468	0.00835146	0.428445
4968	2.67032	0.00840813	0.428445
114781	-2.66964	0.0084307	0.428445
219539	-2.66826	0.0084574	0.428445
8192	2.66902	0.00848073	0.428445
80212	2.66682	0.00849219	0.428445
113235	2.6698	0.00851373	0.428445
317772	2.66655	0.00852392	0.428445
10094	2.67255	0.00857334	0.428445
7855	2.66955	0.00858287	0.428445
4299	2.66496	0.00860561	0.428445
115352	2.66459	0.00861522	0.428445
84128	-2.66168	0.00861681	0.428445
5108	-2.66165	0.00861757	0.428445
55773	-2.66114	0.00863012	0.428445
55254	-2.65883	0.00868678	0.428445
2997	2.65874	0.00868896	0.428445
90529	2.6578	0.00871212	0.428445
6579	-2.65683	0.00873599	0.428445
1315	-2.65655	0.00874295	0.428445
5216	2.65616	0.00875252	0.428445
114791	-2.65587	0.00875977	0.428445
80145	2.65968	0.00876666	0.428445
114625	2.65763	0.00879341	0.428445
8973	-2.65928	0.00880774	0.428445
120071	2.65367	0.00881444	0.428445
285343	2.65307	0.00885651	0.428445
10327	2.64708	0.00898022	0.428445
26211	-2.64989	0.00898069	0.428445
23367	2.64636	0.00899838	0.428445
55288	2.64951	0.00903249	0.428445
55253	-2.64667	0.0090964	0.428445
390181	-2.64621	0.00912035	0.428445
8531	2.64792	0.00912473	0.428445
55252	2.64236	0.00913159	0.428445
149134	2.64482	0.00915221	0.428445
23125	2.64224	0.00916869	0.428445
10982	-2.63859	0.0091979	0.428445
79027	-2.63781	0.00921817	0.428445
84188	-2.63765	0.00922215	0.428445
10771	2.63864	0.00922489	0.428445
170506	-2.63591	0.00926753	0.428445
29915	-2.63326	0.00933686	0.428445
84687	2.63488	0.00935079	0.428445
56940	2.63555	0.00935643	0.428445
9798	-2.63239	0.00935975	0.428445
9818	-2.63133	0.00938774	0.428445
79627	2.63408	0.00939091	0.428445
9960	-2.63063	0.00940609	0.428445
8396	2.63009	0.00942051	0.428445
23215	-2.62934	0.00944034	0.428445
11156	2.62926	0.00945022	0.428445
51024	2.63581	0.00951047	0.428445
27235	-2.62339	0.00959922	0.428445
10423	2.62625	0.00960098	0.428445
1111	-2.62316	0.00960631	0.428445
1312	2.62614	0.00960821	0.428445
392490	2.62227	0.0096399	0.428445
51077	2.62588	0.00965877	0.428445
9330	-2.62102	0.0096632	0.428445
79590	2.62805	0.00970951	0.428445
26128	-2.62296	0.0097276	0.428445
91074	-2.62059	0.00973452	0.428445
26515	-2.61902	0.00975101	0.428445
55127	-2.61742	0.00976165	0.428445
57038	-2.61695	0.00977412	0.428445
10001	-2.61603	0.00979926	0.428445
164	-2.61463	0.00983772	0.428445
57449	2.61784	0.00985681	0.428445
128817	2.61547	0.00986389	0.428445
171546	2.61208	0.00990816	0.428445
138724	-2.61399	0.00995882	0.428445
4790	-2.60934	0.00998427	0.428445
7454	2.60873	0.0100015	0.428445
4820	-2.60868	0.0100028	0.428445
23396	2.60817	0.0100169	0.428445
57507	2.61748	0.0100282	0.428445
23031	2.6077	0.0100301	0.428445
2971	2.61028	0.0100634	0.428445
7782	2.61509	0.010074	0.428445
2932	2.6064	0.0100754	0.428445
27065	2.61074	0.0100861	0.428445
229	-2.60644	0.0100931	0.428445
10434	2.61125	0.0100978	0.428445
63940	2.60487	0.0101097	0.428445
4524	2.60507	0.0101275	0.428445
54842	-2.60698	0.0101414	0.428445
403341	2.60266	0.0101775	0.428445
29880	-2.60246	0.010178	0.428445
401541	-2.60571	0.0101945	0.428445
54455	-2.60113	0.0102159	0.428445
149603	2.6077	0.010243	0.428445
135656	-2.59892	0.0102788	0.428445
55841	2.59808	0.0103168	0.428445
206358	2.60498	0.0103305	0.428445
4741	2.60085	0.0103629	0.428445
9038	-2.59574	0.0103702	0.428445
166793	-2.59596	0.0104066	0.428445
2796	-2.59439	0.0104153	0.428445
5134	2.59291	0.0104522	0.428445
5296	2.59131	0.0104988	0.428445
3290	2.59389	0.0105558	0.428445
100124537	-2.59	0.0105614	0.428445
9095	2.59044	0.0105816	0.428445
60686	2.58778	0.0106034	0.428445
27350	2.58601	0.0106546	0.428445
90594	2.58816	0.0106789	0.428445
7741	-2.58632	0.0106895	0.428445
79799	-2.58385	0.0107343	0.428445
144132	-2.58758	0.0107365	0.428445
51635	2.58302	0.0107432	0.428445
55739	-2.58744	0.0107475	0.428445
47	2.58259	0.0107602	0.428445
406	-2.58196	0.010775	0.428445
8452	-2.58195	0.0107752	0.428445
221302	-2.58034	0.0108235	0.428445
7486	-2.58029	0.010825	0.428445
51114	2.58586	0.0108445	0.428445
256236	2.5783	0.0109562	0.428445
3029	2.57637	0.0109749	0.428445
23625	2.57495	0.0109861	0.428445
9244	-2.57678	0.0110039	0.428445
90957	-2.57222	0.0110758	0.428445
6259	-2.56948	0.0111537	0.428445
53833	-2.56982	0.0111625	0.428445
319139	-2.57165	0.0111767	0.428445
9141	2.5769	0.0111923	0.428445
85009	-2.56754	0.0112134	0.428445
134265	2.56765	0.0112152	0.428445
85317	-2.56775	0.0112728	0.428445
1267	2.56525	0.0112925	0.428445
10712	2.56492	0.0112948	0.428445
51003	-2.56474	0.011324	0.428445
146760	2.56544	0.0113463	0.428445
1871	2.56323	0.0113491	0.428445
10609	2.56288	0.0113587	0.428445
64768	-2.5613	0.0114081	0.428445
79745	-2.56093	0.0114198	0.428445
26985	-2.5617	0.0114219	0.428445
65980	-2.56073	0.0114261	0.428445
4329	2.56413	0.0114464	0.428445
3737	2.55995	0.0114507	0.428445
10541	2.55907	0.0115521	0.428445
902	-2.55613	0.0115718	0.428445
55031	-2.55508	0.0116053	0.428445
204	2.55527	0.0116154	0.428445
284001	-2.55717	0.011653	0.428445
55746	-2.55317	0.0116665	0.428445
51163	-2.5534	0.011678	0.428445
283383	2.55984	0.011704	0.428445
23154	2.55039	0.0117558	0.428445
285780	-2.54899	0.0118182	0.428445
23122	-2.54985	0.011822	0.428445
285367	2.54762	0.011846	0.428445
4646	-2.54888	0.0118715	0.428445
5510	2.55038	0.011893	0.428445
23569	2.54631	0.011902	0.428445
8943	2.54883	0.0119064	0.428445
5780	2.54572	0.0119123	0.428445
4281	2.54528	0.0119219	0.428445
27004	2.54427	0.0119589	0.428445
9079	2.54484	0.0119759	0.428445
6401	-2.54373	0.0119788	0.428445
11046	2.54487	0.0119957	0.428445
23313	2.54248	0.0120162	0.428445
121599	2.54372	0.0120378	0.428445
23503	-2.54077	0.0121107	0.428445
386683	-2.53955	0.0121107	0.428445
388121	-2.53826	0.0121635	0.428445
840	-2.54031	0.0121827	0.428445
27252	-2.53531	0.012252	0.428445
7867	2.53797	0.0122876	0.428445
8148	2.53471	0.0123082	0.428445
54558	2.53574	0.0123283	0.428445
49	-2.53204	0.012362	0.428445
145741	-2.53189	0.0123875	0.428445
57704	2.53296	0.0124122	0.428445
1536	2.53424	0.01242	0.428445
10947	-2.5301	0.0124277	0.428445
27121	-2.53335	0.0124789	0.428445
7264	2.52849	0.0124825	0.428445
10951	2.53107	0.0125021	0.428445
537	2.53478	0.0125026	0.428445
161424	-2.53109	0.0125051	0.428445
79796	-2.52756	0.0125144	0.428445
101954276	2.52791	0.0125197	0.428445
9415	2.54092	0.0125362	0.428445
127077	-2.53056	0.0125547	0.428445
284802	-2.53999	0.0125737	0.428445
85316	-2.52617	0.0125798	0.428445
5499	2.52565	0.0125798	0.428445
27340	-2.5276	0.0125853	0.428445
100996465	-2.52772	0.012605	0.428445
2630	2.52477	0.0126101	0.428445
414	2.53023	0.0126104	0.428445
10211	2.52737	0.0126291	0.428445
51010	-2.52357	0.0126513	0.428445
10540	2.52329	0.0126625	0.428445
56980	-2.52315	0.0126773	0.428445
135892	2.52272	0.0126808	0.428445
9712	2.52625	0.0126979	0.428445
22934	2.52175	0.0127176	0.428445
54676	2.52251	0.0127392	0.428445
57169	-2.52097	0.0127412	0.428445
326624	2.52101	0.012743	0.428445
55245	-2.52759	0.0127448	0.428445
4259	2.52326	0.0127467	0.428445
3202	-2.52692	0.0127577	0.428445
9117	-2.52026	0.012771	0.428445
6992	2.51837	0.0128317	0.429714
84936	2.51613	0.0129102	0.429982
55755	-2.5183	0.0129563	0.429982
57167	-2.51428	0.0129756	0.429982
80196	-2.52443	0.0129854	0.429982
84316	2.51328	0.0130108	0.429982
162466	2.51251	0.013038	0.429982
118426	-2.51619	0.0130387	0.429982
930	2.51303	0.0130943	0.429982
286262	2.51074	0.0131086	0.429982
27351	2.51	0.0131419	0.429982
63917	-2.51558	0.0131794	0.429982
9972	-2.50641	0.0132556	0.429982
284021	2.51471	0.0132951	0.429982
51495	-2.50483	0.0133125	0.429982
153396	-2.50527	0.0133469	0.429982
79788	2.50349	0.0133613	0.429982
29956	2.50501	0.0133666	0.429982
84265	2.5047	0.0134045	0.429982
57794	-2.50128	0.0134412	0.429982
81573	-2.50096	0.0134566	0.429982
100132354	-2.49961	0.0135024	0.429982
284274	-2.50197	0.013543	0.429982
5394	-2.49876	0.0135569	0.429982
91120	-2.5009	0.0135674	0.429982
85465	-2.49707	0.0135967	0.429982
55037	-2.49677	0.0136205	0.429982
84132	-2.49567	0.0136615	0.429982
84987	-2.49815	0.0136691	0.429982
11257	2.49461	0.0136894	0.429982
389541	2.4927	0.0137606	0.429982
871	2.49709	0.0137631	0.429982
822	2.50132	0.0137724	0.429982
6775	-2.49688	0.0137745	0.429982
91012	-2.4944	0.013801	0.429982
79269	2.50037	0.0138292	0.429982
116138	2.49229	0.0138312	0.429982
27327	-2.48683	0.0139769	0.429982
9545	2.48715	0.0139807	0.429982
51564	2.48813	0.014014	0.429982
199870	-2.49069	0.0140684	0.429982
56648	-2.48344	0.0141097	0.429982
25923	2.48124	0.0141927	0.429982
1373	-2.48204	0.0142035	0.429982
7167	2.48095	0.0142181	0.429982
6730	-2.48203	0.014241	0.429982
26049	-2.47906	0.0142724	0.429982
100128175	-2.47886	0.0142802	0.429982
1390	-2.47858	0.0142911	0.429982
1892	2.47793	0.014316	0.429982
57567	2.47856	0.0143605	0.429982
1281	-2.47677	0.0143606	0.429982
7100	2.47704	0.014378	0.429982
57168	2.48208	0.0143809	0.429982
55793	2.47582	0.0143977	0.429982
29933	-2.47516	0.0144231	0.429982
51035	-2.48537	0.0144247	0.429982
4478	2.47507	0.0144263	0.429982
54919	2.47628	0.0144281	0.429982
11092	2.47508	0.0144318	0.429982
6873	-2.47493	0.0144321	0.429982
90826	-2.47172	0.0145569	0.429982
5062	2.47441	0.0145718	0.429982
170954	2.47118	0.014578	0.429982
65110	2.47164	0.0145891	0.429982
5101	2.47066	0.0145983	0.429982
25828	2.47148	0.0146075	0.429982
392509	2.47025	0.0146196	0.429982
5905	-2.47234	0.0147341	0.429982
51174	-2.47111	0.0147432	0.429982
3611	2.46793	0.0147465	0.429982
390151	-2.47362	0.014752	0.429982
23089	2.4785	0.0147545	0.429982
84833	2.47086	0.0147565	0.429982
51760	2.467	0.0147906	0.429982
23508	2.46811	0.0147915	0.429982
554	-2.46555	0.0148005	0.429982
23517	-2.46556	0.0148089	0.429982
10396	-2.46875	0.0148215	0.429982
63933	2.4638	0.0148695	0.429982
60672	2.46309	0.014898	0.429982
4695	2.46243	0.0149243	0.429982
6760	-2.46174	0.0149519	0.429982
51545	2.46173	0.0149763	0.429982
9044	-2.46003	0.0150203	0.429982
10795	-2.45879	0.0150742	0.429982
64848	-2.45845	0.0151024	0.429982
10636	2.45714	0.0151385	0.429982
3965	2.4556	0.0152021	0.429982
199	2.45979	0.0152039	0.429982
55236	-2.45526	0.0152134	0.429982
432369	2.4545	0.0152442	0.429982
10717	-2.46015	0.0152445	0.429982
28972	2.45834	0.0152852	0.429982
132158	-2.4534	0.015299	0.429982
847	2.45679	0.0153166	0.429982
64327	-2.45404	0.0153357	0.429982
55632	-2.45205	0.0153441	0.429982
79629	2.45176	0.0153563	0.429982
202309	2.45123	0.0153948	0.429982
9984	-2.45067	0.0154061	0.429982
10509	2.44988	0.0154332	0.429982
22906	2.4548	0.0154387	0.429982
134430	-2.44984	0.0154414	0.429982
1043	2.449	0.0154695	0.429982
283687	2.45228	0.0154843	0.429982
114659	-2.44746	0.015537	0.429982
170685	-2.45054	0.0155972	0.429982
100129534	2.44467	0.0156491	0.429982
9882	2.44417	0.0156703	0.429982
29957	2.44691	0.0157211	0.429982
6314	-2.44374	0.0157253	0.429982
23514	2.44256	0.0157384	0.429982
55751	-2.44158	0.0157792	0.429982
23060	2.44083	0.0158102	0.429982
80821	-2.43989	0.0158499	0.429982
5495	-2.43959	0.0158625	0.429982
124989	2.44576	0.0158684	0.429982
5802	2.43892	0.015891	0.429982
219484	-2.44289	0.0159033	0.429982
406930	2.44749	0.0159083	0.429982
55851	2.4421	0.0159209	0.429982
200942	2.44444	0.0159293	0.429982
66005	2.43786	0.0159356	0.429982
92014	2.43808	0.0159365	0.429982
9398	2.44312	0.0159472	0.429982
24139	2.43824	0.0159626	0.429982
4629	2.43877	0.0159989	0.429982
388939	2.43537	0.0160422	0.429982
83737	-2.43644	0.0160541	0.429982
605	2.43907	0.0160621	0.429982
390437	-2.43463	0.0160728	0.429982
27125	-2.43477	0.0160728	0.429982
55624	2.43457	0.0160754	0.429982
10781	-2.44163	0.0160909	0.429982
84513	2.43451	0.0160994	0.429982
7158	-2.43396	0.0161059	0.429982
80351	-2.43369	0.0161132	0.429982
256957	-2.43728	0.0161439	0.429982
6251	2.43378	0.0161625	0.429982
85313	-2.43222	0.016176	0.429982
3064	-2.4386	0.0162092	0.429982
4552	-2.43181	0.016221	0.429982
11056	-2.43116	0.016229	0.429982
390054	-2.43159	0.0162395	0.429982
83440	-2.43066	0.0162432	0.429982
130355	2.43059	0.0162461	0.429982
8899	-2.43024	0.0162613	0.429982
153129	2.43223	0.016262	0.429982
224	2.43274	0.0162621	0.429982
9221	2.42909	0.0163179	0.430805
91373	2.43231	0.0163559	0.430805
2322	2.4289	0.0164004	0.430805
140710	2.43272	0.0164086	0.430805
1434	-2.42658	0.0164202	0.430805
135152	-2.42798	0.0164595	0.430805
284613	2.43047	0.0164608	0.430805
1069	2.4259	0.0164774	0.430805
9631	-2.42331	0.0165626	0.431486
9970	-2.42276	0.0165868	0.431486
339906	-2.42207	0.0166207	0.431486
246175	-2.42172	0.0166326	0.431486
84993	2.42037	0.0166919	0.431486
25853	2.42638	0.0166969	0.431486
23196	2.42026	0.016697	0.431486
100873781	-2.42351	0.0166976	0.431486
26060	2.42707	0.0167158	0.431486
4175	-2.41942	0.0167339	0.431486
55183	-2.41841	0.0167786	0.432043
8294	2.41795	0.0168058	0.432149
85360	2.41967	0.016862	0.432416
80018	-2.4155	0.0169084	0.432416
341	-2.4156	0.0169253	0.432416
10566	2.41996	0.016933	0.432416
54867	2.41486	0.0169392	0.432416
9697	2.41446	0.0169548	0.432416
386681	-2.41116	0.017108	0.433244
55664	-2.4103	0.0171417	0.433244
144568	-2.41291	0.0171495	0.433244
79581	2.41191	0.0171547	0.433244
90933	2.41119	0.0171557	0.433244
58527	2.40995	0.0171978	0.433244
6850	2.40968	0.0172284	0.433244
10915	-2.40796	0.0172479	0.433244
7001	2.40789	0.017251	0.433244
1386	-2.40872	0.0172733	0.433244
55679	2.40707	0.0172886	0.433244
23038	2.40704	0.0172899	0.433244
84259	-2.40686	0.0172982	0.433244
54890	2.41004	0.0173695	0.433244
25831	-2.40303	0.0174735	0.433244
9107	-2.40277	0.0174854	0.433244
54520	-2.40327	0.0174928	0.433244
2931	2.40218	0.0175137	0.433244
30845	2.40888	0.0175678	0.433244
57721	-2.40075	0.0175785	0.433244
54891	-2.40021	0.0176036	0.433244
8115	2.40041	0.0176264	0.433244
55795	-2.40287	0.0176288	0.433244
6195	2.39853	0.0176814	0.433244
3376	-2.39803	0.0177047	0.433244
51170	2.39972	0.0177122	0.433244
2868	2.39903	0.0177136	0.433244
2208	2.39745	0.0177544	0.433244
11091	2.39849	0.0177663	0.433244
160	2.40202	0.0177797	0.433244
84681	2.39649	0.0177823	0.433244
92521	2.40068	0.0178082	0.433244
27239	2.39947	0.0178475	0.433244
11313	2.39491	0.0178502	0.433244
102723489	-2.39895	0.0178581	0.433244
6297	2.39645	0.0178586	0.433244
2030	2.39997	0.0178837	0.433244
4068	-2.39415	0.0178857	0.433244
7027	2.39455	0.017913	0.433244
5710	2.39369	0.0179139	0.433244
64429	-2.39308	0.0179361	0.433244
1197	2.39334	0.0180194	0.434278
25915	2.39018	0.018073	0.434278
53335	2.39078	0.0181206	0.434278
55027	2.38849	0.0181533	0.434278
100129726	-2.38843	0.0181562	0.434278
57658	2.38787	0.0182093	0.434278
90993	2.39246	0.0182453	0.434278
6123	-2.39018	0.0182552	0.434278
51629	2.38934	0.0182667	0.434278
6902	2.39029	0.0182832	0.434278
284252	2.38539	0.018301	0.434278
387509	-2.38637	0.0183021	0.434278
55652	2.38515	0.0183172	0.434278
2288	2.38482	0.0183284	0.434278
30011	2.38474	0.0183323	0.434278
81855	2.38936	0.0183986	0.434278
23149	2.38327	0.0184031	0.434278
55626	-2.38346	0.0184386	0.434278
5356	-2.38232	0.018449	0.434278
220002	2.38193	0.0184676	0.434278
8697	-2.38156	0.0184853	0.434278
24141	2.38368	0.0185216	0.434278
2998	-2.38368	0.0185739	0.434278
54802	-2.38194	0.018578	0.434278
26228	2.38214	0.0185873	0.434278
2243	-2.38676	0.0186023	0.434278
3626	-2.37814	0.0186573	0.434278
4204	-2.38459	0.0186597	0.434278
6857	2.37853	0.0186909	0.434278
348262	2.37667	0.0187241	0.434278
5332	2.3787	0.0187555	0.434278
51188	2.37812	0.018759	0.434278
51661	2.37716	0.0188015	0.434278
494118	-2.37921	0.0188128	0.434278
10553	2.3792	0.0188246	0.434278
731	-2.37448	0.0188351	0.434278
55832	-2.37429	0.0188412	0.434278
11144	2.37374	0.0189565	0.434278
220213	2.37468	0.0189903	0.434278
7314	2.3712	0.018996	0.434278
286016	2.37128	0.0189976	0.434278
81562	2.37093	0.0190072	0.434278
10695	2.37185	0.0191423	0.434278
24144	-2.37574	0.0191613	0.434278
10419	2.37324	0.019166	0.434278
92305	2.36743	0.0191878	0.434278
89796	2.36842	0.01929	0.434278
4956	-2.36857	0.0193345	0.434278
27075	2.36794	0.0193445	0.434278
222256	2.36799	0.0193461	0.434278
2011	2.364	0.0193515	0.434278
10487	2.36527	0.0193615	0.434278
55825	2.36278	0.0194129	0.434278
9730	-2.36366	0.0194352	0.434278
10299	-2.36206	0.0194494	0.434278
400579	2.36199	0.0194527	0.434278
55080	2.3645	0.0194541	0.434278
3920	2.36509	0.0194669	0.434278
54708	-2.36158	0.0194821	0.434278
55852	2.36377	0.0194943	0.434278
84445	2.3611	0.0194978	0.434278
4668	2.36413	0.019507	0.434278
339977	2.36547	0.0195078	0.434278
55204	2.36238	0.0195099	0.434278
7138	2.3666	0.0195512	0.434278
622	2.36339	0.0195527	0.434278
4258	2.3594	0.0195843	0.434278
92799	2.36151	0.019598	0.434278
8453	-2.35876	0.0196165	0.434278
115207	2.36368	0.019622	0.434278
284273	2.36256	0.019626	0.434278
823	2.35698	0.0197076	0.434749
3150	2.35694	0.0197111	0.434749
7203	2.35717	0.019717	0.434749
22818	2.35607	0.0197589	0.434993
10260	-2.35494	0.0198162	0.434993
203547	2.35479	0.01982	0.434993
5437	2.35609	0.019821	0.434993
2130	-2.35331	0.019903	0.436282
80168	2.35268	0.0199404	0.43659
89944	-2.35233	0.0200314	0.437394
149840	2.35047	0.0200428	0.437394
7307	-2.35039	0.0200472	0.437394
91975	-2.3525	0.0201153	0.437959
254048	2.35058	0.0201519	0.437959
3084	-2.35052	0.020183	0.437959
9143	-2.34916	0.0201893	0.437959
2916	-2.35006	0.0202665	0.437959
84934	2.34848	0.0202685	0.437959
60561	-2.34598	0.0202769	0.437959
55341	-2.34741	0.020304	0.437959
55805	-2.34482	0.0203378	0.437959
50809	2.34597	0.0203502	0.437959
2770	2.34776	0.0203797	0.437959
10352	-2.34507	0.0203865	0.437959
57057	2.34655	0.0204482	0.437959
5925	2.34605	0.0204695	0.437959
219557	-2.34563	0.020474	0.437959
1827	2.34206	0.0204835	0.437959
79822	-2.34199	0.0205116	0.437959
113174	-2.34126	0.0205258	0.437959
57551	2.34327	0.0205579	0.437959
949	2.33985	0.0206009	0.437959
57616	2.34331	0.0206074	0.437959
8034	-2.33931	0.0206348	0.437959
4838	2.33803	0.0207002	0.437959
5153	-2.33771	0.0207148	0.437959
54822	-2.33747	0.0207279	0.437959
9716	-2.33683	0.0207619	0.437959
151050	2.3395	0.0208372	0.437959
1622	2.33592	0.0208381	0.437959
22920	-2.33688	0.0208713	0.437959
100287301	-2.3347	0.0208763	0.437959
255626	2.33469	0.0208817	0.437959
51366	-2.33407	0.0209103	0.437959
1798	2.33378	0.0209257	0.437959
645	2.33845	0.0209386	0.437959
91746	-2.33242	0.021006	0.437959
5717	-2.33222	0.0210101	0.437959
220416	2.33209	0.0210168	0.437959
4232	2.33207	0.0210181	0.437959
4704	-2.33612	0.0210198	0.437959
6888	2.3315	0.0210557	0.437959
81622	2.33438	0.021063	0.437959
442900	-2.33093	0.0210801	0.437959
84679	2.33793	0.0211125	0.437959
140890	-2.33001	0.0211318	0.437959
79133	-2.32963	0.0211505	0.437959
7415	-2.32927	0.0211701	0.437959
51742	-2.3287	0.0212033	0.437959
23	-2.33112	0.0212523	0.437959
81309	-2.32772	0.0212548	0.437959
11200	2.3267	0.0213176	0.437959
652968	2.326	0.0213507	0.437959
11279	2.32893	0.021389	0.437959
10650	-2.32624	0.0214555	0.437959
33	-2.3247	0.0214718	0.437959
10611	2.32681	0.0214859	0.437959
8395	2.32636	0.0215434	0.437959
147339	-2.32375	0.0216004	0.437959
112487	2.32284	0.0216147	0.437959
285877	-2.32085	0.0216331	0.437959
201895	2.32098	0.0216344	0.437959
1621	-2.32269	0.021668	0.437959
587	2.31908	0.0217389	0.437959
137492	-2.32156	0.0217434	0.437959
7016	2.32089	0.0217577	0.437959
388272	2.31821	0.0217915	0.437959
79641	2.32118	0.0218216	0.437959
3903	2.31728	0.0218657	0.437959
63035	2.31667	0.0218664	0.437959
23094	2.31586	0.0219117	0.437959
115426	-2.31586	0.0219143	0.437959
25895	2.31928	0.0219309	0.437959
4946	2.31605	0.0219614	0.437959
5528	2.3156	0.0219638	0.437959
5441	2.31584	0.02199	0.437959
60487	-2.31426	0.0220015	0.437959
10097	2.31512	0.0220312	0.437959
27095	2.31552	0.0220372	0.437959
339487	2.31835	0.0220972	0.437959
50804	-2.31337	0.0220999	0.437959
5806	2.31385	0.0221318	0.437959
166	2.31182	0.0221767	0.437959
5829	-2.3123	0.0221891	0.437959
9263	-2.31147	0.0222035	0.437959
79753	-2.31193	0.0222063	0.437959
55766	2.31273	0.0222176	0.437959
153733	2.31317	0.0222254	0.437959
9266	2.31046	0.022226	0.437959
10692	-2.31019	0.0222321	0.437959
400073	2.31153	0.022247	0.437959
200558	2.30937	0.0222844	0.437959
146540	2.30916	0.0222905	0.437959
4015	-2.31006	0.0223016	0.437959
26860	2.30872	0.0223159	0.437959
201254	2.30871	0.0223172	0.437959
10287	2.30817	0.022347	0.437959
155066	2.30815	0.0223482	0.437959
63891	2.30802	0.0223556	0.437959
51092	2.31437	0.0223704	0.437959
54935	2.30743	0.0223893	0.437959
93622	-2.30675	0.0224313	0.438323
10288	2.31058	0.0224944	0.439066
56950	2.30477	0.0225419	0.439066
8737	-2.30455	0.022556	0.439066
55591	-2.3044	0.0225631	0.439066
79902	-2.30304	0.0227607	0.440578
7358	2.30147	0.0227758	0.440578
84893	2.30096	0.0227888	0.440578
56616	-2.30532	0.0228039	0.440578
63982	-2.3035	0.0228144	0.440578
5526	2.29982	0.0228355	0.440578
4716	2.29908	0.0228718	0.440578
79089	2.30365	0.0228771	0.440578
2051	2.3022	0.0228784	0.440578
57761	2.30039	0.0228977	0.440578
50813	2.29923	0.0229179	0.440578
8850	2.29819	0.0229232	0.440578
23379	-2.29773	0.0229506	0.440651
7263	2.2969	0.0230259	0.441645
6400	-2.2956	0.0230812	0.442251
64218	2.30005	0.0231425	0.442863
51534	-2.29415	0.0231604	0.442863
89781	-2.2943	0.0231886	0.44295
5435	2.29238	0.023265	0.443221
659	2.29282	0.0232758	0.443221
200931	-2.29203	0.0232945	0.443221
401152	2.29495	0.0232975	0.443221
57154	-2.29096	0.023349	0.443442
137682	-2.29046	0.0233811	0.443442
6729	-2.28998	0.0234072	0.443442
84343	2.29246	0.0234388	0.443442
409	2.29452	0.0234676	0.443442
8498	-2.28893	0.0234702	0.443442
4208	2.29155	0.0234749	0.443442
10975	2.28987	0.0235418	0.444256
84164	2.29807	0.0236083	0.445014
55277	2.28714	0.0236295	0.445014
551	2.28482	0.0237162	0.445397
79705	2.2873	0.0237268	0.445397
3338	2.28594	0.0237792	0.445397
3636	2.28651	0.0237826	0.445397
10489	2.28332	0.0238133	0.445397
1955	2.28313	0.0238183	0.445397
353141	-2.28517	0.0238723	0.445397
84268	-2.29071	0.0238786	0.445397
96459	-2.28198	0.0238875	0.445397
404550	2.28179	0.0239114	0.445397
91833	-2.28466	0.0239517	0.445397
92579	2.28344	0.0240069	0.445397
83719	2.27995	0.0240202	0.445397
30061	2.28538	0.0240209	0.445397
9897	-2.27976	0.0240226	0.445397
128338	2.28621	0.0240305	0.445397
259291	-2.28549	0.0241214	0.445708
407001	-2.27896	0.0241284	0.445708
8343	2.27786	0.0241454	0.445708
643721	-2.27731	0.0241718	0.445708
161497	-2.27813	0.0241861	0.445708
4134	2.27701	0.0241901	0.445708
26273	-2.27532	0.024294	0.446851
2319	2.27522	0.0242999	0.446851
79056	2.27668	0.0244017	0.447774
8815	2.2735	0.0244144	0.447774
124565	2.27324	0.0244219	0.447774
9277	2.27431	0.0245005	0.448442
55187	-2.28063	0.0245062	0.448442
2535	2.27118	0.0245496	0.448641
51654	-2.27248	0.0245708	0.448641
286101	2.27038	0.0245992	0.448641
2137	2.26997	0.024633	0.448641
5052	2.27459	0.0246369	0.448641
1659	-2.26914	0.0246762	0.44892
196528	-2.26853	0.0247143	0.449177
23012	-2.2684	0.0247642	0.4494
6860	-2.27355	0.0248161	0.4494
7336	2.26603	0.02488	0.4494
1608	2.26807	0.0248926	0.4494
92285	2.26768	0.024896	0.4494
91419	2.27566	0.0249034	0.4494
81545	-2.2654	0.0249163	0.4494
2885	2.26882	0.0249325	0.4494
645212	2.26627	0.0249427	0.4494
5536	2.26673	0.0249757	0.449545
92979	2.26565	0.0250102	0.449545
5226	2.26613	0.0251084	0.449545
4928	-2.26202	0.0251235	0.449545
128229	2.26444	0.0251314	0.449545
215	2.26315	0.025142	0.449545
150771	2.26256	0.0251432	0.449545
100128998	-2.26252	0.0251491	0.449545
8814	2.2643	0.0251669	0.449545
51146	-2.26092	0.025197	0.449655
10767	-2.26022	0.0252375	0.449763
10092	2.2617	0.0253035	0.449763
83787	2.25942	0.0253099	0.449763
201931	2.26299	0.0253645	0.449763
79135	2.26026	0.0253747	0.449763
10693	-2.25801	0.0253784	0.449763
7508	-2.25775	0.0253947	0.449763
406890	-2.25774	0.0253953	0.449763
10600	-2.25735	0.0254253	0.44987
494324	2.25654	0.0254788	0.450372
684	2.25593	0.0255115	0.450372
55818	-2.25543	0.0255433	0.450372
80025	-2.25653	0.0255765	0.450372
1612	2.25703	0.0255875	0.450372
23550	2.25429	0.0256166	0.450372
84295	2.2611	0.0256221	0.450372
339123	2.25512	0.0257057	0.451269
9918	2.25338	0.0257219	0.451269
9118	2.25198	0.0257657	0.451269
11169	-2.25426	0.0257719	0.451269
55163	2.25135	0.0258063	0.451269
203100	-2.25121	0.0258178	0.451269
57630	2.25521	0.0258557	0.451346
57697	-2.25037	0.0258704	0.451346
5042	-2.24976	0.025921	0.451808
84293	2.25293	0.0259779	0.45201
4294	2.24949	0.0259991	0.45201
85014	2.24839	0.0260051	0.45201
10042	-2.24738	0.0260646	0.452309
29992	2.24864	0.0260944	0.452309
3018	2.24724	0.0260948	0.452309
147664	2.24955	0.0262054	0.452934
245937	-2.24476	0.0262364	0.452934
8065	-2.24474	0.0262377	0.452934
55627	-2.24581	0.0262746	0.452934
25836	-2.2431	0.0263522	0.452934
79004	2.24249	0.0263864	0.452934
6601	2.24238	0.0263934	0.452934
5929	-2.24226	0.0264832	0.452934
58986	2.24366	0.0264928	0.452934
22900	2.2407	0.0265768	0.452934
3006	2.23959	0.0265787	0.452934
57102	-2.23894	0.0266215	0.452934
1478	-2.23857	0.0266482	0.452934
339803	2.23927	0.0266516	0.452934
84101	2.24116	0.0266886	0.452934
440072	2.23772	0.0267193	0.452934
57724	-2.2404	0.0267203	0.452934
132332	2.23894	0.0267354	0.452934
23293	-2.24363	0.0267451	0.452934
51246	2.2366	0.0267779	0.452934
23506	2.23587	0.0268268	0.452934
4303	2.23573	0.0268363	0.452934
55904	-2.23539	0.0268591	0.452934
65989	-2.23825	0.0268687	0.452934
23358	-2.23506	0.0268809	0.452934
3835	-2.23671	0.0268932	0.452934
51157	2.23617	0.0269151	0.452934
908	2.23537	0.0269279	0.452934
2034	-2.23661	0.0269455	0.452934
54461	2.23399	0.026953	0.452934
27287	2.23808	0.0270033	0.452934
5711	-2.23359	0.0270434	0.452934
440026	-2.23447	0.0270795	0.452934
8459	2.23135	0.0271309	0.452934
50865	2.23284	0.0271459	0.452934
56996	2.23109	0.027149	0.452934
51201	2.23086	0.0271643	0.452934
54872	-2.2308	0.0271701	0.452934
9016	-2.23518	0.0271724	0.452934
613209	2.23274	0.0272379	0.452934
25920	2.2297	0.027243	0.452934
5880	2.22934	0.0272677	0.452934
94081	-2.22896	0.0272934	0.452934
84146	-2.22899	0.0272989	0.452934
27115	2.23121	0.0273031	0.452934
221037	-2.22864	0.0273188	0.452934
387841	-2.23111	0.0273266	0.452934
1269	2.22991	0.0273267	0.452934
4711	2.22938	0.027426	0.452934
55207	-2.22675	0.0274498	0.452934
56474	2.2306	0.0274524	0.452934
4218	2.22608	0.0274958	0.452934
11315	2.2278	0.0275169	0.452934
573	2.22569	0.0275188	0.452934
84166	-2.23174	0.0275381	0.452934
6885	-2.22585	0.0275455	0.452934
121227	-2.2247	0.0275976	0.452934
920	2.22637	0.027611	0.452934
7337	-2.22419	0.0276195	0.452934
55505	2.22416	0.0276213	0.452934
28990	-2.22394	0.0276369	0.452934
22828	-2.22503	0.0276421	0.452934
81543	2.22601	0.0276644	0.452934
6046	2.22863	0.0276905	0.452934
100129503	2.22295	0.027705	0.452934
23401	2.22169	0.0277918	0.452934
19	-2.2216	0.0277983	0.452934
4193	-2.22147	0.0278173	0.452934
646813	-2.22192	0.0278639	0.452934
84680	2.23161	0.0279401	0.452934
63826	2.22898	0.0279497	0.452934
8360	2.22252	0.0279675	0.452934
9668	-2.22002	0.0279916	0.452934
10990	2.22269	0.0280031	0.452934
113	2.21834	0.0280243	0.452934
60491	-2.21752	0.0280812	0.452934
10621	-2.2173	0.0280963	0.452934
88455	2.21699	0.0281183	0.452934
5987	2.21752	0.028127	0.452934
6084	-2.21666	0.0281415	0.452934
8446	-2.21653	0.0281506	0.452934
4717	2.21796	0.0281818	0.452934
81533	-2.21697	0.0281964	0.452934
51611	2.21579	0.028202	0.452934
284611	-2.21643	0.0282035	0.452934
574	-2.21522	0.0282422	0.452934
8330	2.21517	0.0282459	0.452934
3911	2.21476	0.0282757	0.452934
55556	-2.21877	0.0282842	0.452934
80204	-2.21415	0.0283174	0.453078
64061	-2.21362	0.0283666	0.453478
81539	-2.21571	0.0284363	0.453763
90799	-2.21218	0.0284562	0.453763
10391	2.21194	0.0284746	0.453763
23151	2.21182	0.0284814	0.453763
3005	2.2243	0.0285187	0.453881
11030	2.21031	0.0285957	0.453881
283284	-2.21304	0.028604	0.453881
1783	-2.20987	0.0286191	0.453881
80312	2.21339	0.0286329	0.453881
80760	-2.20933	0.0286581	0.453881
55471	-2.20854	0.0287163	0.453881
5827	2.2081	0.028745	0.453881
66036	-2.20791	0.0287586	0.453881
78994	2.21005	0.0287742	0.453881
8450	2.20844	0.0287865	0.453881
84661	2.20861	0.0287951	0.453881
6667	2.20883	0.028804	0.453881
257364	2.20674	0.028842	0.454059
7916	2.20781	0.0289013	0.454059
58517	-2.2052	0.0289517	0.454059
8504	-2.20414	0.0290283	0.454059
90806	-2.20367	0.0290617	0.454059
23765	2.20407	0.0290908	0.454059
84902	2.20607	0.0291112	0.454059
11041	2.20283	0.029125	0.454059
3936	2.20339	0.0291745	0.454059
973	2.20473	0.0292327	0.454059
50616	-2.20244	0.0292416	0.454059
4200	2.20397	0.0292421	0.454059
23770	2.20528	0.029252	0.454059
9325	-2.20259	0.0292593	0.454059
84899	2.20825	0.0292627	0.454059
3756	-2.20108	0.0293053	0.454059
51375	-2.20143	0.0293175	0.454059
9645	2.20049	0.0293353	0.454059
41	2.20159	0.0293491	0.454059
10106	2.20022	0.0293634	0.454059
160518	2.20315	0.0293665	0.454059
1979	2.19868	0.029422	0.454059
11345	2.20191	0.0294865	0.454059
83744	-2.19852	0.0295341	0.454059
490	-2.19869	0.0295458	0.454059
9315	2.20042	0.0296003	0.454059
84106	2.19821	0.0296443	0.454059
100129476	-2.19491	0.0296971	0.454059
1808	2.19488	0.0296996	0.454059
503542	-2.19424	0.0297569	0.454059
56302	-2.19405	0.0297605	0.454059
84231	2.19836	0.0297717	0.454059
57403	-2.19358	0.0297948	0.454059
51074	-2.19729	0.0298064	0.454059
84320	-2.19446	0.0298097	0.454059
2798	-2.19328	0.0298169	0.454059
51606	-2.19299	0.0298442	0.454059
240	2.19554	0.0298647	0.454059
84824	2.1924	0.0298818	0.454059
124817	-2.19184	0.0299228	0.454059
9331	2.19148	0.0299494	0.454059
7088	2.19467	0.0299648	0.454059
6483	2.19151	0.0299702	0.454059
2039	2.20325	0.0299744	0.454059
29058	2.1899	0.030066	0.454059
84692	-2.1942	0.0300675	0.454059
387273	-2.18979	0.0300743	0.454059
55015	-2.18943	0.0301065	0.454059
5424	2.18924	0.0301148	0.454059
1350	2.19451	0.0301242	0.454059
4780	-2.18902	0.0301313	0.454059
91544	2.19226	0.030141	0.454059
55320	2.19037	0.0301584	0.454059
89790	2.18899	0.0302185	0.454059
5893	2.1936	0.0302309	0.454059
1413	-2.18749	0.0302448	0.454059
10749	2.18959	0.0302506	0.454059
2908	-2.1862	0.0303411	0.454059
65983	-2.18827	0.0303904	0.454059
5407	-2.18827	0.0303955	0.454059
10427	-2.18493	0.0304355	0.454059
57798	2.19078	0.0304377	0.454059
1660	-2.1848	0.0304511	0.454059
23271	2.19193	0.0304769	0.454059
10270	-2.18415	0.0304941	0.454059
1849	2.18417	0.0305007	0.454059
135948	-2.187	0.0305137	0.454059
10186	2.18461	0.030518	0.454059
117177	2.18575	0.0305492	0.454059
255239	-2.18297	0.030583	0.454059
7024	2.18452	0.0305883	0.454059
9719	-2.18289	0.0305888	0.454059
7023	2.18707	0.0305922	0.454059
100131138	-2.1826	0.0306102	0.454059
55269	-2.18138	0.0307167	0.454459
10134	2.18087	0.030741	0.454459
118813	-2.18259	0.0307861	0.454459
55113	2.17986	0.0308172	0.454459
8086	2.17966	0.0308317	0.454459
25975	-2.1821	0.0308946	0.454459
9821	-2.1784	0.0309276	0.454459
9581	-2.18389	0.0309317	0.454459
98	2.18017	0.0309337	0.454459
57602	-2.18079	0.0309481	0.454459
6832	-2.17806	0.0309536	0.454459
54986	-2.18377	0.0309635	0.454459
8336	2.17732	0.0310412	0.454459
29978	2.18152	0.0310453	0.454459
26046	-2.17621	0.0310973	0.454459
23616	2.17601	0.0311095	0.454459
29803	2.17877	0.0311203	0.454459
10479	-2.17545	0.0311517	0.454459
9319	2.17942	0.0311851	0.454459
4261	2.17498	0.0311882	0.454459
25797	2.17546	0.03119	0.454459
10663	-2.17511	0.0311912	0.454459
2767	2.17927	0.0312318	0.454459
57703	-2.17428	0.0312415	0.454459
140707	2.17423	0.0312451	0.454459
84280	-2.17596	0.0312684	0.454459
54014	-2.17297	0.0313415	0.45517
254394	-2.17222	0.0313993	0.455655
91133	-2.17408	0.0314653	0.456234
9124	2.17092	0.0314994	0.456234
79722	2.17323	0.0315123	0.456234
10897	2.17039	0.03154	0.456281
55280	-2.17002	0.0315684	0.45634
55771	2.17177	0.0316442	0.457084
27067	2.16846	0.0316895	0.457195
5051	-2.17201	0.0318082	0.457195
5331	2.16998	0.0318429	0.457195
10746	-2.16644	0.0318461	0.457195
151295	2.16654	0.0318485	0.457195
89792	2.16946	0.0318691	0.457195
55837	2.16527	0.0319479	0.457195
23253	-2.16467	0.0319838	0.457195
4692	2.16524	0.0320131	0.457195
83937	2.16388	0.032046	0.457195
85290	-2.16532	0.0320816	0.457195
56261	-2.1633	0.032091	0.457195
23014	-2.16326	0.0321001	0.457195
57184	2.16487	0.0321056	0.457195
3459	-2.16292	0.0321209	0.457195
1777	2.16407	0.0321281	0.457195
79736	-2.16191	0.0322005	0.457195
79139	-2.16523	0.0322122	0.457195
1368	2.16715	0.0322127	0.457195
115548	2.16143	0.0322381	0.457195
84959	2.16608	0.03224	0.457195
4924	2.16256	0.0322436	0.457195
6654	2.16343	0.0322724	0.457195
2693	-2.16038	0.032321	0.457195
124446	2.16238	0.0323349	0.457195
91433	2.15888	0.0324533	0.457195
90522	2.15795	0.0325124	0.457195
23774	-2.15744	0.0325527	0.457195
170463	2.15725	0.0325681	0.457195
3643	2.16359	0.0325956	0.457195
933	2.15919	0.0325997	0.457195
6792	2.15855	0.0326034	0.457195
81623	-2.15804	0.032624	0.457195
9368	2.15668	0.0326386	0.457195
23315	-2.15629	0.032644	0.457195
6691	2.15692	0.0326548	0.457195
64236	2.15607	0.0326621	0.457195
4296	2.15618	0.0326681	0.457195
2067	2.15625	0.0327004	0.457195
123169	-2.15538	0.0327163	0.457195
197370	2.15505	0.0327426	0.457195
6846	2.1614	0.0327484	0.457195
92181	2.15685	0.0328079	0.457195
199786	2.15389	0.0328357	0.457195
10420	2.15557	0.0328452	0.457195
389	2.15541	0.0328748	0.457195
115286	-2.1532	0.0328909	0.457195
122618	2.15287	0.0329193	0.457195
1945	2.15488	0.0329214	0.457195
26000	2.15224	0.0329677	0.457195
9873	2.15342	0.0329768	0.457195
83590	2.15201	0.0329861	0.457195
286451	2.15196	0.0329896	0.457195
54458	2.15189	0.0330311	0.457195
1060	-2.15137	0.0330456	0.457195
23762	2.16553	0.0330509	0.457195
390792	-2.15104	0.0330639	0.457195
9783	2.15238	0.0330685	0.457195
4055	2.15119	0.0332609	0.457958
8518	-2.15206	0.033263	0.457958
4007	2.14749	0.0333548	0.457958
23347	-2.14869	0.0333732	0.457958
7745	-2.14684	0.0334032	0.457958
6598	2.14607	0.0334649	0.457958
23344	2.1456	0.0335031	0.457958
84314	2.14525	0.0335413	0.457958
687	2.14485	0.0335756	0.457958
65125	-2.14609	0.0336159	0.457958
5718	-2.14375	0.0336545	0.457958
6402	2.14403	0.033665	0.457958
9203	2.14589	0.0337124	0.457958
55363	2.14536	0.0337307	0.457958
9276	-2.14253	0.0337611	0.457958
29086	2.14231	0.0337718	0.457958
1436	2.14355	0.0338028	0.457958
55915	-2.1418	0.0338488	0.457958
6510	2.14134	0.0338517	0.457958
85453	2.1491	0.0338536	0.457958
152098	-2.14592	0.0338599	0.457958
7994	-2.14005	0.0339572	0.457958
11102	-2.14046	0.034015	0.457958
115294	2.13958	0.0340354	0.457958
2113	2.14291	0.0340468	0.457958
83461	2.14463	0.0340507	0.457958
57408	-2.13998	0.0340524	0.457958
55683	-2.13889	0.0340531	0.457958
9669	-2.13834	0.0340981	0.457958
10006	-2.13833	0.0340992	0.457958
284618	2.13782	0.0341425	0.457958
23463	2.13798	0.0341608	0.457958
129138	-2.13944	0.0341908	0.457958
114836	2.13717	0.0342074	0.457958
54826	2.13675	0.0342293	0.457958
100133130	-2.13699	0.0342432	0.457958
10863	-2.13654	0.0342467	0.457958
169966	2.13803	0.0342495	0.457958
3055	2.1382	0.0342717	0.457958
9185	2.13597	0.0342939	0.457958
55168	-2.13775	0.0343104	0.457958
6710	2.14951	0.0343153	0.457958
10658	-2.13912	0.0343184	0.457958
1193	2.14665	0.0343438	0.457958
27429	2.13658	0.0344147	0.457958
23265	2.13662	0.0344153	0.457958
55856	2.13662	0.0344663	0.457958
9675	-2.13628	0.0344938	0.457958
390079	-2.13329	0.034528	0.457958
9826	2.13713	0.0345285	0.457958
54897	-2.13299	0.0345423	0.457958
348	-2.13677	0.0345472	0.457958
85236	2.13386	0.0345847	0.457958
55054	-2.13284	0.0345892	0.457958
6787	2.1327	0.0346168	0.457958
7112	2.13523	0.0346598	0.457958
8487	-2.13185	0.0346717	0.457958
9534	-2.13068	0.034735	0.457958
5871	2.13259	0.0347491	0.457958
6480	2.13068	0.0347583	0.457958
57476	-2.13041	0.0347691	0.457958
168850	-2.13024	0.0347756	0.457958
9896	2.13012	0.034825	0.457958
10463	-2.12953	0.03484	0.457958
51316	2.12939	0.0348435	0.457958
4897	-2.13472	0.0348679	0.457958
22944	-2.1289	0.0348846	0.457958
55016	2.12956	0.0348906	0.457958
3028	2.1292	0.0349362	0.457958
90525	2.13061	0.0349608	0.457958
57713	-2.12799	0.0349612	0.457958
10462	2.12797	0.0349633	0.457958
65217	-2.12904	0.0349987	0.457958
26578	2.12831	0.0350328	0.457958
84186	2.12955	0.0350367	0.457958
7157	2.12712	0.035037	0.457958
79575	2.12718	0.0350379	0.457958
55156	-2.12696	0.0350483	0.457958
200316	2.12645	0.0350915	0.457958
59343	-2.12683	0.0351234	0.457958
10560	-2.12745	0.0351571	0.457958
54958	2.12642	0.0351592	0.457958
677803	-2.12515	0.0352583	0.457958
2027	2.12512	0.0352585	0.457958
121268	2.12578	0.0352819	0.457958
5105	-2.124	0.0353095	0.457958
29887	2.12601	0.0353203	0.457958
899	2.12552	0.0353307	0.457958
4833	2.12564	0.0353502	0.457958
219981	-2.12302	0.035389	0.457958
55214	2.12175	0.035491	0.457958
154907	-2.12168	0.0354997	0.457958
90135	2.1221	0.0355037	0.457958
9358	-2.1225	0.0355067	0.457958
4257	2.12485	0.0355318	0.457958
387990	-2.12093	0.0355608	0.457958
200035	2.12383	0.0355665	0.457958
8841	2.1208	0.0355721	0.457958
345062	-2.12177	0.0355737	0.457958
57338	-2.12065	0.0355847	0.457958
9805	2.12435	0.0355945	0.457958
388	2.12018	0.0356252	0.458038
4712	2.12321	0.0356793	0.458419
63925	-2.12129	0.0357274	0.458586
390882	-2.12153	0.0357471	0.458586
79444	-2.11835	0.0357825	0.458586
57191	2.12542	0.0358405	0.458586
1122	2.12112	0.03586	0.458586
6005	-2.1197	0.0358636	0.458586
55275	2.11945	0.0358638	0.458586
51160	2.12143	0.0359049	0.458645
64419	-2.11767	0.0359432	0.458645
3274	2.11836	0.0359772	0.458645
27165	-2.11831	0.0359834	0.458645
10164	2.11574	0.0360077	0.458645
3313	-2.11613	0.036039	0.458645
119504	2.11537	0.0360399	0.458645
2313	2.11491	0.0360797	0.458813
100507530	2.11465	0.0361021	0.458813
408187	2.11476	0.0361752	0.459051
18	2.11762	0.0361814	0.459051
58190	2.11359	0.0361944	0.459051
8798	2.11276	0.0362663	0.459052
3597	2.11342	0.0362844	0.459052
9110	2.11375	0.0362905	0.459052
8434	2.11385	0.0363112	0.459052
55691	2.12086	0.0363785	0.459052
58508	-2.11146	0.0364001	0.459052
25994	2.1106	0.0364584	0.459052
64745	-2.11055	0.0364703	0.459052
246184	2.11164	0.0364977	0.459052
60625	-2.10982	0.036523	0.459052
148789	2.11132	0.0365851	0.459052
11186	2.1086	0.0366388	0.459052
10325	2.11109	0.0366578	0.459052
10220	2.10757	0.0367199	0.459052
79035	2.10745	0.0367308	0.459052
826	2.11025	0.0367345	0.459052
606293	-2.10731	0.0367431	0.459052
51186	2.10976	0.0367609	0.459052
4782	2.10882	0.0368701	0.459052
10213	-2.10538	0.0369135	0.459052
130733	-2.10711	0.0369209	0.459052
4298	2.10488	0.0369627	0.459052
51029	-2.10498	0.0369643	0.459052
26035	2.10767	0.036981	0.459052
8893	-2.10438	0.0370017	0.459052
54464	-2.10581	0.037002	0.459052
10223	2.10832	0.0370411	0.459052
113829	2.10378	0.0370552	0.459052
2068	2.10319	0.0371069	0.459052
3219	2.10286	0.0371364	0.459052
9168	2.10243	0.0371748	0.459052
11147	2.10246	0.0371759	0.459052
2334	2.10329	0.0372026	0.459052
6581	2.10435	0.0372106	0.459052
152816	-2.10157	0.0372514	0.459052
1106	-2.10152	0.037256	0.459052
59286	2.10212	0.0372615	0.459052
3623	-2.10222	0.037263	0.459052
9295	-2.10129	0.0372764	0.459052
885	-2.1035	0.0373241	0.459052
2110	-2.10066	0.0373322	0.459052
285126	-2.10082	0.037343	0.459052
126364	2.10538	0.0373701	0.459052
100036565	2.10016	0.0373773	0.459052
4648	2.10185	0.0373992	0.459052
55096	-2.09986	0.0374039	0.459052
116448	2.10068	0.0374089	0.459052
10848	2.09959	0.0374282	0.459052
51248	2.10144	0.0374351	0.459052
100049587	2.10531	0.037443	0.459052
100033424	2.09871	0.0375075	0.459052
841	-2.09845	0.0375406	0.459052
9849	2.09902	0.0375624	0.459052
3957	2.10528	0.0375989	0.459052
7515	2.09738	0.037626	0.459052
10962	2.09736	0.0376283	0.459052
5290	-2.09705	0.0376594	0.459052
1503	-2.09695	0.0376742	0.459052
55660	-2.09671	0.0376859	0.459052
55958	-2.09893	0.0376878	0.459052
55748	2.09931	0.0377041	0.459052
23203	-2.0976	0.0377256	0.459052
10362	2.09842	0.0377394	0.459052
55731	-2.09705	0.0378263	0.459811
56776	-2.09674	0.0379348	0.460145
113419	2.09395	0.0379356	0.460145
10890	2.09506	0.0379814	0.460145
4150	2.09517	0.0379817	0.460145
5245	2.09347	0.0379854	0.460145
219464	-2.09475	0.0380196	0.460145
26123	-2.09491	0.0380258	0.460145
93129	2.09473	0.0380887	0.460244
90416	2.09949	0.0381064	0.460244
649	-2.09457	0.0381437	0.460244
22868	-2.09168	0.0381471	0.460244
407029	-2.09326	0.0381895	0.460244
81034	-2.09064	0.0382502	0.460244
26253	2.09117	0.0382538	0.460244
81609	2.09033	0.0382704	0.460244
2745	2.09303	0.0382811	0.460244
5985	-2.09005	0.0382894	0.460244
112936	2.09052	0.0383186	0.460244
442903	-2.08937	0.0383661	0.460244
5692	-2.08893	0.0383919	0.460244
221150	2.09361	0.0384065	0.460244
832	2.08878	0.0384167	0.460244
4771	-2.08825	0.0384571	0.460244
2166	2.09522	0.038472	0.460244
5903	-2.08805	0.0384766	0.460244
408	2.08692	0.0385762	0.460592
55074	2.08928	0.0385986	0.460592
373	-2.08646	0.0386178	0.460592
9793	-2.08862	0.0386454	0.460592
91662	2.08592	0.0386871	0.460592
6434	2.08597	0.0387069	0.460592
4753	-2.08854	0.0387306	0.460592
8508	2.08466	0.0387839	0.460592
201475	-2.08389	0.0388548	0.460592
353143	-2.08421	0.0388768	0.460592
1557	2.08326	0.038913	0.460592
79053	2.08644	0.0389173	0.460592
55033	-2.08373	0.0389508	0.460592
128077	2.08519	0.0389624	0.460592
55714	-2.08673	0.0389628	0.460592
84548	2.08261	0.0389769	0.460592
197322	-2.08283	0.0389814	0.460592
27300	2.08452	0.0390318	0.460592
245930	-2.08321	0.0390485	0.460592
4898	2.08133	0.0390915	0.460592
6426	-2.08108	0.0391152	0.460592
23023	2.08106	0.039126	0.460592
1854	2.08345	0.0391392	0.460592
596	2.08072	0.0391482	0.460592
8875	2.08056	0.0391631	0.460592
64131	2.08166	0.0391806	0.460592
51451	-2.08046	0.0392108	0.460592
1523	2.08373	0.0392649	0.460592
9459	2.07934	0.0392767	0.460592
51205	2.07918	0.0392922	0.460592
2903	-2.08525	0.0393041	0.460592
124997	2.0818	0.0393093	0.460592
79001	2.07876	0.0393311	0.460592
6047	-2.07967	0.039347	0.460592
8338	2.07915	0.0393708	0.460592
221188	2.0781	0.0393929	0.460592
115106	2.07835	0.0394418	0.460592
126259	2.07977	0.0394499	0.460592
10261	2.07915	0.0394653	0.460592
80740	-2.07699	0.039507	0.460792
7110	-2.0765	0.0395424	0.460918
10914	2.07809	0.0396396	0.461568
283463	-2.07894	0.0396765	0.461568
8131	2.07717	0.0396913	0.461568
51327	2.07589	0.0397294	0.461568
353274	2.0771	0.0397979	0.461568
257218	-2.07313	0.0398593	0.461568
55775	-2.075	0.0398639	0.461568
83862	2.07431	0.0399302	0.461568
10666	2.0727	0.0399531	0.461568
387882	2.07421	0.0399731	0.461568
10110	-2.0717	0.0399946	0.461568
150160	-2.07165	0.0399994	0.461568
339768	-2.07133	0.0400298	0.461568
54956	2.07189	0.0400707	0.461568
6472	2.07066	0.0400932	0.461568
80853	-2.0699	0.0401647	0.461568
9578	2.07669	0.0402138	0.461568
4701	-2.06941	0.0402151	0.461568
84911	2.07196	0.0402796	0.461568
6622	2.07098	0.0402858	0.461568
6526	-2.07056	0.0403082	0.461568
2178	2.06892	0.04032	0.461568
79368	2.06872	0.0403349	0.461568
57144	2.06771	0.0403737	0.461568
5175	2.06917	0.0403852	0.461568
6734	-2.06759	0.0403945	0.461568
1407	-2.0675	0.0404065	0.461568
401612	-2.07152	0.040411	0.461568
11044	-2.06684	0.040457	0.461568
6513	2.06727	0.0404976	0.461568
201176	2.06704	0.0405005	0.461568
51082	2.0687	0.040508	0.461568
6261	2.06614	0.0405482	0.461568
119694	-2.06831	0.0405642	0.461568
170591	2.06582	0.040596	0.461568
23518	2.06942	0.0406287	0.461568
7364	2.06465	0.0406662	0.461568
134353	-2.06458	0.0406731	0.461568
746	2.06457	0.0406747	0.461568
116085	-2.06422	0.0407077	0.461568
54413	-2.06419	0.0407104	0.461568
80218	-2.06414	0.0407155	0.461568
84287	2.0645	0.0407556	0.461568
10644	2.07615	0.0407645	0.461568
314	2.06362	0.0407656	0.461568
4610	2.06434	0.0407676	0.461568
283011	-2.06359	0.0407687	0.461568
54165	-2.06345	0.0407817	0.461568
3216	2.06588	0.0408391	0.461732
6336	2.0627	0.0408538	0.461732
2873	2.06319	0.0408702	0.461732
1415	-2.06432	0.0409115	0.461791
92745	2.06179	0.0409441	0.461791
113655	2.06171	0.0409494	0.461791
56990	-2.06122	0.0409972	0.462051
5723	-2.06655	0.0410228	0.462062
5830	2.06354	0.0410527	0.462121
221391	-2.06229	0.0410866	0.46214
1240	2.05983	0.0411314	0.46214
151827	2.06067	0.0411389	0.46214
9529	2.06291	0.0411667	0.46214
6868	-2.05935	0.0411779	0.46214
389538	-2.05939	0.0412144	0.462273
25796	2.06196	0.0412434	0.462321
147719	-2.05883	0.0413262	0.462972
999	2.06331	0.041364	0.463031
57148	-2.05941	0.041381	0.463031
26085	2.05787	0.0414241	0.463195
54535	2.05666	0.041445	0.463195
11055	-2.05627	0.0414781	0.463287
57563	2.06077	0.0415995	0.464366
5583	-2.05394	0.041706	0.464568
9776	-2.05368	0.0417315	0.464568
28956	2.05784	0.0417329	0.464568
7094	2.05345	0.0417538	0.464568
5238	-2.05334	0.0417649	0.464568
400745	-2.05325	0.041774	0.464568
29796	2.05291	0.0418189	0.464568
55370	-2.05238	0.0418593	0.464568
2783	2.05339	0.0418803	0.464568
130540	2.05996	0.0418999	0.464568
51109	2.05446	0.0419301	0.464568
1295	-2.0538	0.0419612	0.464568
406970	-2.05129	0.0419664	0.464568
79612	-2.05126	0.04197	0.464568
51071	2.05126	0.0420016	0.464568
79763	2.05133	0.0420146	0.464568
55103	2.05173	0.042042	0.464596
6237	2.05137	0.0420899	0.464851
2330	2.04995	0.0421154	0.464859
2979	-2.04905	0.0421883	0.465206
100129940	-2.04873	0.0422197	0.465206
6567	-2.05087	0.0422214	0.465206
100158262	2.05543	0.0422763	0.465452
3661	2.04785	0.0423146	0.465452
10564	-2.04774	0.0423183	0.465452
784	2.05118	0.0423852	0.465828
3845	-2.04687	0.0424052	0.465828
115825	-2.04616	0.0424751	0.465828
9747	-2.0457	0.0425217	0.465828
54680	-2.04569	0.0425296	0.465828
84532	2.04531	0.04256	0.465828
79096	2.045	0.0425919	0.465828
119180	-2.04498	0.0426034	0.465828
27013	2.05247	0.0426728	0.465828
3087	2.04726	0.0426743	0.465828
55051	-2.04437	0.0427054	0.465828
284391	2.0482	0.0427407	0.465828
126792	2.04344	0.0427476	0.465828
55577	2.04642	0.0427489	0.465828
256987	-2.0478	0.0427889	0.465828
28978	2.04368	0.0428674	0.465828
283989	-2.04695	0.0429075	0.465828
598	2.04571	0.0430355	0.465828
8073	2.04217	0.0430443	0.465828
9179	2.04238	0.0430563	0.465828
57787	2.04404	0.0430965	0.465828
100131170	2.03969	0.0431253	0.465828
79783	-2.03967	0.0431261	0.465828
338692	2.03926	0.0431675	0.465828
80139	2.04192	0.0431767	0.465828
55698	2.03988	0.0431995	0.465828
23786	2.04146	0.0432178	0.465828
9909	2.03828	0.043267	0.465828
5162	-2.03899	0.0432701	0.465828
53635	2.03801	0.0433015	0.465828
148867	-2.03819	0.0433026	0.465828
1527	2.03752	0.0433438	0.465828
406948	-2.03729	0.0433674	0.465828
146542	2.03918	0.04337	0.465828
219623	-2.03784	0.0433844	0.465828
340485	2.03703	0.0433936	0.465828
51112	2.03722	0.0433951	0.465828
6530	-2.03823	0.0433997	0.465828
23646	2.03986	0.0434086	0.465828
284071	-2.03677	0.0434269	0.465828
2189	-2.03766	0.0434529	0.465828
23469	-2.03541	0.0435614	0.465828
7528	2.03731	0.0435621	0.465828
57805	-2.03603	0.0436001	0.465828
7386	2.03974	0.0437007	0.465828
4201	2.03357	0.0437462	0.465828
8569	2.03665	0.0437514	0.465828
57661	-2.0357	0.0438202	0.465828
3276	2.03286	0.0438215	0.465828
9820	2.03334	0.0438596	0.465828
85371	-2.03242	0.0438632	0.465828
3140	-2.03185	0.0439222	0.465828
124402	2.03338	0.0439709	0.465828
6722	2.03281	0.0440202	0.465828
1062	-2.03192	0.0440728	0.465828
387267	-2.03132	0.0440966	0.465828
7844	-2.02978	0.0441346	0.465828
646214	2.03126	0.0441409	0.465828
3364	-2.03076	0.0441757	0.465828
6263	-2.03241	0.0441933	0.465828
2982	2.033	0.0441935	0.465828
7276	-2.02921	0.0441935	0.465828
57678	-2.02908	0.0442131	0.465828
51362	-2.0289	0.0442252	0.465828
23097	2.02887	0.0442288	0.465828
57556	-2.02851	0.0442751	0.465828
9667	-2.03051	0.0442757	0.465828
2539	2.02838	0.0442788	0.465828
10422	2.03161	0.0442929	0.465828
8914	2.02798	0.0443202	0.465828
100131827	2.03179	0.0443364	0.465828
64598	2.02837	0.0443402	0.465828
10389	2.02837	0.044351	0.465828
56300	-2.02919	0.0443608	0.465828
2260	-2.03016	0.0444028	0.465828
60506	-2.02751	0.0444151	0.465828
54893	-2.02572	0.0445545	0.465828
81558	2.02565	0.0445623	0.465828
84976	2.02729	0.0445712	0.465828
400941	-2.02825	0.044622	0.465828
29766	2.0292	0.0446291	0.465828
172	2.02442	0.0447019	0.465828
26262	2.02429	0.0447037	0.465828
873	2.0255	0.0447526	0.465828
343035	-2.02368	0.0447665	0.465828
5635	2.02361	0.0448076	0.465828
25852	-2.024	0.0448152	0.465828
1050	2.024	0.0448403	0.465828
11275	-2.02328	0.0448473	0.465828
8346	2.02723	0.0448511	0.465828
128	-2.02391	0.0448629	0.465828
64645	-2.02262	0.0448772	0.465828
28955	2.02459	0.0448878	0.465828
26047	2.02372	0.0448969	0.465828
79143	2.02217	0.0449241	0.465828
665	2.02295	0.0449266	0.465828
11068	2.02192	0.0449504	0.465828
56478	2.02369	0.0449601	0.465828
379	2.02459	0.0449606	0.465828
57680	-2.02288	0.0449626	0.465828
8564	2.02297	0.0449719	0.465828
3725	2.02159	0.0449855	0.465828
65005	-2.02151	0.0450033	0.465828
8440	2.02319	0.0450068	0.465828
58485	2.02214	0.0450077	0.465828
9474	-2.02134	0.0450234	0.465828
9125	-2.02108	0.0450385	0.465828
89849	2.02107	0.04504	0.465828
173	-2.0204	0.0451157	0.466353
55558	2.01999	0.0451523	0.466474
497048	-2.01961	0.0451925	0.466632
201305	2.02142	0.0452498	0.466647
147920	-2.01817	0.0453443	0.466647
7791	2.02071	0.0453885	0.466647
7738	-2.01753	0.0454122	0.466647
55039	-2.0209	0.0454152	0.466647
6715	2.01744	0.0454212	0.466647
7401	2.01834	0.045452	0.466647
30849	-2.01717	0.0454742	0.466647
4987	2.01631	0.0455407	0.466647
55342	2.01811	0.045559	0.466647
5286	-2.01601	0.0455722	0.466647
63901	2.01607	0.0456051	0.466647
3241	2.0151	0.0456711	0.466647
255330	2.0148	0.0457197	0.466647
55092	-2.01453	0.0457287	0.466647
92241	2.01447	0.0457357	0.466647
22870	2.01559	0.0457554	0.466647
567	2.0199	0.0457692	0.466647
10856	2.01427	0.0457768	0.466647
6496	-2.01989	0.0458389	0.466647
26824	2.01347	0.0458416	0.466647
79713	2.01546	0.0458684	0.466647
51164	-2.01277	0.0459497	0.466647
9194	2.01491	0.0459563	0.466647
55122	2.01702	0.0459848	0.466647
5937	2.01242	0.0459901	0.466647
84557	2.01166	0.0460348	0.466647
158763	-2.01158	0.0460435	0.466647
1389	2.01254	0.0460736	0.466647
55534	2.01577	0.0460948	0.466647
10594	-2.01535	0.0461045	0.466647
114884	2.01085	0.0461212	0.466647
8991	2.01658	0.0461228	0.466647
219854	2.01153	0.0461841	0.466647
284323	-2.01285	0.0462491	0.466647
116151	2.01934	0.0462658	0.466647
26502	2.00939	0.0462771	0.466647
25912	-2.00883	0.0463372	0.466647
79669	2.00976	0.0463709	0.466647
1824	2.01187	0.0463709	0.466647
57020	2.00847	0.0463763	0.466647
399694	-2.01013	0.0464003	0.466647
55734	2.00822	0.0464035	0.466647
84726	-2.00821	0.0464042	0.466647
127428	2.01098	0.0464073	0.466647
5670	2.00796	0.0464355	0.466647
535	2.0109	0.0464374	0.466647
54619	-2.00753	0.0464772	0.466647
10152	2.00685	0.0465511	0.466647
124401	2.00678	0.0465582	0.466647
5191	-2.00676	0.0465753	0.466647
1310	2.01112	0.0465793	0.466647
971	2.00654	0.0465837	0.466647
1535	2.00718	0.0465899	0.466647
4212	-2.00958	0.0465914	0.466647
7317	2.00746	0.0466391	0.466647
6429	-2.00592	0.0466608	0.466647
692149	2.00573	0.0466715	0.466647
3790	-2.00566	0.0466789	0.466647
80206	-2.00556	0.0466897	0.466647
545	-2.00544	0.0467574	0.467075
90624	2.00598	0.0468287	0.467292
22938	-2.00427	0.046829	0.467292
55145	2.0036	0.0469135	0.467782
219972	2.00636	0.0469282	0.467782
489	2.00447	0.0469642	0.467815
10200	-2.00706	0.0469814	0.467815
1075	2.00563	0.047032	0.46807
7159	-2.00193	0.0470833	0.468211
55052	-2.00077	0.0472092	0.468211
113402	2.00472	0.0472592	0.468211
6812	2.00246	0.0472796	0.468211
100133941	2.00119	0.0473145	0.468211
81628	1.99981	0.0473148	0.468211
100133207	1.99974	0.0473219	0.468211
283991	2.0038	0.0473283	0.468211
5690	-2.00272	0.0473347	0.468211
83478	2.00449	0.0473444	0.468211
23258	1.99943	0.0473908	0.468211
11024	1.99925	0.0474138	0.468211
79172	-1.99849	0.0474589	0.468211
57819	1.99831	0.047478	0.468211
80381	-1.99833	0.0474865	0.468211
10026	1.99816	0.0475011	0.468211
83451	1.9979	0.0475237	0.468211
161	2.00263	0.0475268	0.468211
11212	2.00014	0.0475291	0.468211
26205	-1.99769	0.0475465	0.468211
7462	1.99712	0.0476094	0.468585
168544	2.0019	0.0476656	0.468886
55324	-2.00046	0.0477321	0.468886
7098	1.99972	0.0477333	0.468886
55116	1.99659	0.0477791	0.468886
79792	1.9954	0.0477977	0.468886
6519	-1.99473	0.0478715	0.468886
142	1.9995	0.0479017	0.468886
128646	1.99695	0.0479383	0.468886
58157	-1.9948	0.047981	0.468886
56893	1.99429	0.0480588	0.468886
3658	-1.99382	0.048096	0.468886
51264	-1.99244	0.0481292	0.468886
57182	1.99429	0.0481518	0.468886
51108	1.99809	0.0481546	0.468886
144106	1.99322	0.048182	0.468886
6311	1.99407	0.0482148	0.468886
3268	1.9915	0.0482292	0.468886
8668	1.99116	0.0482674	0.468886
26059	-1.99219	0.0482957	0.468886
54462	-1.99318	0.0483767	0.468886
435	1.99009	0.0483868	0.468886
6545	1.99051	0.0484059	0.468886
25804	1.98927	0.0484778	0.468886
8402	1.98981	0.0484794	0.468886
2314	1.98932	0.0484821	0.468886
54414	1.99383	0.0484909	0.468886
51643	1.99225	0.0484928	0.468886
8724	1.99008	0.0485044	0.468886
57699	1.98901	0.0485069	0.468886
10326	1.99231	0.0485194	0.468886
23670	-1.99045	0.048562	0.468886
3336	1.98977	0.0485856	0.468886
2308	-1.98828	0.0485878	0.468886
90952	1.98933	0.0485939	0.468886
165055	1.98894	0.0486041	0.468886
100132005	-1.98861	0.0486933	0.468886
140893	-1.98777	0.0486986	0.468886
55004	1.99072	0.0486989	0.468886
84647	-1.9872	0.0487094	0.468886
85007	1.98704	0.0487265	0.468886
203054	1.98685	0.0487594	0.468886
90861	1.98739	0.0487881	0.468886
25959	1.98848	0.0489841	0.468886
2134	-1.98458	0.0490161	0.468886
230	1.98451	0.0490164	0.468886
246182	-1.98537	0.049052	0.468886
23560	-1.9839	0.0490837	0.468886
55250	-1.98386	0.0490942	0.468886
140735	1.98551	0.0491129	0.468886
201973	1.98328	0.0491499	0.468886
80772	1.98302	0.0491787	0.468886
344148	-1.98285	0.0491978	0.468886
400986	-1.98278	0.0492063	0.468886
9934	1.9826	0.0492262	0.468886
56606	1.98365	0.0492282	0.468886
84951	-1.98409	0.049249	0.468886
339366	1.98229	0.0492611	0.468886
54331	1.98326	0.0492656	0.468886
54510	-1.98617	0.0492745	0.468886
163720	-1.98197	0.0493046	0.468886
34	1.98358	0.0493221	0.468886
5886	1.98252	0.0493716	0.468886
11270	1.98303	0.0494147	0.468886
11222	-1.98065	0.0494472	0.468886
7039	1.98053	0.0494628	0.468886
8655	1.9803	0.0494871	0.468886
84572	1.98231	0.049504	0.468886
129293	1.97998	0.0495293	0.468886
26224	-1.97959	0.0495678	0.468886
4627	1.97928	0.0496031	0.468886
5007	-1.97897	0.0496521	0.468886
6498	-1.97882	0.0496556	0.468886
80034	-1.9798	0.0496773	0.468886
201799	1.97956	0.0497017	0.468886
51015	1.98013	0.0497375	0.468886
441911	-1.97952	0.0497395	0.468886
3579	1.97873	0.049744	0.468886
116534	-1.97912	0.0497782	0.468886
65220	1.97767	0.0497865	0.468886
165	1.98033	0.0497892	0.468886
5899	1.97838	0.0498081	0.468886
58499	1.98165	0.0498099	0.468886
64115	1.97804	0.0498182	0.468886
22853	-1.97846	0.0498742	0.468886
51133	1.97715	0.0498828	0.468886
2109	1.97718	0.0499	0.468886
9885	1.97646	0.0499244	0.468886
9054	-1.97875	0.0499307	0.468886
29995	-1.97639	0.0499324	0.468886
390892	-1.97628	0.049945	0.468886
4238	-1.97621	0.0499567	0.468886
5498	1.97616	0.0499592	0.468886
23450	-1.97859	0.0499828	0.468886
63923	-1.97668	0.050069	0.468886
9807	-1.97532	0.0500933	0.468886
3889	-1.97666	0.0501242	0.468886
441108	-1.97897	0.0501309	0.468886
[truncated: 16,721 more rows]

## Sheet: CS pathway
KEGG pathway	KEGG BRITE	# genes in PW	statistic	p-value	adj p (q-value)
hsa00240 Pyrimidine metabolism	Nucleotide metabolism	92	1084875	0.0004	0.0384
hsa00030 Pentose phosphate pathway	Carbohydrate metabolism	27	372610	0.0006	0.0384
hsa04010 MAPK signaling pathway	Signal transduction	256	2689867	0.0042	0.1331
hsa04210 Apoptosis	Cell growth and death	84	967012	0.0046	0.1331
hsa04962 Vasopressin-regulated water reabsorption	Excretory system	42	487460	0.0052	0.1331
hsa03020 RNA polymerase	Transcription	27	325403	0.0068	0.1451
hsa04062 Chemokine signaling pathway	Immune system	179	1957522	0.0108	0.1975
hsa04115 p53 signaling pathway	Cell growth and death	64	709671	0.0132	0.2071
hsa04910 Insulin signaling pathway	Endocrine system	132	1387744	0.0154	0.2071
hsa04012 ErbB signaling pathway	Signal transduction	86	927936	0.0176	0.2071
hsa00562 Inositol phosphate metabolism	Carbohydrate metabolism	56	638878	0.0178	0.2071
hsa04380 Osteoclast differentiation	Development	123	1391239	0.0214	0.2186
hsa04666 Fc gamma R-mediated phagocytosis	Immune system	88	990971	0.0222	0.2186
hsa03018 RNA degradation	Folding, sorting and degradation	68	766816	0.0276	0.2496
hsa04070 Phosphatidylinositol signaling system	Signal transduction	74	813715	0.032	0.2496
hsa00230 Purine metabolism	Nucleotide metabolism	155	1609822	0.0338	0.2496
hsa04662 B cell receptor signaling pathway	Immune system	74	867894	0.036	0.2496
hsa04810 Regulation of actin cytoskeleton	Cell motility	200	2073239	0.0364	0.2496
hsa04120 Ubiquitin mediated proteolysis	Folding, sorting and degradation	126	1340752	0.0388	0.2496
hsa04722 Neurotrophin signaling pathway	Nervous system	122	1280172	0.039	0.2496
hsa00020 Citrate cycle (TCA cycle)	Carbohydrate metabolism	30	334724	0.0446	0.2711
hsa04510 Focal adhesion	Cellular community - eukaryotes	191	1942198	0.0466	0.2711
hsa00310 Lysine degradation	Amino acid metabolism	44	490632	0.049	0.2727
hsa00564 Glycerophospholipid metabolism	Lipid metabolism	73	766604	0.0572	0.279
hsa04650 Natural killer cell mediated cytotoxicity	Immune system	108	1149273	0.0586	0.279
hsa00520 Amino sugar and nucleotide sugar metabolism	Carbohydrate metabolism	45	491300	0.0602	0.279
hsa00190 Oxidative phosphorylation	Energy metabolism	117	1234625	0.0616	0.279
hsa00640 Propanoate metabolism	Carbohydrate metabolism	32	353950	0.062	0.279
hsa00051 Fructose and mannose metabolism	Carbohydrate metabolism	34	379544	0.0632	0.279
hsa04310 Wnt signaling pathway	Signal transduction	147	1476081	0.0722	0.308
hsa00010 Glycolysis / Gluconeogenesis	Carbohydrate metabolism	63	664045	0.0746	0.308
hsa03440 Homologous recombination	Replication and repair	26	284832	0.0846	0.328
hsa04664 Fc epsilon RI signaling pathway	Immune system	75	779863	0.0856	0.328
hsa03008 Ribosome biogenesis in eukaryotes	Translation	64	688266	0.0882	0.328
hsa03013 RNA transport	Translation	132	1388704	0.0906	0.328
hsa04720 Long-term potentiation	Nervous system	65	673448	0.0926	0.328
hsa04520 Adherens junction	Cellular community - eukaryotes	70	732357	0.0948	0.328
hsa00500 Starch and sucrose metabolism	Carbohydrate metabolism	34	359162	0.1048	0.3529
hsa00514 Other types of O-glycan biosynthesis	Glycan biosynthesis and metabolism	32	337618	0.1084	0.3529
hsa04144 Endocytosis	Transport and catabolism	184	1837354	0.123	0.3529
hsa04360 Axon guidance	Development	125	1240494	0.127	0.3529
hsa00620 Pyruvate metabolism	Carbohydrate metabolism	40	416288	0.1278	0.3529
hsa00534 Glycosaminoglycan biosynthesis - heparan sulfate	Glycan biosynthesis and metabolism	26	273671	0.1312	0.3529
hsa03420 Nucleotide excision repair	Replication and repair	40	421441	0.1324	0.3529
hsa04142 Lysosome	Transport and catabolism	116	1195399	0.1326	0.3529
hsa00970 Aminoacyl-tRNA biosynthesis	Translation	38	407551	0.1332	0.3529
hsa04972 Pancreatic secretion	Digestive system	92	921129	0.135	0.3529
hsa04640 Hematopoietic cell lineage	Immune system	81	831621	0.1356	0.3529
hsa04130 SNARE interactions in vesicular transport	Folding, sorting and degradation	33	346496	0.137	0.3529
hsa00380 Tryptophan metabolism	Amino acid metabolism	39	406771	0.138	0.3529
hsa03410 Base excision repair	Replication and repair	32	340289	0.1426	0.3529
hsa04912 GnRH signaling pathway	Endocrine system	93	929629	0.1506	0.3529
hsa00561 Glycerolipid metabolism	Lipid metabolism	47	478293	0.1528	0.3529
hsa04141 Protein processing in endoplasmic reticulum	Folding, sorting and degradation	151	1509827	0.154	0.3529
hsa04621 NOD-like receptor signaling pathway	Immune system	53	554615	0.1542	0.3529
hsa00983 Drug metabolism - other enzymes	Xenobiotics biodegradation and metabolism	33	340611	0.1544	0.3529
hsa03040 Spliceosome	Transcription	110	1141685	0.159	0.3571
hsa04330 Notch signaling pathway	Signal transduction	45	458513	0.1934	0.413
hsa04150 mTOR signaling pathway	Signal transduction	49	498716	0.194	0.413
hsa04914 Progesterone-mediated oocyte maturation	Endocrine system	82	812974	0.1966	0.413
hsa04620 Toll-like receptor signaling pathway	Immune system	92	920482	0.1968	0.413
hsa03050 Proteasome	Folding, sorting and degradation	42	432656	0.2106	0.434
hsa00510 N-Glycan biosynthesis	Glycan biosynthesis and metabolism	45	452902	0.2136	0.434
hsa04270 Vascular smooth muscle contraction	Circulatory system	103	1007955	0.2192	0.4384
hsa04975 Fat digestion and absorption	Digestive system	40	398697	0.2352	0.46
hsa04916 Melanogenesis	Endocrine system	96	935589	0.2396	0.46
hsa00052 Galactose metabolism	Carbohydrate metabolism	25	253691	0.243	0.46
hsa04966 Collecting duct acid secretion	Excretory system	25	252364	0.2444	0.46
hsa04540 Gap junction	Cellular community - eukaryotes	83	811195	0.2682	0.4966
hsa00270 Cysteine and methionine metabolism	Amino acid metabolism	33	327385	0.2716	0.4966
hsa04370 VEGF signaling pathway	Signal transduction	73	710943	0.2848	0.5134
hsa03030 DNA replication	Replication and repair	36	354733	0.3266	0.5793
hsa04660 T cell receptor signaling pathway	Immune system	108	1043554	0.3304	0.5793
hsa00480 Glutathione metabolism	Metabolism of other amino acids	46	447366	0.3412	0.5902
hsa04350 TGF-beta signaling pathway	Signal transduction	82	787732	0.3532	0.5972
hsa04146 Peroxisome	Transport and catabolism	72	693171	0.3546	0.5972
hsa04110 Cell cycle	Cell growth and death	120	1149135	0.3632	0.6038
hsa04976 Bile secretion	Digestive system	70	670550	0.3736	0.6131
hsa04623 Cytosolic DNA-sensing pathway	Immune system	46	443472	0.3854	0.6244
hsa00260 Glycine, serine and threonine metabolism	Amino acid metabolism	31	298135	0.392	0.6272
hsa03022 Basal transcription factors	Transcription	30	288327	0.406	0.6416
hsa04670 Leukocyte transendothelial migration	Immune system	109	1034268	0.4146	0.6472
hsa04622 RIG-I-like receptor signaling pathway	Immune system	64	609530	0.4244	0.6545
hsa00340 Histidine metabolism	Amino acid metabolism	29	274147	0.4526	0.6897
hsa04970 Salivary secretion	Digestive system	78	732313	0.4764	0.7113
hsa00071 Fatty acid metabolism	Metabolism	39	363938	0.4862	0.7113
hsa04114 Oocyte meiosis	Cell growth and death	106	992112	0.4874	0.7113
hsa04145 Phagosome	Transport and catabolism	124	1160024	0.489	0.7113
hsa04612 Antigen processing and presentation	Immune system	44	405789	0.5142	0.7395
hsa00512 Mucin type O-Glycan biosynthesis	Glycan biosynthesis and metabolism	29	269321	0.526	0.7441
hsa04140 Regulation of autophagy	Transport and catabolism	26	240840	0.5298	0.7441
hsa00601 Glycosphingolipid biosynthesis - lacto and neolacto series	Glycan biosynthesis and metabolism	26	240775	0.5348	0.7441
hsa04730 Long-term depression	Nervous system	65	602198	0.5456	0.7454
hsa00590 Arachidonic acid metabolism	Lipid metabolism	51	471931	0.5506	0.7454
hsa00280 Valine, leucine and isoleucine degradation	Amino acid metabolism	43	393610	0.5596	0.7454
hsa04960 Aldosterone-regulated sodium reabsorption	Excretory system	40	368145	0.5676	0.7454
hsa04973 Carbohydrate digestion and absorption	Digestive system	37	339930	0.5788	0.7454
hsa04742 Taste transduction	Sensory system	50	456163	0.5802	0.7454
hsa03015 mRNA surveillance pathway	Translation	71	653424	0.582	0.7454
hsa00860 Porphyrin and chlorophyll metabolism	Metabolism of cofactors and vitamins	29	265149	0.591	0.7454
hsa00350 Tyrosine metabolism	Amino acid metabolism	39	356745	0.5934	0.7454
hsa04971 Gastric acid secretion	Digestive system	70	641919	0.594	0.7454
hsa02010 ABC transporters	Membrane transport	41	370889	0.6178	0.7678
hsa04260 Cardiac muscle contraction	Circulatory system	71	643912	0.6438	0.7887
hsa04530 Tight junction	Cellular community - eukaryotes	128	1172399	0.647	0.7887
hsa00565 Ether lipid metabolism	Lipid metabolism	33	295664	0.6568	0.7931
hsa04744 Phototransduction	Sensory system	25	221612	0.6712	0.8029
hsa04974 Protein digestion and absorption	Digestive system	75	664145	0.7412	0.8778
hsa00140 Steroid hormone biosynthesis	Lipid metabolism	39	337859	0.754	0.8778
hsa03320 PPAR signaling pathway	Endocrine system	62	548915	0.7544	0.8778
hsa04740 Olfactory transduction	Sensory system	359	3096811	0.766	0.8821
hsa00600 Sphingolipid metabolism	Lipid metabolism	38	329100	0.7718	0.8821
hsa04514 Cell adhesion molecules (CAMs)	Signaling molecules and interaction	119	1054633	0.7936	0.8938
hsa04340 Hedgehog signaling pathway	Signal transduction	54	468367	0.798	0.8938
hsa04630 Jak-STAT signaling pathway	Signal transduction	145	1298863	0.803	0.8938
hsa00982 Drug metabolism - cytochrome P450	Xenobiotics biodegradation and metabolism	51	436255	0.8204	0.9028
hsa00330 Arginine and proline metabolism	Amino acid metabolism	48	414144	0.8252	0.9028
hsa04512 ECM-receptor interaction	Signaling molecules and interaction	79	680393	0.839	0.907
hsa04920 Adipocytokine signaling pathway	Endocrine system	65	561098	0.8432	0.907
hsa04610 Complement and coagulation cascades	Immune system	65	551081	0.852	0.9088
hsa00591 Linoleic acid metabolism	Lipid metabolism	25	201529	0.8608	0.9092
hsa00980 Metabolism of xenobiotics by cytochrome P450	Xenobiotics biodegradation and metabolism	52	434844	0.8666	0.9092
hsa04020 Calcium signaling pathway	Signal transduction	169	1470321	0.9062	0.9406
hsa00830 Retinol metabolism	Metabolism of cofactors and vitamins	39	313715	0.9112	0.9406
hsa00250 Alanine, aspartate and glutamate metabolism	Amino acid metabolism	30	237402	0.9288	0.9511
hsa00650 Butanoate metabolism	Carbohydrate metabolism	28	212729	0.9584	0.9736
hsa03010 Ribosome	Translation	59	377796	0.9804	0.9881
hsa04672 Intestinal immune network for IgA production	Immune system	41	293229	0.989	0.989

## Sheet: Ab single gene
Entrez ID	t-statistic	p-value	adjusted pv
283871	5.29983	8.82811e-07	0.00516025
79713	5.14551	1.66166e-06	0.00516025
163732	5.11285	1.89758e-06	0.00516025
4519	-5.07392	2.22176e-06	0.00516025
2584	5.06543	2.29934e-06	0.00516025
1892	5.05137	2.43364e-06	0.00516025
23144	5.02418	2.71548e-06	0.00516025
10300	5.00432	2.9412e-06	0.00516025
56889	-4.95882	3.52966e-06	0.00516025
388165	-4.94588	3.71705e-06	0.00516025
3315	4.93076	3.94831e-06	0.00516025
57171	4.91016	4.28609e-06	0.00516025
10263	4.91	4.28866e-06	0.00516025
203259	4.89815	4.49569e-06	0.00516025
196528	-4.89012	4.64146e-06	0.00516025
23318	-4.86384	5.15139e-06	0.00516025
5524	4.85323	5.37257e-06	0.00516025
79650	4.83673	5.73479e-06	0.00516025
9295	-4.82962	5.89794e-06	0.00516025
23547	4.82607	5.98128e-06	0.00516025
9158	4.82277	6.05946e-06	0.00516025
4191	4.81417	6.26847e-06	0.00516025
100873762	-4.81129	6.34005e-06	0.00516025
57699	4.7854	7.02008e-06	0.00522158
3665	4.77922	7.19259e-06	0.00522158
6103	-4.76258	7.67758e-06	0.00522158
27338	4.75928	7.77757e-06	0.00522158
79763	4.7517	8.01187e-06	0.00522158
9736	-4.74926	8.08899e-06	0.00522158
5528	4.72962	8.73439e-06	0.00545026
5108	-4.6834	1.04579e-05	0.00610142
6576	4.67734	1.07068e-05	0.00610142
125950	4.67617	1.07557e-05	0.00610142
113829	4.66353	1.12961e-05	0.00621948
26270	4.65454	1.16967e-05	0.00625604
79001	4.62878	1.29223e-05	0.00664232
23358	-4.62098	1.3317e-05	0.00664232
27351	4.61777	1.34833e-05	0.00664232
24140	4.609	1.39468e-05	0.00669448
84876	4.59737	1.45855e-05	0.006826
79050	4.57409	1.5951e-05	0.00697016
55343	4.57358	1.59822e-05	0.00697016
84572	4.57213	1.60712e-05	0.00697016
26277	4.56188	1.67153e-05	0.00697016
3145	4.55827	1.69485e-05	0.00697016
8732	-4.54692	1.77009e-05	0.00697016
54014	-4.54551	1.77969e-05	0.00697016
29796	4.53909	1.82388e-05	0.00697016
23753	4.53901	1.82445e-05	0.00697016
373	-4.50514	2.07609e-05	0.00705043
83451	4.50238	2.09804e-05	0.00705043
10712	4.4962	2.14796e-05	0.00705043
684	4.4948	2.15941e-05	0.00705043
10693	-4.49223	2.18061e-05	0.00705043
23398	-4.48565	2.23583e-05	0.00705043
2803	-4.47247	2.35044e-05	0.00705043
9897	-4.47206	2.35413e-05	0.00705043
84280	-4.46588	2.4099e-05	0.00705043
1650	4.46082	2.45657e-05	0.00705043
1175	4.45888	2.47464e-05	0.00705043
4043	4.45674	2.49481e-05	0.00705043
5825	-4.45265	2.53369e-05	0.00705043
6050	4.45099	2.5497e-05	0.00705043
975	4.4473	2.5855e-05	0.00705043
8078	4.4462	2.59622e-05	0.00705043
11231	-4.43984	2.65941e-05	0.00705043
203547	4.43474	2.71107e-05	0.00705043
84153	4.42979	2.76221e-05	0.00705043
574	-4.42975	2.76269e-05	0.00705043
54799	-4.42672	2.7944e-05	0.00705043
8986	4.42387	2.82459e-05	0.00705043
6917	-4.42287	2.83529e-05	0.00705043
338657	-4.42099	2.85539e-05	0.00705043
949	4.41561	2.91385e-05	0.00705043
90799	-4.41476	2.92322e-05	0.00705043
6477	-4.41337	2.93859e-05	0.00705043
84299	4.41279	2.94498e-05	0.00705043
1106	-4.41152	2.95908e-05	0.00705043
1050	4.40847	2.99329e-05	0.00705043
54461	4.40672	3.013e-05	0.00705043
5536	4.40007	3.08925e-05	0.00705767
29926	4.39881	3.10394e-05	0.00705767
10960	4.39392	3.1615e-05	0.00705767
8925	-4.38953	3.21408e-05	0.00705767
7157	4.38444	3.27603e-05	0.00705767
23265	4.38218	3.30389e-05	0.00705767
64223	4.37581	3.38376e-05	0.00705767
10534	4.37571	3.38502e-05	0.00705767
4540	-4.37457	3.39948e-05	0.00705767
149041	-4.36474	3.52691e-05	0.00705767
64848	-4.35787	3.61873e-05	0.00705767
10730	-4.35575	3.64757e-05	0.00705767
23587	4.35527	3.6541e-05	0.00705767
11068	4.35514	3.6559e-05	0.00705767
23623	4.35347	3.67878e-05	0.00705767
6992	4.35284	3.68738e-05	0.00705767
8504	-4.35183	3.7013e-05	0.00705767
167153	-4.34585	3.78499e-05	0.00705767
677807	-4.34197	3.84018e-05	0.00705767
6626	4.33778	3.90065e-05	0.00705767
65057	4.33738	3.90637e-05	0.00705767
11000	4.33588	3.92833e-05	0.00705767
8914	4.33578	3.9298e-05	0.00705767
1725	4.33503	3.9408e-05	0.00705767
6426	-4.33326	3.96692e-05	0.00705767
4820	-4.33128	3.99633e-05	0.00705767
152048	4.32491	4.09227e-05	0.00715955
220074	4.31594	4.23109e-05	0.00727347
79982	-4.31568	4.23509e-05	0.00727347
51596	4.30691	4.37545e-05	0.00736197
3959	4.30619	4.38722e-05	0.00736197
23473	-4.30512	4.4046e-05	0.00736197
10299	-4.29915	4.50338e-05	0.00746046
5605	4.28663	4.7172e-05	0.00753435
10525	4.2862	4.72484e-05	0.00753435
7110	-4.28524	4.74155e-05	0.00753435
51366	-4.28348	4.77254e-05	0.00753435
84936	4.28296	4.78187e-05	0.00753435
811	4.28079	4.82048e-05	0.00753435
4548	-4.2762	4.90287e-05	0.00753435
80344	4.27524	4.92039e-05	0.00753435
85316	-4.27516	4.92191e-05	0.00753435
114785	4.27359	4.95046e-05	0.00753435
23376	-4.26606	5.09018e-05	0.00768453
200081	4.25566	5.28936e-05	0.00774321
28952	4.2513	5.37517e-05	0.00774321
433	4.25083	5.38455e-05	0.00774321
100130331	4.24884	5.42409e-05	0.00774321
253260	-4.24579	5.48546e-05	0.00774321
8192	4.24375	5.52689e-05	0.00774321
59307	4.24246	5.55323e-05	0.00774321
3658	-4.23858	5.63297e-05	0.00774321
9246	4.2382	5.64091e-05	0.00774321
4218	4.2377	5.65142e-05	0.00774321
7750	-4.23288	5.75246e-05	0.00774321
6093	-4.22868	5.84189e-05	0.00774321
80018	-4.22588	5.90244e-05	0.00774321
89891	4.22515	5.91826e-05	0.00774321
2030	4.22404	5.94239e-05	0.00774321
23036	-4.22341	5.95625e-05	0.00774321
388	4.22138	6.00069e-05	0.00774321
311	4.22107	6.00768e-05	0.00774321
150709	-4.22103	6.00842e-05	0.00774321
79629	4.22064	6.01714e-05	0.00774321
93343	4.21946	6.04328e-05	0.00774321
25796	4.21694	6.09939e-05	0.00774321
153241	-4.21678	6.10289e-05	0.00774321
64062	-4.21594	6.12177e-05	0.00774321
27178	-4.20462	6.38112e-05	0.00799924
85317	-4.202	6.44273e-05	0.00799924
8239	-4.20159	6.45238e-05	0.00799924
7454	4.19458	6.62012e-05	0.0081532
121278	-4.19223	6.67732e-05	0.0081699
23253	-4.18242	6.92102e-05	0.00837287
10427	-4.18119	6.9524e-05	0.00837287
55749	-4.17275	7.16976e-05	0.00837287
10908	4.1727	7.17118e-05	0.00837287
84993	4.17267	7.17191e-05	0.00837287
54982	4.16981	7.24703e-05	0.00837287
4538	-4.16885	7.27241e-05	0.00837287
8798	4.16876	7.27494e-05	0.00837287
80233	4.16648	7.33565e-05	0.00837287
22870	4.16633	7.33972e-05	0.00837287
79612	-4.16558	7.35964e-05	0.00837287
3695	4.1645	7.38876e-05	0.00837287
11275	-4.16317	7.42466e-05	0.00837287
55183	-4.15711	7.59031e-05	0.00846762
91120	-4.15622	7.61495e-05	0.00846762
126789	4.15516	7.64438e-05	0.00846762
60560	-4.15337	7.6944e-05	0.00847289
114803	-4.14568	7.91253e-05	0.00855796
9182	-4.14462	7.94304e-05	0.00855796
94015	4.14457	7.9444e-05	0.00855796
51042	4.14312	7.9865e-05	0.00855796
863	4.14264	8.00023e-05	0.00855796
10724	-4.13884	8.11165e-05	0.00862784
55015	-4.13443	8.24244e-05	0.00868243
23324	4.13399	8.25573e-05	0.00868243
409	4.12966	8.38624e-05	0.00875702
9669	-4.12855	8.42021e-05	0.00875702
191	4.12467	8.53933e-05	0.00882154
284417	4.12347	8.57649e-05	0.00882154
200576	-4.11955	8.69917e-05	0.0088692
4068	-4.11712	8.77617e-05	0.0088692
55152	4.11702	8.77926e-05	0.0088692
196549	4.11598	8.81235e-05	0.0088692
7486	-4.11148	8.95688e-05	0.0089558
51704	4.10892	9.04028e-05	0.0089558
8491	-4.10887	9.04191e-05	0.0089558
28960	4.1048	9.17586e-05	0.00900764
10919	4.10436	9.19049e-05	0.00900764
157769	-4.10127	9.29387e-05	0.00901773
7249	4.10095	9.30445e-05	0.00901773
57804	4.09704	9.43664e-05	0.00901773
25836	-4.09506	9.50451e-05	0.00901773
51172	4.09462	9.5196e-05	0.00901773
284367	4.09352	9.55729e-05	0.00901773
3430	4.09225	9.60133e-05	0.00901773
5286	-4.09202	9.60929e-05	0.00901773
64843	4.08928	9.70459e-05	0.00901773
10907	4.08922	9.70677e-05	0.00901773
5184	4.08756	9.76517e-05	0.00901773
27291	-4.0868	9.79198e-05	0.00901773
5763	4.08581	9.82701e-05	0.00901773
4193	-4.08363	9.90429e-05	0.00902795
5479	4.08278	9.9346e-05	0.00902795
3338	4.08028	0.000100247	0.00906584
26001	4.07612	0.000101757	0.00906601
164091	4.07453	0.000102343	0.00906601
85319	-4.07356	0.0001027	0.00906601
10474	4.07347	0.000102732	0.00906601
79022	4.07306	0.000102886	0.00906601
54929	4.06985	0.000104081	0.00906601
79089	4.06966	0.000104152	0.00906601
3594	4.0693	0.000104285	0.00906601
55219	-4.06711	0.000105109	0.00906601
10945	4.06656	0.000105318	0.00906601
23047	-4.06532	0.000105787	0.00906601
170506	-4.06357	0.000106455	0.00906601
115704	4.06323	0.000106584	0.00906601
6692	4.06044	0.000107658	0.00906601
58508	-4.0572	0.000108918	0.00906601
4716	4.05541	0.00010962	0.00906601
9526	4.05529	0.000109666	0.00906601
3028	4.05511	0.000109739	0.00906601
10922	4.05418	0.000110105	0.00906601
51160	4.05215	0.00011091	0.00906601
5434	4.05182	0.000111042	0.00906601
23385	4.04978	0.000111856	0.00906601
51117	4.04937	0.000112021	0.00906601
1312	4.04876	0.000112265	0.00906601
6873	-4.0481	0.000112531	0.00906601
84316	4.04653	0.000113168	0.00906601
27440	4.04614	0.000113325	0.00906601
50804	-4.04364	0.000114343	0.00908161
1386	-4.0423	0.000114894	0.00908161
54535	4.0421	0.000114976	0.00908161
677776	-4.03974	0.000115952	0.00912028
8558	4.03736	0.000116946	0.00914533
284695	-4.03642	0.000117337	0.00914533
23474	4.03503	0.000117926	0.00914533
80351	-4.033	0.000118784	0.00914533
55163	4.03209	0.000119172	0.00914533
9044	-4.03202	0.000119202	0.00914533
7917	4.03013	0.000120008	0.00916962
9662	-4.02764	0.000121081	0.00921393
55101	4.02174	0.000123662	0.00935932
23469	-4.02099	0.000123991	0.00935932
5880	4.01889	0.000124923	0.0093653
10430	4.01795	0.000125346	0.0093653
64708	4.01678	0.000125867	0.0093653
55127	-4.01633	0.000126071	0.0093653
9439	-4.01164	0.000128198	0.00946677
9601	4.01095	0.000128513	0.00946677
8733	4.00937	0.00012924	0.00946677
58155	-4.00818	0.000129789	0.00946677
2804	-4.0078	0.000129966	0.00946677
4326	4.00654	0.000130549	0.0094724
7916	4.00388	0.000131791	0.00951748
51003	-4.00304	0.000132187	0.00951748
10327	4.00146	0.000132934	0.00953454
63940	3.99801	0.000134573	0.00957214
83862	3.99719	0.000134967	0.00957214
64598	3.99689	0.00013511	0.00957214
1738	-3.99608	0.000135503	0.00957214
23200	-3.9902	0.000138365	0.00971885
2821	3.98969	0.000138618	0.00971885
400916	3.98798	0.00013946	0.009723
8985	3.98722	0.000139838	0.009723
203068	3.98642	0.000140236	0.009723
8530	3.98482	0.000141035	0.00974237
11338	3.9819	0.000142504	0.00978738
4724	-3.98145	0.000142733	0.00978738
6888	3.97976	0.000143593	0.00981042
8336	3.97774	0.000144626	0.00984511
440836	3.97637	0.000145328	0.00985704
2873	3.97261	0.00014728	0.00990568
51657	3.97249	0.000147343	0.00990568
64374	3.97087	0.00014819	0.00990568
516	3.96983	0.000148739	0.00990568
55236	-3.96948	0.000148921	0.00990568
692225	-3.96892	0.00014922	0.00990568
126003	3.96428	0.000151691	0.0100341
1434	-3.95841	0.000154875	0.0101331
3257	3.95822	0.000154978	0.0101331
55954	3.95786	0.000155177	0.0101331
10980	3.95526	0.000156608	0.0101331
85318	-3.95464	0.000156955	0.0101331
3384	3.95372	0.000157467	0.0101331
7307	-3.95165	0.000158622	0.0101331
85313	-3.95162	0.000158639	0.0101331
116254	-3.95106	0.000158951	0.0101331
51574	-3.95045	0.000159294	0.0101331
6929	3.95033	0.000159365	0.0101331
4289	-3.94976	0.000159683	0.0101331
9147	-3.94653	0.000161517	0.010189
2029	3.94555	0.000162077	0.010189
84875	3.94514	0.000162308	0.010189
84188	-3.94439	0.000162741	0.010189
7384	3.94317	0.000163442	0.0101892
8933	3.9425	0.000163832	0.0101892
1540	-3.93924	0.000165723	0.0102423
10025	3.93794	0.000166485	0.0102423
64072	3.93675	0.000167189	0.0102423
56204	-3.93364	0.000169032	0.0102423
65993	3.93356	0.000169074	0.0102423
22920	-3.93294	0.000169448	0.0102423
55088	-3.93288	0.000169483	0.0102423
6813	3.93179	0.000170134	0.0102423
5718	-3.9303	0.000171029	0.0102423
80232	-3.93019	0.000171098	0.0102423
3018	3.92801	0.000172413	0.0102423
27350	3.92795	0.000172452	0.0102423
8402	3.92753	0.000172708	0.0102423
5707	-3.92735	0.000172815	0.0102423
58	3.92722	0.000172893	0.0102423
60672	3.92569	0.000173828	0.0102652
80020	3.92019	0.000177224	0.0103793
5831	3.91882	0.00017808	0.0103793
25820	-3.91852	0.000178272	0.0103793
143884	-3.91844	0.000178321	0.0103793
1265	3.91728	0.000179049	0.0103793
54822	-3.91722	0.000179088	0.0103793
59271	3.91561	0.0001801	0.010386
3418	3.91528	0.000180312	0.010386
9960	-3.91379	0.000181256	0.0104083
4061	3.9119	0.000182465	0.0104457
26284	3.90956	0.000183971	0.010473
6185	3.90942	0.000184061	0.010473
221472	3.90598	0.000186297	0.0105681
23038	3.90467	0.000187159	0.010585
823	3.89922	0.000190765	0.0106594
7167	3.89851	0.000191241	0.0106594
6883	3.89631	0.000192726	0.0106594
25852	-3.89538	0.000193351	0.0106594
25926	-3.8953	0.00019341	0.0106594
5495	-3.89522	0.000193458	0.0106594
25914	-3.89501	0.000193604	0.0106594
29894	3.89395	0.000194325	0.0106594
115098	3.89352	0.000194616	0.0106594
490	-3.8934	0.000194698	0.0106594
54454	-3.89334	0.000194739	0.0106594
6723	3.89085	0.000196446	0.0106722
5877	3.88959	0.000197311	0.0106722
79073	3.88897	0.000197741	0.0106722
11270	3.88779	0.000198557	0.0106722
92745	3.8873	0.000198899	0.0106722
374882	3.88702	0.000199097	0.0106722
79034	3.88563	0.000200067	0.0106722
4171	3.885	0.00020051	0.0106722
54800	-3.88483	0.000200628	0.0106722
81573	-3.88476	0.000200673	0.0106722
51246	3.88148	0.000202994	0.0106939
23149	3.88141	0.000203039	0.0106939
29079	-3.8808	0.000203475	0.0106939
114659	-3.8806	0.000203619	0.0106939
149951	3.87962	0.000204316	0.0106939
55206	-3.87875	0.000204937	0.0106939
3054	3.8778	0.000205622	0.0106939
64689	3.87775	0.000205653	0.0106939
9064	3.8764	0.000206628	0.0106939
25804	3.87617	0.000206794	0.0106939
56252	-3.87258	0.000209402	0.0107989
6252	3.87085	0.000210672	0.0108345
439	3.86895	0.000212073	0.0108767
27036	3.86573	0.000214465	0.0109516
10227	3.86542	0.000214703	0.0109516
29086	3.861	0.000218035	0.0110869
79036	3.86033	0.00021854	0.0110869
1384	3.85847	0.000219964	0.0111124
126119	3.85746	0.00022074	0.0111124
10004	3.85735	0.000220824	0.0111124
170463	3.85651	0.000221469	0.0111132
8453	-3.85528	0.00022242	0.0111132
27315	3.85502	0.00022262	0.0111132
10616	3.85329	0.000223965	0.0111401
3561	3.8528	0.000224348	0.0111401
51575	-3.85133	0.000225499	0.0111676
83590	3.84913	0.00022723	0.0112236
25850	-3.84638	0.000229417	0.0112774
26262	3.846	0.000229723	0.0112774
7812	-3.84462	0.000230825	0.0112774
3326	3.84362	0.000231627	0.0112774
163	3.84289	0.000232214	0.0112774
84287	3.84244	0.000232584	0.0112774
122618	3.84184	0.000233068	0.0112774
79572	-3.84175	0.000233138	0.0112774
79857	3.83887	0.000235482	0.0113614
80853	-3.83812	0.000236101	0.011362
23400	3.8338	0.000239665	0.0115039
1154	3.83109	0.000241926	0.0115628
2539	3.83085	0.000242127	0.0115628
79134	3.82908	0.000243622	0.0116025
2525	-3.82812	0.000244434	0.0116025
5368	3.82767	0.000244817	0.0116025
138724	-3.82674	0.000245602	0.0116103
140707	3.826	0.000246235	0.0116109
81622	3.82325	0.000248593	0.0116926
55176	-3.82153	0.000250082	0.0117332
285180	3.81862	0.00025261	0.0117927
11274	3.81862	0.000252612	0.0117927
54878	-3.81567	0.000255202	0.0118719
6945	3.81525	0.000255575	0.0118719
60386	3.81038	0.000259914	0.0120436
51360	-3.80866	0.000261466	0.0120841
8452	-3.80765	0.000262379	0.0120841
118924	-3.80646	0.000263461	0.0120841
192111	3.80466	0.000265107	0.0120841
1844	3.80444	0.000265308	0.0120841
23461	-3.80431	0.000265423	0.0120841
56996	3.80407	0.000265642	0.0120841
54884	3.80373	0.000265959	0.0120841
3882	-3.80192	0.000267622	0.0120841
26273	-3.80177	0.000267761	0.0120841
6618	3.80163	0.00026789	0.0120841
2997	3.79775	0.000271508	0.0122022
55748	3.79631	0.000272859	0.0122022
976	3.79603	0.000273125	0.0122022
8034	-3.79523	0.000273871	0.0122022
3069	3.79487	0.000274212	0.0122022
1798	3.79465	0.00027442	0.0122022
5261	3.79395	0.000275083	0.0122028
84231	3.79256	0.000276408	0.0122212
3014	3.7914	0.000277516	0.0122212
924	3.79038	0.000278489	0.0122212
51043	3.79027	0.000278601	0.0122212
10897	3.78966	0.000279182	0.0122212
6949	3.78942	0.000279416	0.0122212
6706	-3.78731	0.000281459	0.0122819
23683	-3.7855	0.000283211	0.01229
100033821	-3.78518	0.000283524	0.01229
1200	3.78509	0.000283616	0.01229
29985	3.78214	0.000286509	0.0123859
647115	3.78088	0.000287755	0.0123859
9205	-3.78071	0.000287925	0.0123859
5443	3.78015	0.000288475	0.0123859
221	3.779	0.000289622	0.0124067
414919	3.77567	0.000292961	0.0125211
8536	3.77408	0.000294559	0.0125607
10746	-3.77024	0.000298473	0.0126536
92579	3.77004	0.000298685	0.0126536
152002	3.76996	0.000298767	0.0126536
8625	3.76887	0.000299885	0.0126723
4713	3.76735	0.000301454	0.01271
84162	-3.76614	0.000302711	0.0127343
51367	3.76377	0.000305178	0.0127664
7095	-3.76335	0.000305615	0.0127664
90522	3.76258	0.000306428	0.0127664
23396	3.76168	0.000307379	0.0127664
84128	-3.7613	0.000307778	0.0127664
392	3.76077	0.000308333	0.0127664
23288	3.76063	0.000308488	0.0127664
78994	3.76021	0.00030893	0.0127664
58485	3.75859	0.000310648	0.0127872
79735	3.75845	0.000310801	0.0127872
51529	3.75646	0.000312923	0.0128463
6988	3.7558	0.000313638	0.0128475
29072	-3.75352	0.000316097	0.012892
10382	3.75351	0.000316101	0.012892
7532	3.75042	0.000319466	0.0130009
8273	3.74818	0.000321933	0.0130729
5714	3.74672	0.000323539	0.0131096
64333	3.74433	0.000326193	0.0131162
22913	3.74304	0.000327644	0.0131162
4201	3.74185	0.000328972	0.0131162
47	3.74097	0.000329967	0.0131162
5720	3.74096	0.000329981	0.0131162
285367	3.74081	0.000330144	0.0131162
646450	3.73968	0.000331427	0.0131162
54557	-3.73967	0.000331433	0.0131162
91746	-3.73832	0.000332972	0.0131162
27252	-3.7377	0.000333672	0.0131162
163051	-3.73768	0.000333694	0.0131162
54793	-3.7372	0.000334243	0.0131162
10443	-3.73718	0.000334273	0.0131162
54958	3.73708	0.000334382	0.0131162
1915	3.73583	0.000335817	0.0131162
79096	3.73582	0.000335825	0.0131162
9703	3.7351	0.000336648	0.0131162
60487	-3.73489	0.000336895	0.0131162
79641	3.73448	0.000337365	0.0131162
6872	-3.73418	0.000337713	0.0131162
6655	-3.73222	0.000339974	0.0131717
1104	3.7315	0.00034082	0.0131717
23588	-3.73112	0.000341253	0.0131717
79873	3.72991	0.000342665	0.0131951
79676	3.7294	0.000343271	0.0131951
81309	-3.72783	0.000345108	0.0132386
8379	3.722	0.00035204	0.0134141
90871	3.72124	0.000352954	0.0134141
10912	3.72111	0.000353113	0.0134141
5424	3.72092	0.000353344	0.0134141
7016	3.72049	0.00035386	0.0134141
160418	-3.72038	0.000353984	0.0134141
119369	-3.71952	0.000355027	0.0134255
26036	-3.71895	0.000355718	0.0134255
10061	3.71829	0.000356523	0.0134288
1537	3.71741	0.000357586	0.0134418
53635	3.71663	0.000358545	0.0134508
9266	3.71573	0.000359635	0.0134647
51091	-3.71485	0.000360718	0.0134772
4298	3.71383	0.000361971	0.0134772
100505549	3.71324	0.000362703	0.0134772
64236	3.7129	0.000363118	0.0134772
84146	-3.71254	0.000363567	0.0134772
10765	-3.71157	0.000364763	0.0134876
3705	3.71115	0.000365289	0.0134876
9670	3.71048	0.000366123	0.0134918
24141	3.70957	0.000367255	0.0135025
7270	-3.70909	0.000367855	0.0135025
197131	-3.70809	0.000369109	0.0135219
2332	-3.7073	0.000370102	0.0135307
5969	-3.70645	0.00037118	0.0135307
9419	-3.70547	0.000372412	0.0135307
7320	-3.70464	0.000373469	0.0135307
5926	-3.70445	0.000373708	0.0135307
54495	-3.70362	0.00037476	0.0135307
10735	-3.70343	0.000375005	0.0135307
128240	3.70284	0.000375761	0.0135307
160	3.70238	0.000376344	0.0135307
10565	-3.70216	0.000376622	0.0135307
221184	3.70061	0.000378616	0.0135307
8764	3.69972	0.000379761	0.0135307
79958	3.69923	0.000380397	0.0135307
84433	3.69902	0.000380665	0.0135307
102724229	-3.69886	0.000380868	0.0135307
26135	-3.69841	0.000381448	0.0135307
9043	-3.69827	0.000381634	0.0135307
100129884	-3.69639	0.000384071	0.0135913
388336	-3.69538	0.000385392	0.0136123
7317	3.69419	0.000386951	0.0136417
329	-3.69344	0.000387941	0.0136509
203427	3.69258	0.000389066	0.0136648
10229	3.69043	0.000391925	0.0137394
64328	-3.68946	0.000393213	0.0137465
55379	3.68909	0.000393697	0.0137465
10349	-3.68809	0.000395041	0.0137465
6878	3.68783	0.000395384	0.0137465
1841	3.68674	0.000396845	0.0137465
10204	3.68653	0.000397137	0.0137465
23625	3.68612	0.000397692	0.0137465
339976	-3.68584	0.000398065	0.0137465
166824	-3.68525	0.00039886	0.0137465
116986	3.6848	0.00039947	0.0137465
10574	3.68295	0.00040198	0.013796
2169	-3.68265	0.000402385	0.013796
8694	3.6819	0.000403415	0.0137966
51237	3.68156	0.000403875	0.0137966
54458	3.6804	0.000405465	0.0138257
51155	3.67888	0.000407551	0.0138716
920	3.67732	0.000409717	0.01392
644936	3.67675	0.000410508	0.0139204
7094	3.67519	0.000412678	0.0139204
192683	3.67491	0.000413065	0.0139204
360023	-3.67449	0.000413654	0.0139204
5908	-3.67443	0.000413729	0.0139204
79709	3.6735	0.000415032	0.0139204
284114	3.67335	0.000415253	0.0139204
4967	3.67288	0.000415903	0.0139204
961	-3.67209	0.000417018	0.0139204
55117	-3.67145	0.000417931	0.0139204
9101	-3.67128	0.000418166	0.0139204
4976	-3.67093	0.000418653	0.0139204
51010	-3.66978	0.00042029	0.01395
406890	-3.66772	0.000423229	0.0140227
338692	3.66659	0.000424836	0.0140511
2242	3.66538	0.000426581	0.014084
55250	-3.66417	0.000428326	0.0141167
6400	-3.66343	0.000429395	0.014125
23517	-3.66296	0.000430087	0.014125
11212	3.66233	0.000431001	0.0141302
55599	-3.66113	0.000432738	0.0141623
9415	3.66052	0.000433638	0.0141626
54462	-3.66006	0.000434301	0.0141626
10956	3.65912	0.00043568	0.0141626
3309	3.65844	0.000436685	0.0141626
84628	3.65759	0.00043794	0.0141626
3274	3.65713	0.000438621	0.0141626
2319	3.65676	0.000439167	0.0141626
79751	3.65617	0.000440046	0.0141626
164	-3.65422	0.000442947	0.0141626
112724	3.65389	0.000443436	0.0141626
11140	3.65389	0.000443438	0.0141626
6184	3.65331	0.000444301	0.0141626
83541	3.65321	0.000444449	0.0141626
201294	3.65228	0.000445843	0.0141626
3601	3.65208	0.000446146	0.0141626
6510	3.65201	0.000446251	0.0141626
661	3.65196	0.000446326	0.0141626
230	3.65114	0.000447562	0.0141626
2950	3.65101	0.000447764	0.0141626
9988	-3.65013	0.000449083	0.0141626
121268	3.64995	0.000449362	0.0141626
4225	-3.64993	0.000449391	0.0141626
92714	3.64893	0.000450902	0.0141731
4924	3.64803	0.000452276	0.0141731
51368	3.64797	0.000452366	0.0141731
51070	3.64772	0.000452752	0.0141731
57143	3.64698	0.000453869	0.0141843
23451	-3.64625	0.000454998	0.014196
92799	3.6454	0.0004563	0.0142011
84181	-3.64492	0.000457027	0.0142011
29125	3.64465	0.000457441	0.0142011
130617	3.64411	0.00045828	0.0142036
79042	3.64265	0.000460536	0.01425
51816	3.64147	0.000462361	0.0142828
23198	-3.64062	0.000463686	0.0142847
1808	3.64045	0.000463947	0.0142847
11047	3.63812	0.00046761	0.0143354
22933	3.63783	0.000468063	0.0143354
55680	-3.63687	0.000469577	0.0143354
221188	3.63598	0.000470977	0.0143354
29085	3.63587	0.000471151	0.0143354
4145	3.63581	0.000471254	0.0143354
1774	3.6354	0.000471891	0.0143354
81	3.63441	0.000473466	0.0143354
210	3.63401	0.000474105	0.0143354
1979	3.63357	0.000474803	0.0143354
5093	3.63346	0.000474976	0.0143354
593	3.63301	0.000475702	0.0143354
3167	3.6328	0.000476036	0.0143354
79415	3.63262	0.000476316	0.0143354
7844	-3.63206	0.000477212	0.0143393
55501	3.63113	0.000478712	0.0143577
3996	3.63054	0.000479655	0.0143577
55119	-3.63025	0.000480125	0.0143577
23607	-3.6282	0.000483434	0.0144131
54813	-3.62815	0.000483517	0.0144131
4723	3.62701	0.000485376	0.0144256
114882	-3.62688	0.000485592	0.0144256
23760	-3.62647	0.000486248	0.0144256
1874	3.62547	0.000487884	0.0144512
90139	3.62464	0.000489243	0.0144594
51031	-3.62428	0.000489833	0.0144594
8668	3.62352	0.000491082	0.0144594
9592	3.62338	0.00049131	0.0144594
65260	3.62166	0.000494153	0.0144594
90135	3.62143	0.000494532	0.0144594
2793	3.62028	0.000496446	0.0144594
9716	-3.61956	0.000497638	0.0144594
64780	3.61956	0.000497645	0.0144594
100033438	-3.61907	0.000498465	0.0144594
148022	3.61877	0.000498968	0.0144594
29880	-3.61868	0.000499113	0.0144594
25888	3.61739	0.00050128	0.0144594
400590	-3.61696	0.00050199	0.0144594
55423	3.61693	0.000502045	0.0144594
55035	-3.61681	0.000502244	0.0144594
24139	3.61652	0.000502738	0.0144594
10383	3.61551	0.000504446	0.0144594
58490	-3.61498	0.000505333	0.0144594
51393	3.6145	0.00050615	0.0144594
388969	3.61441	0.000506294	0.0144594
654433	3.61415	0.000506735	0.0144594
6199	3.61409	0.000506846	0.0144594
4541	-3.61303	0.000508646	0.0144594
29952	3.61214	0.000510157	0.0144594
8359	3.61207	0.000510287	0.0144594
64429	-3.61166	0.00051099	0.0144594
3965	3.61095	0.000512196	0.0144594
56898	-3.61081	0.000512428	0.0144594
10163	3.61039	0.000513163	0.0144594
159989	-3.61034	0.000513237	0.0144594
55904	-3.61024	0.000513408	0.0144594
641737	-3.6101	0.000513647	0.0144594
84532	3.60964	0.000514441	0.01446
58517	-3.6075	0.000518137	0.014542
283970	-3.60674	0.000519452	0.014544
57721	-3.60656	0.000519763	0.014544
115426	-3.60424	0.00052381	0.0146354
7879	3.60237	0.000527101	0.014695
83636	3.60159	0.00052848	0.014695
10462	3.6012	0.000529164	0.014695
9969	-3.60058	0.000530264	0.014695
124044	3.6001	0.000531101	0.014695
4668	3.59953	0.00053211	0.014695
84897	-3.59938	0.000532378	0.014695
64224	3.59912	0.000532846	0.014695
22883	3.59902	0.000533031	0.014695
81544	3.59858	0.000533804	0.014695
27141	3.59762	0.000535521	0.014695
28956	3.59726	0.000536169	0.014695
5296	3.59602	0.000538385	0.014695
10600	-3.59547	0.000539375	0.014695
55113	3.5952	0.000539865	0.014695
83937	3.59492	0.000540361	0.014695
79058	3.59491	0.000540386	0.014695
2352	3.59469	0.000540785	0.014695
163087	-3.59465	0.000540856	0.014695
3101	3.59315	0.000543562	0.0147471
1731	3.59238	0.000544963	0.0147637
226	3.59162	0.000546344	0.0147719
57471	-3.59106	0.000547362	0.0147719
55004	3.59091	0.000547634	0.0147719
57519	3.59043	0.00054852	0.0147745
11151	3.5898	0.000549675	0.0147844
8815	3.58926	0.000550661	0.0147896
79640	3.58727	0.000554323	0.0148666
790	3.58664	0.000555488	0.0148766
6920	3.58556	0.000557486	0.01489
26268	-3.5853	0.000557978	0.01489
121506	-3.58508	0.000558376	0.01489
9821	-3.58443	0.000559592	0.0149012
10767	-3.58284	0.00056256	0.014959
1665	-3.58159	0.000564914	0.0149992
84266	3.58099	0.000566035	0.0149992
9093	3.58015	0.000567616	0.0149992
7156	3.58001	0.00056789	0.0149992
57680	-3.57952	0.000568805	0.0149992
4296	3.57935	0.00056913	0.0149992
29965	3.57906	0.000569681	0.0149992
1445	3.57824	0.000571231	0.0150189
26043	-3.57724	0.000573142	0.0150335
147015	3.57672	0.000574131	0.0150335
896	3.57669	0.000574197	0.0150335
10287	3.57535	0.000576753	0.0150794
11052	-3.57421	0.000578937	0.0151153
124540	-3.57173	0.000583727	0.0152192
2049	3.57114	0.000584869	0.0152277
29803	3.57058	0.000585969	0.0152352
114790	3.56821	0.000590605	0.0153154
11193	-3.56816	0.000590691	0.0153154
57447	3.56652	0.000593919	0.0153778
8446	-3.56559	0.000595752	0.015404
8270	3.56429	0.000598322	0.0154462
10484	-3.56393	0.000599037	0.0154462
55191	3.56325	0.000600394	0.01546
5986	3.56251	0.000601864	0.0154765
85359	3.56076	0.000605366	0.0155206
4615	3.5606	0.000605691	0.0155206
7867	3.56042	0.000606066	0.0155206
1267	3.55977	0.000607373	0.0155266
5106	3.55947	0.000607961	0.0155266
55317	3.55758	0.000611792	0.0156032
23352	-3.5569	0.000613168	0.0156076
8726	-3.55644	0.000614112	0.0156076
9277	3.55626	0.000614465	0.0156076
64327	-3.55535	0.000616322	0.0156159
55023	-3.55528	0.000616462	0.0156159
677808	-3.5543	0.000618476	0.0156253
345895	-3.55429	0.000618503	0.0156253
80778	3.5534	0.000620329	0.0156271
8360	3.55313	0.00062087	0.0156271
2067	3.55271	0.000621748	0.0156271
54963	3.55263	0.000621912	0.0156271
1718	3.55194	0.00062332	0.0156415
129450	-3.55076	0.000625756	0.0156816
83941	-3.55027	0.000626791	0.015686
256236	3.54987	0.000627608	0.015686
411	3.54879	0.000629861	0.0157093
9535	3.54862	0.00063022	0.0157093
140823	3.54811	0.000631283	0.0157149
6522	3.54739	0.000632791	0.0157315
55337	3.54653	0.000634592	0.0157401
9095	3.54642	0.000634818	0.0157401
285672	-3.54544	0.000636866	0.01577
64418	-3.54478	0.000638267	0.0157838
81858	3.54428	0.000639326	0.0157892
10376	3.54381	0.00064032	0.0157929
4695	3.54232	0.000643476	0.0158498
5916	3.54101	0.000646279	0.015898
339123	3.54026	0.000647868	0.0159018
54464	-3.53995	0.000648536	0.0159018
54867	3.53955	0.000649396	0.0159018
259282	-3.53903	0.000650507	0.0159018
5092	3.5384	0.000651868	0.0159018
284702	-3.53831	0.000652049	0.0159018
255967	-3.53816	0.000652382	0.0159018
8658	-3.53752	0.000653756	0.0159125
51231	3.53689	0.000655131	0.0159125
26517	3.53677	0.000655379	0.0159125
81037	3.53638	0.000656219	0.0159125
3615	3.53517	0.000658853	0.0159557
9377	3.53454	0.000660217	0.0159611
79745	-3.53428	0.000660784	0.0159611
1174	3.53289	0.000663821	0.0160138
1069	3.53219	0.000665368	0.0160305
84954	3.53003	0.000670126	0.016093
23230	-3.52994	0.000670325	0.016093
89846	3.52984	0.000670541	0.016093
55632	-3.52779	0.000675094	0.0161216
6892	3.52709	0.000676643	0.0161216
4037	3.5269	0.000677072	0.0161216
6652	3.52677	0.000677352	0.0161216
9631	-3.52614	0.000678778	0.0161216
64743	3.52589	0.000679325	0.0161216
55588	3.5251	0.000681108	0.0161216
100132005	-3.52507	0.000681167	0.0161216
55274	-3.52502	0.000681281	0.0161216
201176	3.52502	0.000681284	0.0161216
23122	-3.5246	0.000682228	0.0161216
60686	3.52447	0.000682524	0.0161216
10142	-3.52429	0.000682928	0.0161216
5494	-3.52323	0.000685315	0.0161479
100132099	-3.52303	0.000685769	0.0161479
55660	-3.52208	0.000687905	0.0161779
5927	-3.52144	0.000689365	0.0161919
966	3.52085	0.000690702	0.0161948
10749	3.52033	0.000691875	0.0161948
84272	-3.52024	0.000692087	0.0161948
1155	3.51971	0.000693294	0.0162028
283629	-3.51881	0.000695348	0.0162199
56131	-3.51863	0.000695757	0.0162199
11147	3.5171	0.000699287	0.0162819
677827	-3.51635	0.000701011	0.0163018
6051	3.51587	0.000702108	0.016307
79603	3.51301	0.000708759	0.0164411
23390	-3.51105	0.000713339	0.0164748
375743	-3.51097	0.000713521	0.0164748
8971	3.51095	0.000713558	0.0164748
114781	-3.51088	0.000713733	0.0164748
1847	3.50999	0.000715818	0.0164866
7264	3.50991	0.000716007	0.0164866
6737	3.50801	0.000720481	0.0165693
79228	3.50646	0.000724165	0.0166319
201305	3.50612	0.000724982	0.0166319
26155	3.50565	0.000726102	0.0166372
23507	-3.50479	0.000728145	0.0166637
126075	3.50321	0.000731941	0.0167301
6748	3.50252	0.000733599	0.0167475
587	3.50133	0.000736463	0.0167884
22937	3.50048	0.000738521	0.0167884
79009	-3.49987	0.000740005	0.0167884
89790	3.49979	0.00074018	0.0167884
3385	3.49963	0.000740571	0.0167884
3111	3.49955	0.000740771	0.0167884
2068	3.49848	0.000743379	0.0168258
5715	3.49814	0.000744218	0.0168258
22893	3.49735	0.000746135	0.0168488
60491	-3.49644	0.000748375	0.016879
3500	3.49566	0.000750283	0.0169017
2588	3.49456	0.000752991	0.0169423
578	3.49343	0.000755771	0.0169556
10260	-3.4933	0.000756112	0.0169556
617	3.49308	0.000756655	0.0169556
90806	-3.49286	0.000757203	0.0169556
11094	3.49214	0.000758992	0.0169753
8899	-3.49103	0.000761746	0.0169963
153396	-3.49103	0.000761748	0.0169963
5903	-3.49019	0.000763851	0.017023
8717	3.48944	0.000765721	0.0170444
374868	-3.48679	0.000772404	0.017093
55734	3.48624	0.000773789	0.017093
254531	3.48621	0.000773857	0.017093
8666	3.48613	0.000774054	0.017093
9282	-3.4859	0.000774643	0.017093
10014	3.4859	0.000774653	0.017093
140890	-3.48589	0.000774673	0.017093
11186	3.48535	0.00077603	0.017093
347051	-3.4851	0.000776683	0.017093
10870	3.48486	0.00077728	0.017093
64218	3.4846	0.000777951	0.017093
10915	-3.48421	0.000778944	0.0170948
84790	3.48345	0.000780873	0.017117
4140	-3.48287	0.000782367	0.0171222
2961	-3.48212	0.000784276	0.0171222
51362	-3.48189	0.000784869	0.0171222
7407	3.48144	0.000786025	0.0171222
83596	3.48139	0.000786156	0.0171222
6773	3.48122	0.000786595	0.0171222
259292	-3.47955	0.000790909	0.0171813
6881	3.47945	0.000791146	0.0171813
55657	3.47774	0.000795587	0.0172577
939	3.47536	0.000801803	0.0173609
9537	3.47494	0.000802899	0.0173609
3267	-3.47485	0.000803127	0.0173609
7155	-3.47328	0.00080726	0.0174294
23193	3.47271	0.000808755	0.0174294
55031	-3.47214	0.000810267	0.0174294
54935	3.47194	0.000810804	0.0174294
7993	3.47188	0.00081095	0.0174294
9605	3.47075	0.000813951	0.0174738
25897	-3.46968	0.000816788	0.0175146
127018	-3.46703	0.000823899	0.0176469
6415	3.46482	0.000829855	0.0177542
284004	3.4642	0.000831507	0.0177631
139065	3.46396	0.00083217	0.0177631
3184	-3.46304	0.000834666	0.0177961
3442	-3.46227	0.000836769	0.0178206
5387	-3.46183	0.000837968	0.0178259
284086	3.46112	0.000839912	0.0178469
155435	-3.46071	0.000841021	0.0178502
8086	3.4592	0.000845169	0.017918
23360	-3.45863	0.000846731	0.0179308
54539	3.45733	0.000850329	0.0179814
51088	-3.45707	0.000851044	0.0179814
4969	-3.45612	0.000853687	0.0180001
6760	-3.45606	0.000853866	0.0180001
3001	3.45572	0.000854813	0.0180001
6198	-3.45318	0.000861897	0.0181143
2395	3.45308	0.000862171	0.0181143
8841	3.45249	0.000863838	0.0181173
10445	3.45234	0.000864249	0.0181173
8539	-3.45158	0.000866386	0.0181391
11313	3.45115	0.000867611	0.0181391
55756	3.45094	0.000868198	0.0181391
3659	3.44909	0.000873427	0.0182263
55851	3.44878	0.000874316	0.0182263
55080	3.44776	0.000877195	0.018266
84900	3.44677	0.000880022	0.0183044
6256	3.44521	0.000884519	0.0183239
10556	-3.4452	0.000884544	0.0183239
84991	-3.44512	0.000884749	0.0183239
5111	3.44508	0.000884874	0.0183239
8459	3.44428	0.000887192	0.0183351
9126	-3.44421	0.000887372	0.0183351
51141	-3.44361	0.000889123	0.018351
3675	3.4428	0.000891444	0.0183683
6778	3.44264	0.000891921	0.0183683
22803	-3.44064	0.000897716	0.0184673
84925	-3.44026	0.000898828	0.0184674
57547	-3.43996	0.000899694	0.0184674
10447	-3.43951	0.000901008	0.0184741
10280	3.438	0.000905451	0.0185315
25826	-3.43779	0.000906048	0.0185315
164714	3.43736	0.000907332	0.0185315
537	3.43721	0.000907769	0.0185315
23394	-3.43661	0.00090953	0.0185348
10856	3.43648	0.000909906	0.0185348
56261	-3.43602	0.00091126	0.0185356
2870	3.43547	0.000912902	0.0185356
3661	3.43539	0.000913136	0.0185356
259291	-3.43513	0.000913909	0.0185356
199	3.43476	0.000915007	0.0185378
23616	3.43433	0.000916293	0.0185438
292	3.43303	0.000920149	0.0185628
148867	-3.43254	0.000921605	0.0185628
56894	3.43211	0.000922902	0.0185628
64326	-3.43207	0.000923	0.0185628
51720	-3.43205	0.000923067	0.0185628
8634	-3.43197	0.000923316	0.0185628
894	3.43153	0.000924625	0.0185628
389541	3.43135	0.000925163	0.0185628
1763	-3.43086	0.000926628	0.0185722
23369	-3.43035	0.000928162	0.0185831
23118	-3.42902	0.000932177	0.0186435
285429	-3.42688	0.000938647	0.0187529
85235	3.42629	0.000940455	0.018769
9497	-3.42491	0.000944645	0.0188021
51132	-3.42462	0.000945546	0.0188021
29956	3.42406	0.000947261	0.0188021
50813	3.42399	0.000947483	0.0188021
7337	-3.42392	0.00094769	0.0188021
124565	3.42377	0.000948142	0.0188021
11079	3.42225	0.000952819	0.0188749
80013	-3.42027	0.000958921	0.0189444
23399	3.41968	0.000960777	0.0189444
79414	3.4191	0.000962558	0.0189444
50	3.41905	0.00096274	0.0189444
1978	3.41875	0.000963647	0.0189444
26130	-3.41847	0.000964543	0.0189444
23139	3.41824	0.000965238	0.0189444
3081	-3.41817	0.000965464	0.0189444
6923	3.41788	0.000966379	0.0189444
100129827	3.41726	0.000968316	0.0189444
81928	3.41712	0.000968744	0.0189444
11024	3.41708	0.000968859	0.0189444
120103	-3.41688	0.000969485	0.0189444
23241	3.41616	0.000971769	0.0189693
84525	3.41537	0.000974225	0.0189829
7001	3.41529	0.000974497	0.0189829
84079	3.41307	0.000981498	0.0190994
9545	3.41195	0.000985044	0.0191242
10084	3.41174	0.000985731	0.0191242
57465	3.4117	0.000985836	0.0191242
80821	-3.41074	0.000988916	0.0191444
2052	3.41073	0.000988924	0.0191444
26007	3.4102	0.000990632	0.0191538
5245	3.40994	0.000991454	0.0191538
7846	3.40929	0.000993534	0.0191742
1487	3.40854	0.00099596	0.0192012
23061	3.40776	0.000998444	0.0192146
10999	3.40748	0.00099936	0.0192146
388531	3.40736	0.000999734	0.0192146
84179	3.40666	0.00100199	0.0192383
7124	3.40569	0.00100513	0.0192503
9046	3.4056	0.00100542	0.0192503
8065	-3.40552	0.0010057	0.0192503
55643	3.40454	0.00100887	0.0192912
10365	3.40358	0.001012	0.0193081
5827	3.40329	0.00101295	0.0193081
80035	-3.40283	0.00101443	0.0193081
389208	-3.40269	0.00101491	0.0193081
11184	3.4025	0.00101554	0.0193081
9097	-3.40237	0.00101594	0.0193081
550	3.40061	0.00102173	0.0193984
5989	3.40008	0.00102349	0.0194121
10248	3.39937	0.00102581	0.0194364
10396	-3.39854	0.00102856	0.0194688
435	3.39744	0.00103221	0.0195173
64963	3.39709	0.00103336	0.0195173
1783	-3.39683	0.00103425	0.0195173
5704	3.39643	0.00103557	0.0195224
84250	-3.39589	0.00103737	0.0195367
81570	3.39464	0.00104154	0.0195957
23211	3.39405	0.00104353	0.0196133
25920	3.3936	0.00104505	0.0196222
85007	3.39191	0.00105072	0.019709
387695	-3.39141	0.00105243	0.0197212
347862	3.38999	0.00105725	0.0197918
1762	3.38876	0.00106144	0.0198503
5360	3.38793	0.00106426	0.0198832
767846	3.386	0.00107087	0.0199868
996	-3.38542	0.00107289	0.0200045
889	-3.38454	0.0010759	0.0200368
23209	3.38391	0.00107809	0.0200368
23313	3.38374	0.00107869	0.0200368
100130428	-3.38367	0.00107891	0.0200368
441601	-3.38252	0.0010829	0.020091
4686	-3.38195	0.00108488	0.0201079
407036	-3.3801	0.00109137	0.0202057
9589	-3.37954	0.00109333	0.0202057
677806	-3.37952	0.0010934	0.0202057
197370	3.37912	0.0010948	0.0202118
79718	-3.37805	0.00109855	0.0202578
23389	-3.37779	0.00109946	0.0202578
22887	-3.37725	0.00110137	0.0202731
201254	3.37531	0.00110826	0.0203751
26115	-3.37502	0.00110928	0.0203751
274	3.37425	0.001112	0.0203751
2288	3.3741	0.00111256	0.0203751
55160	3.37368	0.00111404	0.0203751
837	3.37325	0.00111558	0.0203751
57448	-3.37314	0.00111598	0.0203751
374986	-3.37313	0.00111601	0.0203751
6650	3.37293	0.00111671	0.0203751
9022	3.3723	0.00111899	0.0203967
57140	3.37169	0.00112117	0.0203991
55081	-3.37166	0.0011213	0.0203991
8514	3.37092	0.00112394	0.0204274
55624	3.36989	0.00112767	0.0204337
54148	-3.36986	0.00112776	0.0204337
100873781	-3.36966	0.00112849	0.0204337
113	3.36948	0.00112912	0.0204337
84103	-3.36931	0.00112975	0.0204337
25900	3.36513	0.00114498	0.0206639
114818	3.36473	0.00114641	0.0206639
10863	-3.36446	0.00114742	0.0206639
4277	3.36393	0.00114938	0.0206639
26099	3.36374	0.00115006	0.0206639
2937	3.3635	0.00115094	0.0206639
27239	3.36297	0.00115291	0.0206639
55344	3.36267	0.00115402	0.0206639
84286	3.36253	0.00115454	0.0206639
375611	-3.36235	0.0011552	0.0206639
10196	-3.36224	0.00115559	0.0206639
7791	3.36207	0.00115623	0.0206639
5595	3.36191	0.00115683	0.0206639
149840	3.36121	0.00115942	0.0206727
170589	-3.36118	0.00115952	0.0206727
283416	3.36062	0.00116161	0.0206901
9636	3.35861	0.00116909	0.0207853
5435	3.35858	0.00116918	0.0207853
1020	3.35751	0.00117319	0.020837
9820	3.35645	0.00117716	0.0208673
51116	3.35567	0.0011801	0.0208673
50618	-3.35548	0.00118082	0.0208673
25831	-3.35531	0.00118148	0.0208673
55902	3.35522	0.00118182	0.0208673
51506	3.35508	0.00118234	0.0208673
8677	3.35476	0.00118355	0.0208673
29950	3.35469	0.00118382	0.0208673
57506	3.35419	0.00118571	0.0208809
439941	-3.35372	0.00118747	0.0208922
144132	-3.35217	0.00119338	0.0209766
29108	3.35172	0.00119509	0.020987
115	3.35052	0.00119967	0.0210145
57156	3.35029	0.00120053	0.0210145
28972	3.35029	0.00120054	0.0210145
7757	-3.35013	0.00120115	0.0210145
150726	3.34935	0.00120415	0.0210451
9366	-3.34902	0.00120542	0.0210451
81030	3.3488	0.00120627	0.0210451
387	3.34846	0.00120756	0.021048
84967	3.34682	0.00121389	0.0211309
79077	3.34626	0.00121607	0.0211309
254394	-3.34578	0.00121792	0.0211309
79915	-3.34576	0.00121801	0.0211309
10155	3.34551	0.00121898	0.0211309
6742	-3.34548	0.00121909	0.0211309
3845	-3.34468	0.00122223	0.0211656
168433	-3.34341	0.00122718	0.0212278
23646	3.34318	0.00122808	0.0212278
54888	-3.34278	0.00122961	0.0212346
9780	3.34208	0.00123236	0.0212625
9094	3.34128	0.00123553	0.0212641
23154	3.34127	0.00123554	0.0212641
5562	-3.34119	0.00123586	0.0212641
7745	-3.34073	0.00123767	0.0212757
9470	3.33921	0.0012437	0.0213597
59	3.33848	0.00124658	0.0213817
23406	3.33805	0.00124829	0.0213817
5728	3.337	0.00125248	0.0213817
83737	-3.33684	0.00125311	0.0213817
6322	-3.33683	0.00125315	0.0213817
60	3.33676	0.00125344	0.0213817
4940	3.3367	0.00125368	0.0213817
23167	-3.33659	0.00125412	0.0213817
140564	3.33625	0.00125547	0.0213853
340061	3.33387	0.00126499	0.0215279
79644	3.33142	0.00127489	0.0216766
6404	3.33074	0.00127766	0.021704
81618	3.33041	0.00127897	0.0217065
2314	3.32978	0.00128154	0.0217304
64342	3.32935	0.00128329	0.0217405
23431	-3.32783	0.0012895	0.0218259
158431	-3.32683	0.00129361	0.0218757
2874	3.3265	0.00129497	0.0218789
682	3.32605	0.00129683	0.0218905
51773	-3.32368	0.00130659	0.0220355
83690	-3.32262	0.00131103	0.0220694
80224	-3.32244	0.00131176	0.0220694
27030	-3.32235	0.00131214	0.0220694
51236	3.32131	0.00131648	0.0221226
119504	3.32083	0.00131846	0.022136
1675	3.3196	0.00132363	0.0222028
201627	-3.3193	0.00132491	0.0222044
392510	3.31794	0.00133061	0.0222721
9737	-3.31777	0.00133133	0.0222721
56664	-3.31745	0.0013327	0.0222751
6605	-3.31655	0.0013365	0.0223187
23347	-3.31577	0.00133981	0.0223488
1043	3.31556	0.00134069	0.0223488
1105	-3.31444	0.00134546	0.0224033
57626	-3.31408	0.001347	0.0224033
5396	-3.31395	0.00134755	0.0224033
8636	3.31347	0.00134958	0.0224172
26810	3.31185	0.00135653	0.0224937
3241	3.31184	0.00135659	0.0224937
5050	3.31131	0.00135885	0.0225111
54919	3.3108	0.00136106	0.022528
54913	3.31034	0.00136305	0.0225409
3421	3.30978	0.00136547	0.0225609
79143	3.30877	0.00136981	0.0226047
147837	-3.30861	0.00137053	0.0226047
55454	-3.30731	0.00137617	0.0226777
7092	-3.30693	0.00137782	0.0226849
51585	-3.30611	0.0013814	0.0227123
22841	-3.30599	0.00138191	0.0227123
375316	-3.30567	0.00138333	0.0227158
4303	3.30536	0.0013847	0.0227182
65125	-3.30451	0.00138841	0.0227507
80212	3.30412	0.00139013	0.0227507
10479	-3.30366	0.00139215	0.0227507
100131211	-3.30338	0.00139339	0.0227507
3912	-3.30337	0.00139342	0.0227507
55832	-3.30325	0.00139396	0.0227507
6237	3.30163	0.00140112	0.0228265
23294	3.30147	0.00140181	0.0228265
79934	3.30137	0.00140227	0.0228265
23243	-3.30087	0.00140447	0.0228424
79814	3.30002	0.00140823	0.0228837
7515	3.29917	0.00141204	0.0229257
2109	3.29888	0.00141331	0.0229264
23031	3.29811	0.00141677	0.0229386
9235	3.29799	0.00141732	0.0229386
6693	3.29776	0.00141835	0.0229386
84513	3.29762	0.00141896	0.0229386
10636	3.29691	0.00142213	0.02297
2992	3.29632	0.00142478	0.0229929
51606	-3.2954	0.00142895	0.0230115
60561	-3.29531	0.00142937	0.0230115
51663	-3.29487	0.00143134	0.0230115
10059	-3.29444	0.00143328	0.0230115
706	3.29438	0.00143354	0.0230115
7408	3.29425	0.00143413	0.0230115
6935	-3.29416	0.00143453	0.0230115
8350	3.29333	0.00143831	0.0230524
125988	3.29244	0.00144235	0.0230974
5289	-3.29097	0.00144906	0.023185
5780	3.28997	0.00145365	0.0232385
166785	-3.28845	0.00146062	0.0233301
55711	3.28779	0.00146365	0.0233586
310	-3.2869	0.00146774	0.0234038
5593	-3.28628	0.00147061	0.0234296
646643	3.28547	0.00147439	0.0234371
4939	3.28534	0.00147497	0.0234371
93436	3.28501	0.00147652	0.0234371
22931	-3.28482	0.00147741	0.0234371
5885	-3.28481	0.00147744	0.0234371
25941	3.28423	0.00148014	0.0234371
66005	3.2842	0.00148028	0.0234371
7423	3.28385	0.00148194	0.0234371
55788	-3.28376	0.00148234	0.0234371
7277	3.28286	0.00148656	0.0234618
54776	3.28251	0.00148818	0.0234618
2629	3.2824	0.0014887	0.0234618
5586	-3.28225	0.00148941	0.0234618
2788	3.2819	0.00149105	0.0234618
146712	3.28162	0.00149238	0.0234618
66036	-3.28155	0.00149268	0.0234618
4609	3.28122	0.00149427	0.023467
81929	-3.28054	0.00149743	0.0234781
55957	3.28053	0.00149748	0.0234781
9075	-3.28015	0.00149928	0.0234866
90592	-3.27963	0.00150173	0.0234944
57695	-3.27952	0.00150228	0.0234944
284459	-3.27757	0.00151149	0.0235645
85026	3.27726	0.00151296	0.0235645
22927	-3.27705	0.00151396	0.0235645
283471	-3.277	0.00151422	0.0235645
24146	3.27684	0.00151498	0.0235645
126410	3.2766	0.00151614	0.0235645
79041	3.27645	0.00151683	0.0235645
6262	-3.27625	0.00151781	0.0235645
221302	-3.27619	0.0015181	0.0235645
80150	3.27556	0.0015211	0.0235764
5510	3.2755	0.00152139	0.0235764
746	3.27471	0.00152515	0.0236153
6799	3.27346	0.00153116	0.0236582
85014	3.27344	0.00153126	0.0236582
55198	-3.27334	0.00153171	0.0236582
51496	-3.27233	0.0015366	0.023714
7374	3.27153	0.00154045	0.023745
79792	3.27139	0.00154114	0.023745
3004	3.27054	0.00154526	0.023779
85459	-3.26981	0.00154881	0.023779
3310	3.26963	0.0015497	0.023779
847	3.2692	0.0015518	0.023779
9784	3.26917	0.00155191	0.023779
93550	-3.26906	0.00155246	0.023779
6156	-3.26902	0.00155269	0.023779
2936	3.26885	0.00155351	0.023779
51316	3.26789	0.00155819	0.0238311
10645	3.26702	0.00156246	0.0238683
7332	3.26686	0.00156321	0.0238683
168620	3.26645	0.00156522	0.0238683
7466	3.26627	0.0015661	0.0238683
83992	-3.26592	0.00156784	0.0238683
10772	-3.26583	0.00156827	0.0238683
10013	3.26367	0.00157893	0.0239964
50855	3.26342	0.00158019	0.0239964
9476	3.26335	0.00158053	0.0239964
158158	-3.26239	0.00158529	0.0240482
10682	3.26215	0.00158652	0.0240482
164781	-3.26111	0.00159166	0.0241066
6484	3.25837	0.00160538	0.02428
440026	-3.25816	0.00160648	0.02428
11044	-3.25805	0.001607	0.02428
2268	3.25742	0.00161016	0.0243048
1719	3.25721	0.00161123	0.0243048
1059	3.2562	0.00161633	0.024362
29801	3.25564	0.00161921	0.0243798
100129395	3.25483	0.0016233	0.0243798
9532	3.25451	0.00162493	0.0243798
8943	3.25446	0.00162519	0.0243798
403313	-3.25432	0.00162591	0.0243798
9595	-3.25414	0.0016268	0.0243798
9812	3.25414	0.00162681	0.0243798
54938	3.25392	0.00162792	0.0243798
84695	3.25295	0.00163289	0.0244346
54505	-3.25251	0.00163514	0.0244479
84896	-3.25226	0.00163639	0.0244479
4160	-3.25166	0.00163948	0.0244745
23379	-3.25138	0.00164091	0.0244764
10725	-3.25054	0.00164522	0.0245211
55150	3.24992	0.00164845	0.0245335
84940	3.24987	0.00164867	0.0245335
101	3.24893	0.00165354	0.0245352
158248	3.2488	0.00165422	0.0245352
93129	3.24879	0.00165427	0.0245352
22839	3.24868	0.00165485	0.0245352
391104	-3.24858	0.00165534	0.0245352
255520	-3.2477	0.00165993	0.0245838
9263	-3.24729	0.00166202	0.0245911
121355	3.24705	0.00166331	0.0245911
8349	3.24658	0.00166572	0.0245911
51501	3.24639	0.00166671	0.0245911
6275	3.24634	0.00166699	0.0245911
65123	3.24493	0.00167435	0.0246464
9289	3.24475	0.00167531	0.0246464
4259	3.24463	0.00167592	0.0246464
10045	3.24455	0.00167633	0.0246464
54976	3.24427	0.00167783	0.0246464
8355	3.24411	0.00167864	0.0246464
224	3.24375	0.00168052	0.0246546
1690	3.24256	0.00168678	0.0247271
4832	3.24228	0.00168825	0.0247293
1488	3.24189	0.00169034	0.0247405
116093	-3.24083	0.00169595	0.0248032
5498	3.24055	0.00169742	0.0248054
79710	-3.24015	0.00169952	0.0248167
100130771	-3.23931	0.00170397	0.0248623
112616	3.23822	0.00170981	0.0249105
287	-3.23819	0.00170994	0.0249105
1072	3.23786	0.00171174	0.0249174
79831	3.23754	0.00171345	0.0249229
10419	3.23701	0.00171628	0.0249446
5199	3.23641	0.00171946	0.0249715
5777	3.23613	0.00172101	0.0249746
1436	3.23334	0.00173602	0.0251412
374655	3.2333	0.00173623	0.0251412
375056	-3.23325	0.00173652	0.0251412
25974	3.23265	0.00173978	0.0251532
9230	3.23257	0.00174017	0.0251532
55773	-3.23235	0.00174137	0.0251532
374291	3.23065	0.00175064	0.0252607
60673	3.23043	0.00175182	0.0252607
219844	3.23024	0.00175287	0.0252607
57708	-3.22918	0.00175868	0.0252787
64786	-3.22877	0.0017609	0.0252787
9972	-3.22873	0.00176111	0.0252787
169966	-3.22868	0.00176143	0.0252787
148808	-3.22846	0.00176263	0.0252787
79465	3.22838	0.00176308	0.0252787
166012	3.22829	0.00176356	0.0252787
55116	3.22761	0.00176728	0.0253125
1723	3.22681	0.00177172	0.0253559
11027	3.22657	0.00177302	0.0253559
9211	-3.22543	0.0017793	0.025401
8501	3.22537	0.00177964	0.025401
79847	3.22526	0.00178024	0.025401
4493	3.22354	0.00178982	0.0255182
29058	3.22293	0.00179324	0.0255476
162962	-3.2222	0.00179728	0.0255856
11040	3.22095	0.00180432	0.0256663
2844	-3.22058	0.00180635	0.0256747
163050	-3.22031	0.00180787	0.0256747
5993	3.21994	0.00180997	0.0256747
10001	-3.21975	0.00181103	0.0256747
134526	-3.21954	0.00181224	0.0256747
5288	-3.21927	0.00181372	0.0256747
79590	3.21913	0.00181451	0.0256747
4689	3.21766	0.00182284	0.0257731
29937	3.21742	0.00182423	0.0257733
5147	3.21663	0.0018287	0.0258169
254827	-3.21627	0.00183075	0.0258264
374403	3.21585	0.0018331	0.0258401
5243	-3.21552	0.00183499	0.0258472
140700	3.21495	0.00183825	0.0258736
113655	3.21457	0.0018404	0.0258846
29066	-3.21404	0.00184344	0.0259078
57418	3.21292	0.00184985	0.0259619
81545	-3.21289	0.00185007	0.0259619
115352	3.21217	0.0018542	0.0260004
23116	-3.2118	0.00185631	0.026006
146512	3.21162	0.00185737	0.026006
11315	3.211	0.00186092	0.0260238
6472	3.21082	0.001862	0.0260238
7770	-3.21067	0.00186281	0.0260238
140680	3.20931	0.00187072	0.0261148
400002	-3.20892	0.00187296	0.0261265
51150	3.20742	0.00188174	0.0262295
4210	3.20699	0.00188423	0.0262447
26469	3.20661	0.00188644	0.0262558
522	3.20635	0.00188798	0.0262578
6171	3.20309	0.00190716	0.0264918
92949	-3.20296	0.00190789	0.0264918
55845	3.20269	0.00190953	0.0264918
30833	3.20246	0.00191088	0.0264918
57154	-3.20219	0.00191244	0.0264918
84893	3.20205	0.0019133	0.0264918
5599	-3.2011	0.00191891	0.0265499
51114	3.19886	0.00193227	0.026715
64395	-3.19861	0.0019338	0.0267164
951	3.19771	0.00193918	0.0267709
55974	3.1974	0.00194105	0.0267771
307	3.19666	0.00194549	0.0267937
9655	-3.19664	0.00194563	0.0267937
5790	3.19641	0.00194701	0.0267937
128346	3.19618	0.00194837	0.0267937
6573	3.19601	0.00194941	0.0267937
137682	-3.19559	0.00195194	0.0268087
26020	3.19421	0.00196031	0.0269039
9406	-3.19378	0.0019629	0.0269198
51093	3.19296	0.00196787	0.0269486
677819	-3.19296	0.00196788	0.0269486
54979	3.19188	0.00197445	0.0270188
83707	3.19149	0.00197686	0.0270229
100133299	-3.19128	0.00197811	0.0270229
83416	3.19112	0.00197908	0.0270229
9149	3.19054	0.00198264	0.0270518
57786	-3.19011	0.0019853	0.0270684
9368	3.18954	0.00198882	0.0270966
64976	3.18923	0.00199068	0.0271022
27006	3.18787	0.00199908	0.027191
8738	3.1877	0.00200011	0.027191
9775	3.18635	0.0020085	0.0272853
51742	-3.18558	0.0020133	0.0273096
8775	3.1854	0.00201436	0.0273096
26224	-3.18528	0.00201516	0.0273096
51592	-3.18486	0.00201777	0.0273096
6786	3.18454	0.00201975	0.0273096
64699	3.18446	0.00202027	0.0273096
410	3.18442	0.0020205	0.0273096
10066	3.18381	0.00202427	0.0273309
26061	-3.1837	0.002025	0.0273309
126567	3.18257	0.00203203	0.0274048
5499	3.18236	0.0020334	0.0274048
377	3.18088	0.0020427	0.0274265
9830	3.18054	0.00204482	0.0274265
54876	-3.18048	0.00204522	0.0274265
6519	-3.18029	0.00204639	0.0274265
29843	-3.18017	0.00204718	0.0274265
5781	-3.17942	0.00205192	0.0274265
10057	3.17938	0.00205218	0.0274265
285613	3.1793	0.00205263	0.0274265
10134	3.17906	0.00205419	0.0274265
8338	3.17846	0.00205795	0.0274265
4919	-3.17837	0.00205853	0.0274265
406	-3.17837	0.00205857	0.0274265
4938	3.17821	0.00205957	0.0274265
387332	-3.17813	0.00206005	0.0274265
203054	3.17795	0.00206119	0.0274265
3007	3.1779	0.00206156	0.0274265
5290	-3.17778	0.00206229	0.0274265
8554	-3.17775	0.00206246	0.0274265
9051	3.17769	0.00206285	0.0274265
382	3.17679	0.00206858	0.0274832
21	3.17652	0.00207035	0.0274872
51337	3.17591	0.00207424	0.027516
5705	3.17567	0.00207572	0.027516
63910	3.17543	0.00207731	0.027516
158866	-3.17524	0.00207848	0.027516
3949	3.17503	0.00207987	0.027516
8673	3.17304	0.00209264	0.0276351
29098	3.17294	0.00209327	0.0276351
28964	3.17294	0.0020933	0.0276351
64098	3.17185	0.00210032	0.0276934
55326	-3.17179	0.00210068	0.0276934
80346	3.17143	0.00210303	0.0277026
89849	3.17121	0.00210446	0.0277026
5351	3.17088	0.00210662	0.0277026
27439	3.17077	0.00210729	0.0277026
53340	3.17043	0.00210951	0.0277123
9643	-3.1693	0.00211687	0.0277753
26824	3.16902	0.00211872	0.0277753
170482	3.16901	0.00211876	0.0277753
10400	3.16852	0.00212195	0.0277873
55631	-3.16822	0.0021239	0.0277873
79085	3.16787	0.00212619	0.0277873
51504	3.16783	0.00212648	0.0277873
84681	3.16767	0.00212753	0.0277873
168850	-3.16729	0.00213003	0.0277873
10392	3.16719	0.00213064	0.0277873
9527	-3.16705	0.00213155	0.0277873
126308	3.16651	0.00213513	0.0277896
9209	-3.16631	0.00213645	0.0277896
971	3.16615	0.0021375	0.0277896
29802	3.16607	0.00213797	0.0277896
27340	-3.16573	0.00214024	0.0277896
9091	3.1654	0.00214243	0.0277896
4800	3.16523	0.00214352	0.0277896
220002	3.16522	0.0021436	0.0277896
148103	-3.16473	0.0021468	0.0278118
23215	-3.16435	0.00214936	0.0278257
26046	-3.16393	0.00215214	0.0278424
7260	3.16308	0.00215775	0.0278933
4494	3.16264	0.00216068	0.0278933
8345	3.16258	0.00216103	0.0278933
2962	3.16243	0.00216203	0.0278933
63899	-3.16162	0.00216747	0.0279302
83443	3.16148	0.00216836	0.0279302
339883	-3.16127	0.0021698	0.0279302
7314	3.16111	0.00217086	0.0279302
146540	3.16062	0.00217414	0.0279532
25915	3.159	0.00218495	0.0280729
9962	-3.15833	0.00218946	0.0281079
4739	3.15793	0.00219214	0.0281079
5566	3.15793	0.00219217	0.0281079
376267	3.15713	0.00219752	0.0281571
7786	3.15579	0.00220661	0.0282143
9984	-3.15576	0.00220679	0.0282143
4957	3.15575	0.00220688	0.0282143
7403	-3.15541	0.0022092	0.0282143
1891	3.15536	0.00220952	0.0282143
80204	-3.1543	0.00221667	0.0282761
10367	3.1542	0.00221738	0.0282761
137835	3.15323	0.00222401	0.0283262
27348	3.15306	0.00222515	0.0283262
871	3.15296	0.00222584	0.0283262
5706	-3.15193	0.00223289	0.0283966
644	3.15108	0.00223871	0.0284512
3566	3.15044	0.00224309	0.0284876
55636	-3.14954	0.00224927	0.0285467
95681	3.14913	0.00225212	0.0285635
7174	-3.14726	0.00226505	0.028708
389	3.14609	0.00227318	0.0287693
10262	3.14609	0.00227321	0.0287693
160824	-3.14569	0.00227594	0.0287693
340990	-3.14562	0.00227643	0.0287693
54801	-3.14503	0.00228056	0.0287693
100505477	-3.14503	0.0022806	0.0287693
2785	3.14494	0.00228118	0.0287693
7994	-3.1448	0.00228218	0.0287693
6729	-3.14426	0.00228597	0.0287794
84263	3.14425	0.00228605	0.0287794
121536	-3.14366	0.00229017	0.0288118
7508	-3.14266	0.00229716	0.0288655
7187	-3.14261	0.00229752	0.0288655
140710	3.14211	0.00230105	0.0288904
55821	-3.14098	0.00230902	0.0289663
65251	-3.14081	0.00231018	0.0289663
8906	3.1401	0.00231524	0.0290043
284759	3.13995	0.00231632	0.0290043
79581	3.13892	0.00232361	0.0290762
94097	3.13817	0.00232892	0.0291232
4684	3.13774	0.00233199	0.0291421
7743	-3.13726	0.00233543	0.0291578
56181	3.13713	0.00233636	0.0291578
5089	3.13649	0.00234091	0.0291798
26511	-3.13634	0.00234201	0.0291798
664	3.13623	0.0023428	0.0291798
11156	3.13597	0.00234468	0.0291838
10312	3.13558	0.00234747	0.0291991
85480	3.13519	0.00235024	0.0292141
29915	-3.1346	0.00235446	0.0292455
10131	3.13441	0.00235589	0.0292455
26245	-3.13368	0.00236113	0.0292688
11183	-3.1336	0.00236172	0.0292688
4600	3.13349	0.00236245	0.0292688
25847	3.1329	0.00236675	0.0292939
10975	3.13278	0.00236761	0.0292939
4046	3.13212	0.00237242	0.029334
84547	-3.13133	0.00237809	0.0293607
55870	-3.13126	0.00237861	0.0293607
6168	-3.13101	0.00238045	0.0293607
26223	-3.13095	0.00238085	0.0293607
6597	3.13027	0.00238582	0.0294026
3911	3.12961	0.00239067	0.0294292
26071	3.12954	0.00239113	0.0294292
55577	3.12843	0.00239925	0.0294985
116068	-3.1282	0.00240096	0.0294985
2971	3.12813	0.00240148	0.0294985
51227	3.12738	0.00240697	0.0295465
55325	-3.12699	0.00240982	0.0295621
6375	3.12581	0.00241852	0.0296196
23443	-3.12562	0.00241993	0.0296196
782	3.12558	0.0024202	0.0296196
5518	3.1255	0.00242083	0.0296196
51359	-3.12374	0.00243381	0.0297152
128989	3.12361	0.00243478	0.0297152
23338	3.12358	0.00243499	0.0297152
197259	3.12358	0.00243499	0.0297152
79651	3.12306	0.00243888	0.0297432
144983	-3.12275	0.0024412	0.0297521
64207	3.12155	0.00245012	0.0298414
259197	3.12076	0.002456	0.0298935
51552	-3.12054	0.00245767	0.0298945
23256	-3.11998	0.00246183	0.0299257
56912	3.11915	0.00246807	0.029982
692233	-3.11865	0.00247188	0.0300088
57787	3.1184	0.00247372	0.0300117
56158	-3.11797	0.00247695	0.0300314
64115	3.11765	0.00247941	0.0300418
55746	-3.11676	0.00248609	0.0301032
5806	3.11609	0.00249122	0.0301367
159	-3.11597	0.00249207	0.0301367
5930	-3.1155	0.00249567	0.0301607
6874	3.11473	0.00250151	0.0302118
79796	-3.11432	0.00250462	0.0302118
2224	3.11431	0.00250474	0.0302118
493	3.1138	0.00250861	0.030239
51293	3.11329	0.00251247	0.030256
6150	3.11297	0.00251496	0.030256
5002	3.11295	0.00251512	0.030256
4627	3.11273	0.0025168	0.030256
1890	3.11239	0.00251938	0.030256
8563	3.11235	0.00251971	0.030256
128272	3.11192	0.002523	0.030276
5551	3.11146	0.00252653	0.0302837
136332	-3.11141	0.00252688	0.0302837
8819	3.11066	0.00253263	0.0303333
81556	-3.11001	0.00253768	0.0303742
3091	-3.10974	0.00253976	0.0303797
2313	3.10908	0.00254488	0.0304215
55656	-3.10832	0.00255075	0.0304723
153684	3.10802	0.00255305	0.0304803
1524	3.10697	0.00256126	0.0305589
54465	-3.10672	0.00256318	0.0305623
2184	3.1056	0.00257192	0.030632
163479	-3.10555	0.0025723	0.030632
8021	-3.1052	0.002575	0.0306447
6738	-3.10456	0.00258	0.0306675
9583	-3.10454	0.0025802	0.0306675
7038	3.10333	0.00258967	0.0307605
80271	3.10275	0.00259428	0.0307958
114991	3.10244	0.00259671	0.0308051
6904	3.10205	0.00259973	0.0308214
6059	-3.10168	0.00260271	0.0308371
285830	3.10145	0.00260448	0.0308386
55214	3.10085	0.00260925	0.0308756
4648	3.09997	0.00261619	0.0309129
92609	3.0999	0.00261679	0.0309129
4669	3.09969	0.00261842	0.0309129
10298	3.09962	0.00261901	0.0309129
3669	3.0994	0.00262072	0.0309136
7462	3.09897	0.00262419	0.0309276
338674	-3.09884	0.00262521	0.0309276
286102	3.0983	0.00262954	0.0309591
113000	3.09637	0.00264489	0.0310843
5420	3.09633	0.00264527	0.0310843
400569	3.09623	0.00264604	0.0310843
373156	3.09614	0.00264681	0.0310843
375248	-3.09584	0.00264915	0.0310922
6749	-3.09545	0.00265235	0.0311103
23108	3.09524	0.00265402	0.0311104
2178	3.09502	0.0026558	0.0311117
54665	-3.09468	0.00265854	0.0311244
64005	3.0926	0.00267532	0.0313012
100506930	-3.09133	0.0026856	0.0314019
80975	-3.09109	0.0026876	0.0314057
7086	3.0898	0.0026981	0.0314827
1777	3.08976	0.00269838	0.0314827
6120	-3.08966	0.00269923	0.0314827
114984	3.08849	0.00270881	0.0315747
9168	3.0881	0.00271198	0.031592
440465	3.08774	0.00271494	0.0316067
3376	-3.08687	0.00272213	0.0316708
6195	3.08625	0.00272723	0.0317104
4175	-3.08571	0.00273165	0.0317343
573	3.08552	0.00273322	0.0317343
84058	3.08538	0.00273437	0.0317343
6601	3.08494	0.00273805	0.0317573
84824	3.08438	0.00274266	0.031791
219743	3.08372	0.00274818	0.0318354
8344	3.0827	0.00275667	0.031914
7760	3.08248	0.0027585	0.0319154
7226	3.08223	0.00276054	0.0319192
207	3.08173	0.00276471	0.0319258
131870	3.08168	0.00276514	0.0319258
127495	-3.08155	0.00276622	0.0319258
6903	3.08112	0.00276981	0.0319401
25839	3.08099	0.00277087	0.0319401
96459	-3.07954	0.0027831	0.0320613
11314	3.07931	0.00278502	0.0320637
677774	-3.07904	0.00278726	0.0320668
155066	3.0788	0.00278929	0.0320668
5589	3.07857	0.00279123	0.0320668
10295	3.07815	0.00279475	0.0320668
151306	3.07806	0.00279554	0.0320668
65996	3.07806	0.00279556	0.0320668
326624	3.07765	0.00279897	0.0320862
10611	3.07673	0.00280674	0.0321555
646113	-3.07609	0.00281216	0.0321795
113419	3.076	0.002813	0.0321795
25898	-3.07588	0.00281399	0.0321795
5372	3.07479	0.00282323	0.0322655
55064	-3.07372	0.00283238	0.0323503
10039	3.07317	0.0028371	0.0323845
57010	-3.07215	0.0028458	0.0324224
9130	3.07208	0.0028464	0.0324224
3297	3.07201	0.00284706	0.0324224
957	3.07184	0.00284851	0.0324224
55679	3.07164	0.00285017	0.0324224
10090	3.07157	0.00285081	0.0324224
4513	-3.07071	0.00285824	0.0324296
8569	3.07056	0.00285946	0.0324296
54805	3.07051	0.00285995	0.0324296
10494	3.0705	0.00285998	0.0324296
3726	3.07024	0.00286229	0.0324296
57613	3.0702	0.00286263	0.0324296
10055	3.07009	0.00286357	0.0324296
10423	3.06981	0.00286595	0.0324368
3692	3.06881	0.00287465	0.0325157
11118	3.06805	0.00288119	0.0325699
79622	3.06755	0.00288551	0.0325991
91966	3.06628	0.00289662	0.0327049
57102	-3.06598	0.00289918	0.0327141
1632	3.06516	0.00290641	0.0327472
8550	-3.06512	0.00290669	0.0327472
23043	-3.06501	0.00290766	0.0327472
5832	3.06485	0.00290911	0.0327472
2175	3.06462	0.00291115	0.0327504
10072	3.0638	0.00291829	0.032811
22944	-3.06352	0.00292077	0.0328192
3002	3.06314	0.00292408	0.032829
79810	-3.06302	0.00292515	0.032829
100887750	-3.06226	0.00293185	0.0328704
9581	-3.0622	0.00293235	0.0328704
25972	-3.06199	0.0029342	0.0328715
5698	3.06166	0.00293712	0.0328845
5305	3.06036	0.00294864	0.0329938
3182	3.05987	0.00295302	0.0330066
148932	3.0597	0.0029545	0.0330066
221002	3.05964	0.00295508	0.0330066
54923	3.05861	0.00296418	0.0330873
3055	3.0584	0.00296611	0.0330873
51063	3.05806	0.00296911	0.0330873
440307	-3.05781	0.00297131	0.0330873
2617	-3.05754	0.0029738	0.0330873
2934	3.05752	0.00297391	0.0330873
64132	3.05713	0.00297742	0.0330873
84259	-3.05711	0.00297761	0.0330873
4542	3.05704	0.00297821	0.0330873
55512	3.05659	0.00298231	0.0331131
55254	-3.05593	0.0029882	0.0331361
25792	3.0559	0.00298845	0.0331361
81318	-3.05576	0.00298969	0.0331361
51466	3.05524	0.00299437	0.0331684
56915	3.05416	0.00300415	0.0332571
399818	-3.0537	0.00300829	0.0332767
2542	3.05357	0.00300948	0.0332767
378938	-3.05327	0.00301214	0.0332807
51024	3.05307	0.00301399	0.0332807
9726	3.05238	0.00302019	0.0332807
2776	3.05223	0.00302156	0.0332807
55964	3.0522	0.00302185	0.0332807
51517	3.05211	0.00302269	0.0332807
9552	3.05194	0.00302418	0.0332807
2208	3.0518	0.00302549	0.0332807
26470	3.05176	0.00302584	0.0332807
4593	-3.05127	0.0030303	0.0332897
122704	3.05122	0.00303072	0.0332897
8945	-3.05108	0.003032	0.0332897
29063	-3.05076	0.00303496	0.0332914
10489	3.05057	0.0030367	0.0332914
79639	3.05048	0.00303748	0.0332914
55758	-3.0502	0.00304003	0.0332998
79707	-3.04945	0.00304688	0.0333393
56262	3.04934	0.00304789	0.0333393
54893	-3.04922	0.00304898	0.0333393
100287869	-3.04829	0.0030575	0.033413
90843	3.04802	0.00306003	0.0334211
84769	3.04737	0.00306597	0.0334664
221037	-3.04617	0.00307703	0.0335492
54812	-3.04616	0.00307714	0.0335492
22948	3.04589	0.00307959	0.0335564
54581	-3.04521	0.00308589	0.0336055
645	3.04456	0.00309187	0.0336189
7849	3.0445	0.00309241	0.0336189
51340	-3.04449	0.00309251	0.0336189
9424	3.04402	0.00309691	0.0336378
55511	-3.04392	0.00309784	0.0336378
10113	3.04335	0.00310311	0.0336593
51428	3.04332	0.00310342	0.0336593
118	3.04265	0.00310961	0.0336745
10695	3.04254	0.00311064	0.0336745
22921	3.04254	0.00311066	0.0336745
27327	-3.04239	0.00311201	0.0336745
25825	3.04199	0.00311575	0.0336955
1845	3.04125	0.00312268	0.0337509
81502	3.04063	0.00312853	0.0337901
81558	3.04036	0.00313108	0.0337901
6548	3.04029	0.00313172	0.0337901
8292	3.03996	0.00313477	0.0337927
112840	-3.03988	0.00313557	0.0337927
677823	-3.03966	0.00313763	0.0337954
8517	3.03881	0.0031456	0.0338618
9908	-3.03853	0.0031482	0.0338648
2783	3.0384	0.0031495	0.0338648
23169	-3.03751	0.00315785	0.0339167
84260	3.03734	0.00315942	0.0339167
158427	-3.03731	0.00315976	0.0339167
9040	3.03654	0.00316702	0.0339751
126364	3.03617	0.00317056	0.0339794
9730	-3.03612	0.00317104	0.0339794
55187	-3.03579	0.00317413	0.0339855
56990	-3.0355	0.00317688	0.0339855
11157	-3.03537	0.0031781	0.0339855
3960	-3.03522	0.00317959	0.0339855
101954276	3.03481	0.0031835	0.0339855
121441	-3.03479	0.00318367	0.0339855
402176	-3.03456	0.00318589	0.0339855
143686	-3.03453	0.00318614	0.0339855
10845	-3.0342	0.00318924	0.0339991
100033436	-3.03386	0.00319254	0.034015
26272	-3.03341	0.00319686	0.0340416
1773	3.0329	0.00320173	0.0340741
10564	-3.03202	0.00321012	0.034144
8844	3.03143	0.00321583	0.0341712
392636	-3.03138	0.00321633	0.0341712
29107	3.03084	0.00322144	0.0342061
138474	-3.03056	0.0032242	0.034216
29993	3.02988	0.00323077	0.0342663
9600	3.02879	0.00324129	0.0343584
9648	-3.02843	0.00324471	0.0343751
4946	3.02825	0.00324653	0.0343751
4174	3.02785	0.00325036	0.0343816
6885	-3.0278	0.00325082	0.0343816
201163	3.02719	0.00325677	0.0344238
81608	-3.02692	0.00325944	0.0344238
219447	-3.02683	0.00326033	0.0344238
7263	3.02598	0.00326856	0.0344782
8907	3.02592	0.00326916	0.0344782
10723	3.02455	0.00328254	0.0345997
23165	-3.02432	0.0032848	0.034604
1535	3.02409	0.00328708	0.0346087
84232	3.02312	0.00329654	0.0346888
3727	3.02293	0.00329841	0.0346889
4598	3.02188	0.00330878	0.0347785
8880	-3.02066	0.00332088	0.0348693
119	3.02062	0.00332126	0.0348693
131616	3.02033	0.00332415	0.0348693
10128	-3.02025	0.00332488	0.0348693
677803	-3.01985	0.00332892	0.0348922
10799	3.01891	0.00333825	0.0349607
79168	3.01871	0.00334026	0.0349607
100129534	3.01862	0.00334107	0.0349607
10197	3.01723	0.00335502	0.0350704
9718	3.0172	0.00335529	0.0350704
1522	3.01667	0.00336063	0.0350985
51279	3.01647	0.00336262	0.0350985
132299	-3.01637	0.0033636	0.0350985
85236	3.0157	0.00337029	0.0351486
55471	-3.01516	0.00337576	0.035186
9961	3.01496	0.00337776	0.0351874
22827	3.01436	0.00338379	0.0352305
283848	3.01358	0.00339165	0.0352912
5694	3.01341	0.00339339	0.0352912
10487	3.01277	0.00339981	0.0353384
6689	3.01235	0.00340411	0.0353635
6627	-3.01055	0.00342239	0.0355336
1337	3.00996	0.0034284	0.0355763
28951	3.00917	0.00343641	0.0356288
4597	3.00889	0.00343925	0.0356288
7542	3.00878	0.00344039	0.0356288
2005	-3.00872	0.00344107	0.0356288
57228	3.00775	0.00345093	0.0357112
64750	-3.00715	0.00345717	0.0357559
84450	3.00673	0.00346142	0.0357801
1497	3.00641	0.00346476	0.0357949
7529	3.00568	0.00347222	0.0358522
23032	-3.00535	0.00347568	0.0358681
3636	3.00441	0.00348544	0.0359461
83982	3.00425	0.00348708	0.0359461
115727	3.00378	0.00349189	0.0359759
2999	3.00277	0.00350239	0.0360643
25870	3.00157	0.00351495	0.0361526
151651	-3.00141	0.00351661	0.0361526
79154	3.00139	0.00351677	0.0361526
708	3.00104	0.00352042	0.0361702
23774	-2.99984	0.00353306	0.0362802
57122	-2.99957	0.00353585	0.036289
7075	2.99791	0.00355333	0.0364398
79643	2.9978	0.00355444	0.0364398
10247	2.99737	0.00355896	0.036449
5330	2.99723	0.00356049	0.036449
5682	-2.99691	0.00356386	0.036449
126432	2.99687	0.00356428	0.036449
114791	-2.9968	0.00356507	0.036449
2123	2.99633	0.00356995	0.0364562
4831	2.99627	0.00357062	0.0364562
8358	2.99618	0.00357162	0.0364562
729440	2.99567	0.00357703	0.0364916
10008	2.99511	0.0035829	0.0365003
3957	2.99511	0.00358299	0.0365003
3164	2.99493	0.00358489	0.0365003
396	2.99485	0.00358568	0.0365003
80025	-2.99449	0.00358948	0.0365121
54881	-2.99438	0.00359075	0.0365121
118670	-2.99413	0.00359332	0.0365143
80854	-2.99367	0.00359829	0.0365143
393046	-2.99364	0.0035986	0.0365143
9854	2.99362	0.00359877	0.0365143
5863	2.99255	0.0036102	0.0365977
79865	2.99249	0.0036109	0.0365977
1677	2.992	0.00361609	0.0366306
977	2.99126	0.00362404	0.0366912
23164	2.99063	0.00363087	0.0367405
10495	2.98931	0.00364506	0.0368432
83990	-2.98899	0.00364848	0.0368432
10463	-2.98896	0.0036488	0.0368432
23373	2.98895	0.00364889	0.0368432
55833	2.98855	0.0036532	0.0368668
51278	2.98832	0.00365578	0.036873
5598	2.98785	0.00366084	0.0369041
1315	-2.9866	0.00367438	0.0369992
116138	2.98644	0.00367614	0.0369992
6830	-2.98643	0.00367621	0.0369992
54507	2.98577	0.00368345	0.0370139
3017	2.98565	0.00368475	0.0370139
27037	2.98565	0.00368476	0.0370139
91289	2.9855	0.00368635	0.0370139
488	-2.98528	0.00368876	0.0370139
57128	2.98521	0.00368953	0.0370139
10370	2.98288	0.00371501	0.0372496
246175	-2.9826	0.00371809	0.0372605
83986	2.98198	0.00372495	0.0373093
57407	2.98158	0.00372936	0.0373174
5238	-2.98154	0.00372974	0.0373174
6604	2.98126	0.00373293	0.0373293
286257	2.98099	0.00373587	0.0373387
245939	-2.98036	0.0037428	0.0373881
10641	2.97993	0.00374754	0.0374155
1528	2.97941	0.00375333	0.0374533
10567	2.97922	0.00375545	0.0374544
327	2.97837	0.00376487	0.0375284
55000	-2.97762	0.0037732	0.0375738
5452	2.9776	0.00377344	0.0375738
98	2.97733	0.00377652	0.0375845
125061	2.97686	0.00378168	0.0376159
255043	2.97596	0.00379182	0.0376967
50604	-2.97552	0.0037967	0.0377194
2948	2.97539	0.00379813	0.0377194
892	-2.97517	0.00380061	0.037724
343413	2.97458	0.00380721	0.0377695
79954	-2.97311	0.0038238	0.0379139
81285	-2.97115	0.00384597	0.0381053
7512	2.97095	0.0038483	0.0381053
124446	2.97058	0.00385247	0.0381053
27433	2.97052	0.00385309	0.0381053
54891	-2.97051	0.00385328	0.0381053
55069	2.97024	0.00385635	0.0381156
23765	2.9699	0.00386024	0.0381338
55850	2.9693	0.00386704	0.038161
10581	2.9693	0.00386707	0.038161
5920	2.96891	0.00387151	0.0381651
55684	2.9689	0.00387156	0.0381651
1776	2.96863	0.0038746	0.038175
11332	2.96809	0.00388087	0.0382166
84529	2.9675	0.00388763	0.0382631
54739	2.96681	0.00389552	0.0383206
1840	2.96655	0.00389849	0.0383297
51280	2.96575	0.00390767	0.0383865
60558	-2.96569	0.00390837	0.0383865
1152	2.96491	0.00391732	0.0384543
9798	-2.96452	0.00392183	0.0384784
83861	2.96391	0.00392892	0.0385277
339451	2.96287	0.00394092	0.0386251
9110	2.96257	0.0039444	0.038639
8838	-2.96211	0.00394977	0.038653
634	2.96191	0.00395215	0.038653
374872	2.96189	0.0039523	0.038653
9870	-2.96158	0.00395591	0.038653
284021	2.96156	0.00395615	0.038653
5685	2.96102	0.00396246	0.0386782
55723	2.96099	0.00396287	0.0386782
10347	2.96037	0.00397006	0.0387283
3298	-2.96011	0.00397311	0.0387378
27341	2.95991	0.00397546	0.0387405
25777	2.95956	0.00397955	0.0387602
4478	2.95938	0.00398168	0.0387609
1656	-2.95894	0.00398684	0.038769
54143	-2.95874	0.00398917	0.038769
220213	2.95866	0.00399008	0.038769
4125	2.9586	0.0039908	0.038769
2662	2.95715	0.00400779	0.0389031
56940	2.95695	0.00401022	0.0389031
10681	-2.95689	0.00401084	0.0389031
2329	2.95668	0.00401337	0.0389075
899	2.95628	0.00401812	0.0389249
6077	-2.95615	0.0040196	0.0389249
83988	2.9558	0.00402371	0.0389249
79133	-2.95579	0.00402385	0.0389249
55545	2.95565	0.00402556	0.0389249
442892	-2.95546	0.00402778	0.0389262
113510	-2.95518	0.00403111	0.0389383
1945	2.95461	0.00403783	0.0389786
1820	2.95448	0.00403945	0.0389786
648987	2.95421	0.00404263	0.0389892
57104	2.95386	0.00404674	0.0390087
3728	2.95299	0.00405707	0.0390882
11073	-2.95148	0.00407512	0.0392419
130827	2.95085	0.00408263	0.039294
8348	2.95056	0.0040862	0.0393033
80221	2.95042	0.0040878	0.0393033
79586	2.94958	0.00409791	0.0393623
29062	-2.94904	0.00410441	0.0393623
23350	-2.94891	0.00410597	0.0393623
121551	-2.94887	0.00410651	0.0393623
3689	2.94881	0.00410722	0.0393623
5425	2.9488	0.00410728	0.0393623
8576	2.94869	0.00410866	0.0393623
414327	-2.94797	0.00411736	0.039407
8565	-2.94795	0.00411752	0.039407
5730	2.94771	0.00412044	0.0394147
5042	-2.9471	0.00412786	0.0394458
10150	-2.9471	0.0041279	0.0394458
4256	-2.94673	0.00413234	0.0394681
4302	2.94578	0.0041439	0.0395583
55049	2.94496	0.00415385	0.0396331
79159	2.94447	0.00415984	0.039659
26986	-2.94439	0.0041608	0.039659
10087	-2.94358	0.00417066	0.0397136
390651	-2.94352	0.00417143	0.0397136
79837	2.9434	0.0041729	0.0397136
55157	2.94248	0.00418412	0.0398001
6832	-2.94134	0.00419811	0.0398972
8704	2.94121	0.00419974	0.0398972
2028	-2.94113	0.00420071	0.0398972
7380	2.94076	0.00420532	0.0399207
2048	2.93967	0.00421877	0.0400281
902	-2.93947	0.00422116	0.0400304
22847	-2.9391	0.00422576	0.0400439
51642	2.93894	0.00422771	0.0400439
10362	2.93852	0.00423296	0.0400439
11146	-2.93834	0.00423514	0.0400439
10585	-2.93819	0.00423711	0.0400439
56005	2.93818	0.0042372	0.0400439
8335	2.93782	0.00424165	0.0400439
8398	2.93757	0.00424476	0.0400439
55818	-2.93754	0.00424512	0.0400439
3516	-2.93751	0.00424553	0.0400439
9747	-2.93746	0.00424611	0.0400439
10673	2.93645	0.00425863	0.0401418
84939	2.93586	0.00426605	0.0401915
94081	-2.93565	0.00426871	0.0401957
200316	2.93548	0.00427079	0.0401957
26010	2.93521	0.00427414	0.040207
4007	2.9341	0.00428802	0.0403173
6775	-2.93392	0.00429034	0.0403189
4849	2.93356	0.00429483	0.0403408
55425	-2.93323	0.00429903	0.04036
656	2.93231	0.00431062	0.0404346
11145	2.93212	0.004313	0.0404346
8346	2.93208	0.00431345	0.0404346
11062	-2.93094	0.00432787	0.0405111
8737	-2.9309	0.00432837	0.0405111
[truncated: 16,721 more rows]

## Sheet: Ab pathway
KEGG pathway	KEGG BRITE	# genes in PW	statistic	p-value	adj p (q-value)
hsa04115 p53 signaling pathway	Cell growth and death	64	759560	0.0005	0.049
hsa04120 Ubiquitin mediated proteolysis	Folding, sorting and degradation	126	1448798	0.0007	0.049
hsa04622 RIG-I-like receptor signaling pathway	Immune system	64	751535	0.0027	0.084
hsa00240 Pyrimidine metabolism	Nucleotide metabolism	92	1048740	0.0028	0.084
hsa04650 Natural killer cell mediated cytotoxicity	Immune system	108	1242829	0.0042	0.084
hsa00562 Inositol phosphate metabolism	Carbohydrate metabolism	56	671897	0.0042	0.084
hsa04623 Cytosolic DNA-sensing pathway	Immune system	46	555109	0.0045	0.084
hsa03018 RNA degradation	Folding, sorting and degradation	68	805919	0.0058	0.084
hsa04141 Protein processing in endoplasmic reticulum	Folding, sorting and degradation	151	1637824	0.0061	0.084
hsa04621 NOD-like receptor signaling pathway	Immune system	53	640579	0.0067	0.084
hsa04620 Toll-like receptor signaling pathway	Immune system	92	1045775	0.0072	0.084
hsa04146 Peroxisome	Transport and catabolism	72	788986	0.0075	0.084
hsa04330 Notch signaling pathway	Signal transduction	45	517166	0.008	0.084
hsa00030 Pentose phosphate pathway	Carbohydrate metabolism	27	346252	0.0085	0.084
hsa03420 Nucleotide excision repair	Replication and repair	40	469751	0.0092	0.084
hsa03030 DNA replication	Replication and repair	36	444332	0.0104	0.084
hsa03050 Proteasome	Folding, sorting and degradation	42	503215	0.0105	0.084
hsa03022 Basal transcription factors	Transcription	30	360304	0.0108	0.084
hsa04062 Chemokine signaling pathway	Immune system	179	1957751	0.012	0.0888
hsa04612 Antigen processing and presentation	Immune system	44	533223	0.0138	0.0969
hsa03040 Spliceosome	Transcription	110	1265143	0.0159	0.1025
hsa04722 Neurotrophin signaling pathway	Nervous system	122	1312962	0.0161	0.1025
hsa00051 Fructose and mannose metabolism	Carbohydrate metabolism	34	399123	0.0183	0.108
hsa04150 mTOR signaling pathway	Signal transduction	49	554871	0.0187	0.108
hsa04145 Phagosome	Transport and catabolism	124	1360119	0.0194	0.108
hsa04380 Osteoclast differentiation	Development	123	1413419	0.0201	0.108
hsa04662 B cell receptor signaling pathway	Immune system	74	893338	0.0229	0.1185
hsa03430 Mismatch repair	Replication and repair	23	268590	0.0272	0.136
hsa04142 Lysosome	Transport and catabolism	116	1315014	0.0291	0.1362
hsa00514 Other types of O-glycan biosynthesis	Glycan biosynthesis and metabolism	32	353897	0.0297	0.1362
hsa04666 Fc gamma R-mediated phagocytosis	Immune system	88	987631	0.0302	0.1362
hsa03013 RNA transport	Translation	132	1429223	0.0363	0.1572
hsa00480 Glutathione metabolism	Metabolism of other amino acids	46	508031	0.0371	0.1572
hsa04110 Cell cycle	Cell growth and death	120	1287811	0.0388	0.1596
hsa04977 Vitamin digestion and absorption	Digestive system	22	247126	0.0466	0.1849
hsa04210 Apoptosis	Cell growth and death	84	904170	0.0515	0.1849
hsa00620 Pyruvate metabolism	Carbohydrate metabolism	40	437166	0.0523	0.1849
hsa03008 Ribosome biogenesis in eukaryotes	Translation	64	698476	0.0525	0.1849
hsa04520 Adherens junction	Cellular community - eukaryotes	70	755999	0.0534	0.1849
hsa04670 Leukocyte transendothelial migration	Immune system	109	1126439	0.0537	0.1849
hsa04070 Phosphatidylinositol signaling system	Signal transduction	74	798288	0.0542	0.1849
hsa03410 Base excision repair	Replication and repair	32	362724	0.0602	0.2007
hsa00563 Glycosylphosphatidylinositol(GPI)-anchor biosynthesis	Glycan biosynthesis and metabolism	24	266260	0.0661	0.2129
hsa04144 Endocytosis	Transport and catabolism	184	1874598	0.0681	0.2129
hsa00190 Oxidative phosphorylation	Energy metabolism	117	1230815	0.0687	0.2129
hsa04664 Fc epsilon RI signaling pathway	Immune system	75	792140	0.07	0.2129
hsa04660 T cell receptor signaling pathway	Immune system	108	1126081	0.0744	0.2216
hsa03015 mRNA surveillance pathway	Translation	71	747642	0.0769	0.2227
hsa00970 Aminoacyl-tRNA biosynthesis	Translation	38	424664	0.0779	0.2227
hsa03440 Homologous recombination	Replication and repair	26	284466	0.0837	0.2345
hsa04540 Gap junction	Cellular community - eukaryotes	83	856441	0.0904	0.2483
hsa00230 Purine metabolism	Nucleotide metabolism	155	1559735	0.1024	0.2757
hsa04320 Dorso-ventral axis formation	Development	23	249288	0.1061	0.2768
hsa00532 Glycosaminoglycan biosynthesis - chondroitin sulfate	Glycan biosynthesis and metabolism	22	240226	0.1067	0.2768
hsa04910 Insulin signaling pathway	Endocrine system	132	1327589	0.1121	0.2805
hsa04975 Fat digestion and absorption	Digestive system	40	415565	0.1134	0.2805
hsa04630 Jak-STAT signaling pathway	Signal transduction	145	1440548	0.1146	0.2805
hsa00020 Citrate cycle (TCA cycle)	Carbohydrate metabolism	30	320406	0.1162	0.2805
hsa03020 RNA polymerase	Transcription	27	289083	0.1221	0.2897
hsa03060 Protein export	Folding, sorting and degradation	23	247318	0.1244	0.2903
hsa04810 Regulation of actin cytoskeleton	Cell motility	200	2011369	0.127	0.2916
hsa04914 Progesterone-mediated oocyte maturation	Endocrine system	82	830613	0.1378	0.3091
hsa02010 ABC transporters	Membrane transport	41	423455	0.1402	0.3091
hsa00010 Glycolysis / Gluconeogenesis	Carbohydrate metabolism	63	647036	0.1413	0.3091
hsa04012 ErbB signaling pathway	Signal transduction	86	865433	0.1519	0.3255
hsa00280 Valine, leucine and isoleucine degradation	Amino acid metabolism	43	446896	0.1534	0.3255
hsa00510 N-Glycan biosynthesis	Glycan biosynthesis and metabolism	45	461613	0.1634	0.3369
hsa00640 Propanoate metabolism	Carbohydrate metabolism	32	334036	0.1636	0.3369
hsa00650 Butanoate metabolism	Carbohydrate metabolism	28	288898	0.1662	0.3372
hsa00565 Ether lipid metabolism	Lipid metabolism	33	338697	0.1691	0.3376
hsa04973 Carbohydrate digestion and absorption	Digestive system	37	376688	0.1712	0.3376
hsa04140 Regulation of autophagy	Transport and catabolism	26	268119	0.176	0.3388
hsa00270 Cysteine and methionine metabolism	Amino acid metabolism	33	338293	0.1766	0.3388
hsa04010 MAPK signaling pathway	Signal transduction	256	2506022	0.1864	0.3521
hsa04370 VEGF signaling pathway	Signal transduction	73	727412	0.191	0.3521
hsa00520 Amino sugar and nucleotide sugar metabolism	Carbohydrate metabolism	45	460435	0.1911	0.3521
hsa04640 Hematopoietic cell lineage	Immune system	81	812219	0.202	0.3674
hsa04720 Long-term potentiation	Nervous system	65	645568	0.2277	0.4087
hsa00564 Glycerophospholipid metabolism	Lipid metabolism	73	714366	0.2655	0.4706
hsa04972 Pancreatic secretion	Digestive system	92	891705	0.2788	0.4879
hsa04310 Wnt signaling pathway	Signal transduction	147	1417454	0.2855	0.4935
hsa00052 Galactose metabolism	Carbohydrate metabolism	25	247691	0.3104	0.53
hsa04962 Vasopressin-regulated water reabsorption	Excretory system	42	408964	0.3415	0.5711
hsa00250 Alanine, aspartate and glutamate metabolism	Amino acid metabolism	30	293281	0.3426	0.5711
hsa00983 Drug metabolism - other enzymes	Xenobiotics biodegradation and metabolism	33	321388	0.3475	0.5724
hsa00380 Tryptophan metabolism	Amino acid metabolism	39	376636	0.3806	0.6197
hsa00310 Lysine degradation	Amino acid metabolism	44	421827	0.3943	0.6283
hsa00860 Porphyrin and chlorophyll metabolism	Metabolism of cofactors and vitamins	29	279949	0.3949	0.6283
hsa04350 TGF-beta signaling pathway	Signal transduction	82	779066	0.4071	0.6404
hsa04510 Focal adhesion	Cellular community - eukaryotes	191	1805190	0.4152	0.642
hsa04912 GnRH signaling pathway	Endocrine system	93	881424	0.4187	0.642
hsa04114 Oocyte meiosis	Cell growth and death	106	1003216	0.423	0.642
hsa04260 Cardiac muscle contraction	Circulatory system	71	674241	0.4265	0.642
hsa04130 SNARE interactions in vesicular transport	Folding, sorting and degradation	33	309188	0.4967	0.7314
hsa04742 Taste transduction	Sensory system	50	466033	0.4983	0.7314
hsa00534 Glycosaminoglycan biosynthesis - heparan sulfate	Glycan biosynthesis and metabolism	26	243064	0.5015	0.7314
hsa00561 Glycerolipid metabolism	Lipid metabolism	47	438540	0.5112	0.7379
hsa00980 Metabolism of xenobiotics by cytochrome P450	Xenobiotics biodegradation and metabolism	52	484099	0.5242	0.7486
hsa00410 beta-Alanine metabolism	Metabolism of other amino acids	22	203819	0.5293	0.7486
hsa04920 Adipocytokine signaling pathway	Endocrine system	65	603244	0.5387	0.7506
hsa04360 Axon guidance	Development	125	1162847	0.5429	0.7506
hsa04960 Aldosterone-regulated sodium reabsorption	Excretory system	40	370480	0.5468	0.7506
hsa00982 Drug metabolism - cytochrome P450	Xenobiotics biodegradation and metabolism	51	471606	0.5522	0.7506
hsa04966 Collecting duct acid secretion	Excretory system	25	229474	0.5628	0.755
hsa00071 Fatty acid metabolism	Metabolsim	39	358564	0.5662	0.755
hsa04730 Long-term depression	Nervous system	65	598460	0.5734	0.7573
hsa04514 Cell adhesion molecules (CAMs)	Signaling molecules and interaction	119	1096147	0.5915	0.774
hsa04530 Tight junction	Cellular community - eukaryotes	128	1180738	0.6014	0.7796
hsa00591 Linoleic acid metabolism	Lipid metabolism	25	225002	0.6118	0.7858
hsa04740 Olfactory transduction	Sensory system	359	3184521	0.6357	0.8091
hsa04710 Circadian rhythm - mammal	Environmental adaptation	20	175072	0.6674	0.8418
hsa00140 Steroid hormone biosynthesis	Lipid metabolism	39	345775	0.6878	0.8549
hsa04744 Phototransduction	Sensory system	25	219544	0.69	0.8549
hsa00590 Arachidonic acid metabolism	Lipid metabolism	51	453875	0.7077	0.8617
hsa00340 Histidine metabolism	Amino acid metabolism	29	255642	0.7078	0.8617
hsa04270 Vascular smooth muscle contraction	Circulatory system	103	927607	0.7216	0.871
hsa04976 Bile secretion	Digestive system	70	622543	0.7468	0.8732
hsa04970 Salivary secretion	Digestive system	78	693721	0.7514	0.8732
hsa00500 Starch and sucrose metabolism	Carbohydrate metabolism	34	295834	0.7571	0.8732
hsa00512 Mucin type O-Glycan biosynthesis	Glycan biosynthesis and metabolism	29	249947	0.7607	0.8732
hsa00330 Arginine and proline metabolism	Amino acid metabolism	48	423060	0.7626	0.8732
hsa03010 Ribosome	Translation	59	469855	0.7637	0.8732
hsa00760 Nicotinate and nicotinamide metabolism	Metabolism of cofactors and vitamins	23	196634	0.7671	0.8732
hsa01040 Biosynthesis of unsaturated fatty acids	Lipid metabolism	20	167492	0.7771	0.8747
hsa00600 Sphingolipid metabolism	Lipid metabolism	38	326882	0.781	0.8747
hsa00350 Tyrosine metabolism	Amino acid metabolism	39	332812	0.8352	0.9281
hsa04971 Gastric acid secretion	Digestive system	70	602391	0.8536	0.941
hsa00601 Glycosphingolipid biosynthesis - lacto and neolacto series	Glycan biosynthesis and metabolism	26	212711	0.8699	0.9442
hsa04610 Complement and coagulation cascades	Immune system	65	547518	0.87	0.9442
hsa04672 Intestinal immune network for IgA production	Immune system	41	333075	0.8915	0.9545
hsa04964 Proximal tubule bicarbonate reclamation	Excretory system	21	163299	0.8949	0.9545
hsa04916 Melanogenesis	Endocrine system	96	825662	0.9	0.9545
hsa03320 PPAR signaling pathway	Endocrine system	62	522180	0.9075	0.9553
hsa00910 Nitrogen metabolism	Energy metabolism	21	157696	0.9308	0.9566
hsa04020 Calcium signaling pathway	Signal transduction	169	1447810	0.9321	0.9566
hsa00830 Retinol metabolism	Metabolism of cofactors and vitamins	39	310186	0.9335	0.9566
hsa04974 Protein digestion and absorption	Digestive system	75	614840	0.9361	0.9566
hsa00260 Glycine, serine and threonine metabolism	Amino acid metabolism	31	237904	0.9507	0.9645
hsa04340 Hedgehog signaling pathway	Signal transduction	54	429348	0.9635	0.9681
hsa04512 ECM-receptor interaction	Signaling molecules and interaction	79	625821	0.9681	0.9681

## Sheet: CD4+ single gene
Entrez ID	t-statistic	p-value	adjusted pv
83596	58.3311	4.07119e-18	6.80703e-08
283237	46.6703	9.10308e-17	7.61017e-06
1786	43.5844	2.35757e-16	1.05636e-05
57819	42.4304	3.42346e-16	1.05636e-05
4709	42.3473	3.51804e-16	1.05636e-05
63931	42.1151	3.79745e-16	1.05636e-05
7389	41.6557	4.42256e-16	1.05636e-05
1460	40.6552	6.1996e-16	0.000121752
55028	39.8647	8.14296e-16	0.000121752
25804	39.764	8.43401e-16	0.000121752
2189	39.7174	8.57242e-16	0.000121752
55257	39.6627	8.73822e-16	0.000121752
8815	37.969	1.60127e-15	0.0001836
4998	37.8951	1.64517e-15	0.0001836
7001	37.8918	1.64713e-15	0.0001836
5557	37.5582	1.8621e-15	0.000187371
1019	37.4965	1.90509e-15	0.000187371
4201	37.2082	2.12033e-15	0.000196955
51734	36.4981	2.7698e-15	0.000230044
4172	36.4372	2.83466e-15	0.000230044
10606	36.3414	2.94002e-15	0.000230044
157570	36.2651	3.0269e-15	0.000230044
53340	35.6512	3.835e-15	0.000278788
191	35.0468	4.86007e-15	0.000338585
140465	34.8593	5.23502e-15	0.000350118
80010	34.5529	5.91591e-15	0.000380439
4176	34.3254	6.48233e-15	0.000388835
5315	34.3143	6.51159e-15	0.000388835
4174	34.1665	6.91246e-15	0.000398539
28958	33.9143	7.65913e-15	4.26471e-05
5686	33.8363	7.90706e-15	4.26471e-05
51016	33.7513	8.18725e-15	0.000427784
23557	33.6503	8.534e-15	0.000428343
79145	33.5817	8.77837e-15	0.000428343
84304	33.4735	9.17944e-15	0.000428343
204	33.4095	9.42583e-15	0.000428343
10293	33.3823	9.53245e-15	0.000428343
79968	33.3316	9.73506e-15	0.000428343
3925	33.2185	1.02041e-14	0.000437468
5698	32.9518	1.1408e-14	0.000464456
203068	32.9255	1.15345e-14	0.000464456
9401	32.8983	1.1667e-14	0.000464456
995	32.69	1.27385e-14	0.000495319
339487	32.4105	1.43445e-14	0.000533596
6119	32.4078	1.43611e-14	0.000533596
80349	32.3222	1.48962e-14	5.41443e-05
54069	32.1088	1.63247e-14	0.000580742
64928	32.0091	1.70418e-14	0.000593623
1528	31.9416	1.75466e-14	0.000598732
55090	-31.8234	1.84685e-14	0.000600733
3976	31.803	1.8633e-14	0.000600733
54939	31.7969	1.86831e-14	0.000600733
9918	31.5908	2.04395e-14	0.000634699
85395	31.5842	2.04987e-14	0.000634699
90381	31.5208	2.10756e-14	0.000640699
86	31.4567	2.16765e-14	0.000647199
55856	31.3494	2.27251e-14	0.000666602
27089	31.195	2.43294e-14	0.000701357
3725	-31.0187	2.63102e-14	0.000738075
9276	30.9917	2.66285e-14	0.000738075
54478	30.9666	2.69274e-14	0.000738075
891	30.8974	2.77724e-14	7.48958e-05
138716	30.8239	2.87019e-14	0.000761516
3615	30.7894	2.91489e-14	0.000761516
10263	30.6561	3.0948e-14	0.000788416
48	30.6338	3.12612e-14	0.000788416
7518	30.6004	3.17358e-14	0.000788416
25886	30.5775	3.20648e-14	0.000788416
79714	30.3735	3.51697e-14	0.000852228
2224	30.2897	3.65364e-14	8.72698e-05
29844	30.1308	3.92884e-14	0.000917205
10024	30.1192	3.94969e-14	0.000917205
55166	29.9741	4.22193e-14	0.000966995
84717	29.9204	4.3277e-14	9.77826e-05
5424	29.5766	5.07564e-14	0.0113153
65057	29.5003	5.25985e-14	0.00115717
51093	29.4364	5.41955e-14	0.0117682
2491	29.2138	6.01753e-14	0.0128991
93974	29.1607	6.17021e-14	0.013059
51668	29.0825	6.40296e-14	0.0133822
51451	29.0114	6.62269e-14	0.0136705
25828	28.9847	6.70742e-14	0.0136766
90417	28.9452	6.83458e-14	0.013768
400569	28.8551	7.13466e-14	0.0139342
10327	28.8385	7.19175e-14	0.0139342
25824	28.8317	7.21486e-14	0.0139342
3295	28.8214	7.25048e-14	0.0139342
8270	28.7096	7.6497e-14	0.0145344
10960	28.5269	8.35294e-14	0.0156923
144608	28.4578	8.63681e-14	0.0160453
5050	28.3899	8.9259e-14	0.0164001
115106	28.2953	9.34583e-14	0.016985
4702	28.1851	9.86178e-14	0.01773
84934	28.1198	1.01817e-13	0.0181104
10460	28.0303	1.06387e-13	0.0187241
10535	27.9196	1.12345e-13	0.0195667
81570	27.814	1.18363e-13	0.0202488
55017	27.8085	1.18683e-13	0.0202488
5699	27.7725	1.20824e-13	0.00204058
1632	27.7152	1.24307e-13	0.0207842
51529	27.6203	1.30312e-13	0.0215725
79833	27.5745	1.33328e-13	0.0218554
10856	27.3817	1.46842e-13	0.0238369
8402	27.2914	1.53665e-13	0.00247046
29098	27.2657	1.55677e-13	0.0247897
1854	27.0282	1.75585e-13	0.0275254
5696	27.0218	1.7615e-13	0.0275254
51728	27.0004	1.78084e-13	0.0275624
1163	26.9697	1.80892e-13	0.0275624
4171	26.9456	1.83128e-13	0.0275624
4714	26.9399	1.8366e-13	0.0275624
5558	26.9296	1.84629e-13	0.0275624
22976	26.9067	1.86805e-13	0.0276405
55920	26.8575	1.91562e-13	0.00280957
2108	26.8313	1.94158e-13	0.0282288
83540	26.8013	1.9716e-13	0.0284182
29089	26.682	2.09633e-13	0.0299577
84955	26.5158	2.28436e-13	0.0323682
30968	26.4691	2.34031e-13	0.0328823
4913	26.2442	2.63155e-13	0.0366662
79894	26.1646	2.74363e-13	0.0378722
55038	26.1509	2.7634e-13	0.0378722
51318	26.1296	2.79461e-13	0.0379885
435	26.107	2.8279e-13	0.0381311
5984	26.0641	2.89259e-13	0.0386913
126328	26.0325	2.94121e-13	0.0390294
898	26.0166	2.96587e-13	0.0390467
63826	25.9919	3.00494e-13	0.0392521
442421	25.9538	3.06602e-13	0.0397394
90141	25.8605	3.22139e-13	0.0414321
84153	25.7592	3.39977e-13	0.0433924
29980	25.735	3.44398e-13	0.0436238
27301	25.7179	3.47554e-13	0.0436925
2271	25.6889	3.52978e-13	0.0440433
25915	25.6442	3.61519e-13	0.0447748
10005	25.5923	3.71723e-13	0.0457
51065	25.5229	3.85836e-13	0.0469923
79173	25.5132	3.87855e-13	0.0469923
115950	25.4614	3.98807e-13	0.0478888
11162	25.4514	4.00983e-13	0.0478888
55732	25.4032	4.11536e-13	0.0488005
5437	25.2155	4.55619e-13	0.0536475
11124	25.1263	4.78322e-13	0.0559269
84681	25.0722	4.92671e-13	0.0572045
9446	25.0566	4.96896e-13	0.0572351
81628	25.046	4.9978e-13	0.0572351
10994	24.9187	5.35939e-13	0.0609585
836	24.8977	5.42176e-13	0.0612512
5832	24.7227	5.97224e-13	0.06677
221143	24.7173	5.99013e-13	0.06677
59286	24.6855	6.09672e-13	0.067508
2950	24.5894	6.43151e-13	0.0705934
65985	24.5815	6.4598e-13	0.0705934
2237	24.5033	6.74824e-13	0.0732666
7476	-24.422	7.06254e-13	0.0761843
25973	24.3995	7.15227e-13	0.0766576
55247	24.371	7.2675e-13	0.0773966
51650	24.355	7.33316e-13	0.0776015
4999	24.3336	7.42195e-13	0.00780472
11169	24.2721	7.68406e-13	0.0802984
342892	24.2481	7.78885e-13	0.080793
8438	24.2392	7.82803e-13	0.080793
5690	24.2036	7.98689e-13	0.0813409
374	-24.2	8.00325e-13	0.0813409
116840	24.1948	8.02706e-13	0.0813409
221150	24.1781	8.10321e-13	0.0816179
27346	24.1505	8.23089e-13	0.0824075
23649	24.0889	8.52365e-13	0.0848306
2178	24.0674	8.62888e-13	0.0853698
219927	24.0433	8.74785e-13	0.0860377
128077	24.0214	8.85759e-13	0.0866075
79023	23.9929	9.00294e-13	0.0875169
80227	23.9637	9.15416e-13	0.00884726
79022	23.943	9.26323e-13	0.0890122
51501	23.8911	9.54216e-13	0.00911686
5562	-23.8577	9.72654e-13	0.0924021
5252	-23.8355	9.85129e-13	0.0927671
327	23.8312	9.87592e-13	0.0927671
404672	23.8027	1.00389e-12	0.0937714
16	23.7802	1.01693e-12	0.0940597
29968	23.778	1.01823e-12	0.0940597
84669	23.6723	1.08223e-12	0.0988634
11264	23.6696	1.08395e-12	0.0988634
1616	23.6632	1.08797e-12	0.0988634
10111	23.5982	1.12963e-12	1.0162
84520	23.597	1.13047e-12	1.0162
146956	23.5777	1.14318e-12	1.02214
1615	23.5488	1.16253e-12	0.103391
4200	23.4657	1.22012e-12	1.07585
4522	23.4414	1.23752e-12	1.07585
475	23.4355	1.24174e-12	1.07585
3945	23.4294	1.24618e-12	1.07585
3161	23.4199	1.25311e-12	1.07585
516	23.4145	1.2571e-12	1.07585
5985	23.4081	1.26182e-12	1.07585
23076	-23.4003	1.26756e-12	1.07585
1537	23.3893	1.27575e-12	1.07585
162681	23.383	1.28041e-12	1.07585
79622	23.3829	1.28047e-12	1.07585
2960	23.305	1.34026e-12	0.112046
2232	23.289	1.35293e-12	1.12224
9928	23.2854	1.35581e-12	1.12224
9824	23.2565	1.37899e-12	1.1358
23589	23.2371	1.39479e-12	1.14318
140707	23.2264	1.40364e-12	1.14482
5902	23.1701	1.45098e-12	1.17769
29071	23.1228	1.49204e-12	1.20517
131965	23.0682	1.541e-12	1.23873
6626	23.0388	1.56816e-12	1.25453
54948	23.0289	1.57737e-12	1.25588
140823	22.9961	1.60836e-12	1.26899
51115	22.9898	1.61445e-12	1.26899
90861	22.9865	1.61755e-12	1.26899
53838	22.9796	1.62418e-12	1.26899
1643	22.9407	1.66222e-12	1.28323
4085	22.9384	1.66449e-12	1.28323
6944	22.9375	1.66544e-12	1.28323
1843	-22.9128	1.69007e-12	1.29623
83591	22.8978	1.70529e-12	0.130194
6888	22.8664	1.73753e-12	1.32053
146909	22.8471	1.75777e-12	1.32986
55093	22.833	1.77262e-12	1.33505
4751	22.8084	1.79892e-12	1.34878
79723	22.7978	1.81036e-12	1.3508
9978	22.791	1.81777e-12	1.3508
55435	22.7813	1.82835e-12	1.35266
120892	-22.7359	1.87884e-12	1.38388
5478	22.7066	1.91213e-12	0.140223
285148	22.6598	1.96681e-12	1.43603
55116	22.6193	2.01546e-12	1.46515
10615	22.5598	2.08925e-12	1.50584
79413	22.5479	2.10428e-12	1.50584
7918	22.5397	2.11484e-12	1.50584
10013	22.5346	2.12132e-12	1.50584
11004	22.5335	2.12276e-12	1.50584
5281	22.5314	2.12546e-12	1.50584
5422	22.4993	2.16724e-12	1.52896
2787	22.4876	2.18258e-12	1.53331
1841	22.4513	2.23123e-12	1.56093
29909	22.3937	2.31094e-12	1.60996
51661	22.384	2.32458e-12	1.61274
26001	22.3736	2.3394e-12	1.61631
4358	22.3423	2.38455e-12	1.64072
84775	22.3236	2.41183e-12	1.6527
121457	22.2867	2.46698e-12	1.67449
6472	22.286	2.46791e-12	1.67449
375757	22.2822	2.47368e-12	1.67449
7126	22.2734	2.48711e-12	0.167679
220042	22.2446	2.53142e-12	1.69534
123355	22.2374	2.5425e-12	1.69534
10617	22.2358	2.54503e-12	1.69534
29960	22.2236	2.56424e-12	1.69908
1351	22.2193	2.57097e-12	1.69908
400506	22.1875	2.6217e-12	1.72578
2023	22.1785	2.63618e-12	1.72851
23594	22.1449	2.69122e-12	1.75771
9783	22.0535	2.84747e-12	1.85252
79626	22.0258	2.89658e-12	1.87716
11151	22.0055	2.93333e-12	1.89364
10112	21.9907	2.96032e-12	1.90371
51079	21.9098	3.1128e-12	1.99348
64979	21.9041	3.12375e-12	1.99348
9296	21.7937	3.34647e-12	2.12749
8208	21.7608	3.41607e-12	2.15584
58492	21.7603	3.41705e-12	2.15584
29085	21.7544	3.42975e-12	2.15584
375444	21.7208	3.50286e-12	2.19355
29901	21.69	3.57105e-12	2.22791
11144	21.6671	3.62292e-12	2.25186
133957	21.6378	3.69036e-12	2.28529
55215	21.6295	3.70971e-12	2.28879
9319	21.6142	3.74549e-12	2.30238
949	21.5974	3.78546e-12	2.31842
5106	21.58	3.82714e-12	2.33539
25953	21.5712	3.84841e-12	2.3385
115353	21.5664	3.8602e-12	2.3385
3417	21.5591	3.87812e-12	2.34087
11164	21.5483	3.90444e-12	2.34828
51292	21.4944	4.04011e-12	2.42117
51008	21.4427	4.17464e-12	2.49285
9070	21.4342	4.19731e-12	2.49747
1999	-21.4209	4.23279e-12	2.50965
90736	21.3797	4.34518e-12	2.56719
286053	21.3462	4.43905e-12	2.61341
4817	21.2835	4.62029e-12	2.71057
126208	21.2594	4.69206e-12	2.73835
55011	21.2561	4.70196e-12	2.73835
4731	21.2512	4.71677e-12	2.73835
2793	21.2303	4.78022e-12	2.76558
10235	-21.2248	4.79719e-12	2.76583
51103	21.1986	4.8783e-12	2.80293
23352	-21.1827	4.92847e-12	2.81609
29965	21.1807	4.9349e-12	2.81609
10744	21.1709	4.96598e-12	0.282419
8318	21.1566	5.01187e-12	2.84063
55693	21.1424	5.05781e-12	2.85698
1312	21.1273	5.10722e-12	2.87518
2937	21.1197	5.13217e-12	2.87953
10592	21.1101	5.16421e-12	2.8845
5096	21.1059	5.178e-12	2.8845
57231	21.1015	5.19279e-12	2.8845
699	21.0764	5.27737e-12	2.92178
6839	21.0447	5.38654e-12	2.97238
10989	21.0213	5.46878e-12	3.00069
2177	21.0199	5.47375e-12	3.00069
10092	20.9492	5.73026e-12	3.13104
983	20.9266	5.815e-12	3.167
3835	20.9205	5.83817e-12	0.316929
64801	20.8694	6.03542e-12	0.326577
993	20.8561	6.08773e-12	3.28344
2677	20.844	6.13625e-12	3.29898
10295	20.8305	6.19018e-12	3.308
84138	20.8299	6.1926e-12	3.308
318	20.7796	6.39971e-12	3.40774
55187	-20.748	6.53345e-12	3.46792
7108	20.7378	6.5769e-12	3.47993
5710	20.7257	6.62931e-12	3.49659
11146	20.6998	6.74294e-12	3.53046
63875	20.6967	6.75679e-12	3.53046
79944	20.6967	6.75686e-12	3.53046
195814	-20.685	6.80869e-12	3.54646
80178	20.6723	6.86609e-12	0.356056
29088	20.6695	6.87835e-12	0.356056
5434	20.6549	6.9447e-12	3.58381
5052	20.632	7.05032e-12	3.62712
79675	20.6035	7.18378e-12	3.68444
9789	20.5838	7.27766e-12	3.72118
6634	20.5584	7.40068e-12	3.77254
286016	20.5527	7.42861e-12	3.77527
253714	20.5331	7.52572e-12	3.81303
1175	20.5178	7.60212e-12	3.8401
51300	20.5019	7.68259e-12	3.86661
84279	20.4983	7.70085e-12	3.86661
3028	20.4855	7.76641e-12	3.88786
7297	20.4804	7.79268e-12	3.88936
55723	20.4663	7.86619e-12	3.91437
25822	20.4379	8.01607e-12	0.397711
6815	20.4284	8.06663e-12	3.99036
11339	20.3573	8.45729e-12	4.17126
4706	20.2975	8.8018e-12	4.32842
5983	20.2745	8.93854e-12	4.38277
10574	20.2699	8.96615e-12	4.38345
4521	20.257	9.04351e-12	4.40324
10641	20.2525	9.07085e-12	4.40324
80025	20.2501	9.08563e-12	4.40324
1666	20.2131	9.31383e-12	4.50079
7283	20.1996	9.39859e-12	4.52866
51249	20.1892	9.46459e-12	4.53153
28969	20.1869	9.4791e-12	4.53153
54840	20.1858	9.48586e-12	4.53153
11340	20.1756	9.55116e-12	4.53247
14	20.1732	9.5666e-12	4.53247
123169	20.1703	9.5854e-12	4.53247
64432	20.1623	9.63698e-12	4.53247
1728	20.1614	9.64314e-12	4.53247
51253	20.1603	9.65047e-12	4.53247
5889	20.1332	9.82815e-12	4.58436
5436	20.1318	9.83728e-12	4.58436
221443	20.1309	9.8432e-12	4.58436
56521	20.1198	9.91707e-12	4.59954
79624	20.1177	9.93082e-12	4.59954
1371	20.1014	1.00411e-11	4.63776
84885	20.0871	1.01378e-11	4.66955
280636	20.0326	1.05182e-11	4.83145
1429	19.9693	1.09796e-11	5.02956
51106	19.9471	1.11467e-11	5.09217
51209	19.9305	1.12731e-11	5.13585
28973	19.9196	1.13566e-11	5.15986
38	19.9051	1.14693e-11	5.19693
4602	19.8924	1.15692e-11	5.22804
51647	19.8507	1.19031e-11	5.36443
219402	19.8363	1.20204e-11	5.391
1033	19.8355	1.20266e-11	5.391
84833	19.813	1.22136e-11	5.45906
57176	19.8094	1.22437e-11	5.45906
5518	19.7992	1.23288e-11	5.48238
10474	19.7932	1.23803e-11	0.549045
27243	19.7893	1.24126e-11	0.549045
23307	19.7605	1.26604e-11	5.56402
283416	-19.7588	1.26754e-11	5.56402
92181	19.7584	1.26788e-11	5.56402
84191	19.7401	1.28389e-11	5.61956
51265	19.7324	1.29072e-11	5.6204
148479	19.7322	1.29081e-11	5.6204
5888	19.6981	1.32147e-11	5.73896
55898	19.6848	1.3336e-11	0.577661
89891	19.6732	1.34432e-11	5.79345
55319	19.6731	1.34441e-11	5.79345
10951	19.6327	1.38231e-11	5.92532
51013	19.6321	1.38287e-11	5.92532
8443	19.6279	1.38687e-11	5.92532
8604	19.6255	1.38919e-11	5.92532
2184	19.5904	1.42324e-11	6.05511
124936	19.5826	1.43095e-11	6.07247
84515	19.522	1.49225e-11	0.631657
10211	19.5148	1.49974e-11	6.32268
7260	19.5134	1.50126e-11	6.32268
3009	19.5058	1.50916e-11	6.34
11200	19.4735	1.54332e-11	6.46725
9156	19.4512	1.56753e-11	6.55226
51255	19.443	1.57643e-11	6.57305
54826	19.4359	1.58425e-11	6.58923
6301	19.4301	1.59073e-11	0.659975
5213	19.426	1.59523e-11	6.60204
57418	19.4156	1.60686e-11	6.63375
8479	19.3969	1.62795e-11	6.70428
79036	19.3916	1.63396e-11	6.71227
84318	19.3881	1.63792e-11	6.71227
7167	19.3433	1.69004e-11	6.9089
2936	19.3307	1.70493e-11	6.91747
84100	19.3291	1.70691e-11	6.91747
211	19.3259	1.71076e-11	6.91747
79004	19.3258	1.71082e-11	6.91747
80304	19.3241	1.71282e-11	6.91747
56915	19.2914	1.75256e-11	7.06091
51248	19.2726	1.77583e-11	7.13748
3930	19.2633	1.78749e-11	7.16711
4077	19.2589	1.79291e-11	7.17163
9054	19.2259	1.83509e-11	7.32284
5216	19.2203	1.84227e-11	7.334
4430	19.2073	1.85923e-11	0.738392
151246	19.1976	1.8719e-11	7.41664
3619	19.1503	1.93548e-11	7.65041
79001	19.1418	1.94712e-11	7.67686
705	19.1379	1.95239e-11	7.67686
1154	19.1354	1.95595e-11	7.67686
9684	19.0907	2.01873e-11	7.90473
54443	19.0703	2.04806e-11	7.98344
57380	19.0701	2.04838e-11	7.98344
57001	19.055	2.07035e-11	8.05028
10238	19.0471	2.082e-11	8.07681
285367	19.0311	2.10584e-11	8.1504
131474	19.0242	2.11611e-11	8.17121
128240	19.0168	2.12735e-11	8.1957
8673	18.9867	2.1733e-11	8.34709
400629	18.9828	2.17936e-11	8.34709
8668	18.9814	2.18163e-11	8.34709
22916	18.9725	2.19538e-11	8.38054
839	18.9592	2.21637e-11	8.43822
11331	18.9565	2.22058e-11	8.43822
85025	18.945	2.2389e-11	8.48853
4712	18.9406	2.24582e-11	8.49551
23550	18.929	2.26454e-11	8.54697
60526	18.9133	2.29013e-11	8.61036
54952	18.9123	2.29163e-11	8.61036
9694	18.8986	2.3143e-11	8.65011
55135	18.8984	2.3146e-11	8.65011
11344	18.8965	2.31773e-11	8.65011
51095	18.8828	2.34049e-11	8.7156
147184	18.8318	2.42758e-11	9.01046
284403	18.83	2.43067e-11	9.01046
79366	18.8271	2.43584e-11	9.01046
23107	18.8209	2.4466e-11	9.03029
51603	18.8133	2.46003e-11	9.05985
6633	18.7878	2.50546e-11	9.20237
92521	18.7836	2.51298e-11	9.20237
84261	18.7824	2.51524e-11	9.20237
3660	18.7775	2.52408e-11	9.21212
1603	18.7724	2.53334e-11	9.21212
10478	18.7682	2.54108e-11	9.21212
1468	18.7654	2.54617e-11	9.21212
5289	18.7635	2.54969e-11	9.21212
51128	18.7628	2.55096e-11	9.21212
11335	18.7524	2.57008e-11	9.26059
231	18.7444	2.58489e-11	9.26059
6183	18.7438	2.58595e-11	9.26059
9328	18.7435	2.58654e-11	9.26059
51512	18.7393	2.59436e-11	9.26874
55825	18.7155	2.63934e-11	9.40934
23645	-18.7101	2.64965e-11	0.09426
5429	18.7002	2.66865e-11	9.47344
2997	18.6954	2.67788e-11	9.48606
55954	18.6903	2.68765e-11	9.50053
1781	18.6824	2.70312e-11	9.53507
29109	18.6635	2.74025e-11	9.64567
7317	18.6561	2.75491e-11	9.67689
118487	18.653	2.76126e-11	9.67888
11130	18.6284	2.8107e-11	9.81585
6576	18.6278	2.81208e-11	9.81585
6642	18.6151	2.83796e-11	9.88555
1445	18.604	2.86087e-11	9.94464
124460	18.5818	2.90734e-11	100.587
30827	18.5816	2.90777e-11	100.587
79017	18.5797	2.91174e-11	100.587
10450	18.5509	2.9733e-11	102.502
6619	18.5448	2.9866e-11	102.749
56992	18.5332	3.0119e-11	103.407
23185	18.5275	3.02452e-11	103.627
55071	18.5144	3.05347e-11	104.405
9131	18.5107	3.06168e-11	104.472
29086	18.498	3.09018e-11	105.23
84292	18.4848	3.1201e-11	105.943
228	18.4831	3.12379e-11	105.943
2582	18.4756	3.14107e-11	106.313
672	18.4723	3.14856e-11	106.351
2584	18.4555	3.18746e-11	107.448
29789	18.4385	3.22732e-11	108.573
4701	18.4181	3.27587e-11	109.985
9553	18.409	3.29775e-11	110.498
197370	18.4025	3.31333e-11	110.798
56267	18.385	3.35616e-11	111.767
54893	-18.3831	3.36077e-11	111.767
55974	18.3825	3.36238e-11	111.767
55775	18.3671	3.40046e-11	112.809
47	18.3613	3.41516e-11	112.993
10113	18.3595	3.41953e-11	112.993
84626	18.3546	3.43201e-11	113.182
10007	18.3517	3.43924e-11	113.197
10073	18.3428	3.4617e-11	113.713
6391	18.2875	3.60541e-11	118.201
158160	18.2643	3.66777e-11	120.01
55699	18.2482	3.71156e-11	12.083
3727	-18.2463	3.71685e-11	12.083
9419	18.2457	3.71829e-11	12.083
10598	18.2445	3.72175e-11	12.083
9994	18.2285	3.76596e-11	121.9
5886	18.2273	3.76928e-11	121.9
267002	18.223	3.78132e-11	122.054
7485	18.2089	3.82084e-11	123.091
147841	18.2055	3.83043e-11	123.163
4245	18.2021	3.8403e-11	123.243
26147	18.1809	3.90101e-11	124.796
7384	18.1786	3.90754e-11	124.796
55388	18.1774	3.91107e-11	124.796
10488	18.1746	3.91925e-11	124.819
5531	18.1667	3.94203e-11	125.135
221120	18.166	3.94414e-11	125.135
28985	18.1433	4.0112e-11	127.021
10152	18.1304	4.04969e-11	127.967
51077	18.1282	4.05637e-11	127.967
10240	18.1161	4.09313e-11	128.484
5833	18.116	4.09318e-11	128.484
51000	18.1128	4.10311e-11	128.484
84622	18.1127	4.10349e-11	128.484
55157	18.0955	4.15631e-11	129.894
84661	18.0884	4.17819e-11	130.335
22824	18.0834	4.19367e-11	130.574
3939	18.0794	4.20615e-11	130.719
65993	18.0696	4.23709e-11	131.436
2632	18.0612	4.26363e-11	132.015
6150	18.044	4.31875e-11	133.474
116028	18.0232	4.3864e-11	135.315
10589	18.0138	4.41736e-11	136.019
11332	17.9999	4.46319e-11	137.177
54535	17.9915	4.49134e-11	13.769
2110	17.99	4.49635e-11	13.769
26284	17.9844	4.51549e-11	138.024
1717	17.9609	4.59565e-11	140.218
283345	17.9513	4.62862e-11	140.942
79631	17.9491	4.63624e-11	140.942
54908	17.9331	4.69217e-11	142.383
7186	17.9261	4.71698e-11	142.877
10247	17.9213	4.73403e-11	142.896
116985	17.9211	4.73471e-11	142.896
22889	17.9044	4.79457e-11	144.442
3033	17.9014	4.80542e-11	144.508
54913	17.874	4.90525e-11	147.246
2954	17.8696	4.92153e-11	14.747
4849	17.8548	4.9766e-11	148.853
79075	17.8496	4.99615e-11	149.007
55759	17.8487	4.99959e-11	149.007
22977	17.8207	5.10622e-11	151.915
84284	17.8172	5.11996e-11	152.053
55737	17.8087	5.1526e-11	152.668
8836	17.8071	5.15895e-11	152.668
222234	17.8038	5.17207e-11	152.786
311	17.7709	5.30214e-11	156.352
51645	17.7556	5.36369e-11	157.889
8615	17.7492	5.39e-11	158.146
6618	17.7488	5.39134e-11	158.146
9735	17.74	5.4274e-11	158.903
6772	17.7379	5.43617e-11	158.903
84790	17.7291	5.47266e-11	159.691
29062	-17.7263	5.48443e-11	159.756
84964	17.6951	5.61578e-11	163.297
29081	17.6867	5.65156e-11	163.655
25920	17.6866	5.65191e-11	163.655
161823	17.6853	5.65747e-11	163.655
1978	17.6802	5.6796e-11	163.877
83982	17.679	5.68472e-11	163.877
25979	17.6631	5.75384e-11	165.584
4686	17.6545	5.79154e-11	166.382
7728	17.647	5.82476e-11	167.05
55131	17.6428	5.84344e-11	167.298
2058	17.6119	5.98288e-11	170.998
55303	17.6076	6.00242e-11	171.264
5188	17.5805	6.1279e-11	174.172
3156	17.5794	6.133e-11	174.172
3991	17.5788	6.13561e-11	174.172
5111	17.5721	6.16725e-11	174.774
5768	17.5502	6.27145e-11	177.426
64789	17.5338	6.35056e-11	179.36
148327	17.5281	6.37841e-11	179.692
27173	17.527	6.38402e-11	179.692
84260	17.5248	6.39455e-11	179.692
883	17.5109	6.46332e-11	181.128
129531	17.5101	6.46729e-11	181.128
27166	17.501	6.51259e-11	182.091
64802	17.4927	6.55398e-11	182.942
8630	17.4776	6.63052e-11	184.77
10651	17.4693	6.67271e-11	185.637
85012	17.4539	6.75212e-11	187.534
56852	17.444	6.80369e-11	188.653
79172	17.4248	6.90506e-11	191.147
55650	17.4091	6.9895e-11	193.164
1415	17.4043	7.01496e-11	19.3548
60386	17.3948	7.06682e-11	194.25
51444	-17.3919	7.08284e-11	194.25
285753	17.3917	7.08364e-11	194.25
6117	17.3911	7.08687e-11	194.25
6749	17.3818	7.13808e-11	195.333
55143	17.3752	7.17431e-11	196.004
4598	17.35	7.31543e-11	199.533
80347	17.3428	7.35645e-11	200.102
30833	17.3421	7.36019e-11	200.102
990	17.3377	7.38528e-11	200.373
51373	17.3362	7.39416e-11	200.373
26502	17.334	7.40679e-11	200.391
9246	17.3223	7.47426e-11	201.89
95681	17.3156	7.51272e-11	202.601
2597	17.3096	7.54802e-11	203.225
3065	17.3016	7.59494e-11	204.16
51184	17.2746	7.75593e-11	208.035
374882	17.2732	7.764e-11	208.035
65062	17.2482	7.91619e-11	211.774
6790	17.2334	8.00804e-11	213.889
220213	-17.2264	8.05203e-11	214.721
6019	17.2191	8.098e-11	215.603
51142	17.2147	8.12564e-11	215.995
580	17.1956	8.24754e-11	218.887
55651	17.1933	8.26201e-11	218.923
79447	17.1728	8.39552e-11	222.109
2140	17.1692	8.41903e-11	222.114
83658	17.1687	8.42227e-11	222.114
5982	17.1633	8.45789e-11	222.702
10476	17.1548	8.51391e-11	223.825
10198	17.1416	8.60265e-11	225.803
55353	17.1287	8.68982e-11	227.733
1207	17.1216	8.73817e-11	228.642
5573	17.117	8.76942e-11	229.101
3276	17.1072	8.83726e-11	230.431
55269	17.1057	8.84787e-11	230.431
29116	-17.1021	8.87264e-11	230.716
80777	17.0878	8.97235e-11	232.947
8079	17.085	8.99269e-11	233.113
890	17.0818	9.01516e-11	233.334
7125	-17.0774	9.04649e-11	233.783
55148	17.0696	9.10151e-11	234.316
348995	17.0694	9.10287e-11	234.316
79590	17.0685	9.10919e-11	234.316
27258	17.0569	9.19254e-11	236.097
79719	17.0497	9.24469e-11	236.875
123263	17.0489	9.25114e-11	236.875
29937	17.0328	9.36867e-11	239.517
2286	17.0046	9.57916e-11	244.525
1476	16.9862	9.71921e-11	247.65
3662	16.9846	9.73124e-11	247.65
9158	16.9806	9.76214e-11	248.059
29074	16.9687	9.85395e-11	24.9753
2539	16.9681	9.85866e-11	24.9753
873	16.9585	9.93391e-11	251.278
80851	16.9564	9.95009e-11	251.307
51264	16.9384	1.00924e-10	254.295
8664	16.9376	1.00988e-10	254.295
28998	16.9253	1.01977e-10	256.158
84231	16.9246	1.02034e-10	256.158
79733	16.9197	1.02426e-10	25.6698
3155	16.9178	1.02587e-10	25.6698
3633	16.9162	1.0271e-10	25.6698
2305	16.9109	1.03147e-10	0.257407
55713	16.9018	1.03888e-10	258.869
387103	16.8994	1.04085e-10	258.974
7409	16.8837	1.05389e-10	26.1828
55052	16.8753	1.06093e-10	263.187
3145	16.8497	1.08278e-10	268.208
10902	16.8405	1.09069e-10	269.769
2021	16.8385	1.09241e-10	269.793
54707	16.8332	1.09706e-10	270.477
10573	16.8303	1.09954e-10	270.477
51239	16.8293	1.10048e-10	270.477
51291	16.8279	1.10164e-10	270.477
10575	16.8195	1.10904e-10	271.894
28972	16.7997	1.12667e-10	275.311
64946	16.7992	1.1271e-10	275.311
7775	16.7973	1.12885e-10	275.311
25853	16.7965	1.12956e-10	275.311
80020	16.7939	1.1319e-10	275.461
79038	16.7921	1.13347e-10	275.461
5822	16.7863	1.13879e-10	276.35
116092	16.7667	1.15665e-10	279.469
10549	16.766	1.15733e-10	279.469
79135	16.7656	1.15774e-10	279.469
4968	16.764	1.15917e-10	279.469
90780	16.7631	1.16e-10	279.469
8449	16.7591	1.16372e-10	27.9962
6794	16.751	1.17127e-10	280.85
58491	16.7462	1.17575e-10	280.85
55325	16.7456	1.17633e-10	280.85
9738	16.745	1.17689e-10	280.85
51010	16.7446	1.17725e-10	280.85
23519	16.7444	1.17749e-10	280.85
5688	16.7388	1.18275e-10	281.423
84641	16.7383	1.18326e-10	281.423
254359	16.7293	1.19178e-10	28.3049
8310	16.7196	1.20107e-10	28.485
54460	16.7103	1.20998e-10	286.341
55277	16.7095	1.21078e-10	286.341
2193	16.695	1.22493e-10	289.277
9019	16.6892	1.23067e-10	290.224
54965	16.6709	1.24879e-10	294.081
54458	16.6677	1.25207e-10	294.439
79877	16.6579	1.26189e-10	29.6331
84274	16.6495	1.27043e-10	297.919
51023	16.625	1.29567e-10	303.411
5226	16.6167	1.30443e-10	305.035
8517	16.6137	1.30753e-10	305.334
4436	16.5954	1.32695e-10	309.356
2956	16.594	1.32845e-10	309.356
29929	16.5828	1.34048e-10	311.722
25852	-16.5747	1.34928e-10	313.332
5719	16.5693	1.35517e-10	314.264
131601	16.5534	1.37269e-10	317.885
26519	16.5497	1.37677e-10	318.39
81577	16.5472	1.37958e-10	318.6
1725	16.5332	1.39521e-10	321.504
79053	16.5325	1.396e-10	321.504
1892	16.524	1.40567e-10	322.881
6827	16.5238	1.40585e-10	322.881
57829	16.522	1.40793e-10	322.915
25880	16.5154	1.41548e-10	324.203
55756	16.4989	1.43453e-10	328.117
3099	16.4859	1.44965e-10	330.829
6118	16.4837	1.45229e-10	330.829
2354	-16.4836	1.45232e-10	330.829
11311	16.4745	1.46317e-10	332.847
7867	16.4727	1.46524e-10	332.865
64318	16.4697	1.46877e-10	333.213
10367	16.4625	1.47739e-10	334.714
4259	16.4571	1.48395e-10	33.5745
6415	16.4548	1.4867e-10	335.913
51659	16.4525	1.48949e-10	336.089
7579	16.4303	1.51654e-10	341.369
97	16.43	1.51697e-10	341.369
81853	16.4253	1.52269e-10	342.197
255394	-16.4195	1.52997e-10	343.284
55722	16.4181	1.53164e-10	343.284
51428	16.4094	1.54259e-10	34.5276
51001	16.3778	1.58282e-10	353.557
29796	16.377	1.58382e-10	353.557
2585	16.3504	1.61852e-10	36.0822
79084	16.3478	1.62194e-10	361.103
7873	16.3346	1.63958e-10	364.177
122704	16.3342	1.6401e-10	364.177
9761	16.3271	1.64967e-10	365.815
22974	16.3124	1.66953e-10	369.728
28231	16.3102	1.67261e-10	36.9921
93587	16.3055	1.679e-10	370.844
1017	16.2985	1.68868e-10	372.491
1355	16.2965	1.69145e-10	372.609
84315	16.2793	1.7154e-10	377.388
5471	16.273	1.72431e-10	378.672
5058	16.272	1.72576e-10	378.672
9277	16.2598	1.74317e-10	381.99
79415	16.255	1.74999e-10	382.982
54962	16.2475	1.76074e-10	384.832
8570	16.2456	1.76348e-10	384.927
163786	16.2365	1.77679e-10	387.326
55734	16.2347	1.77937e-10	387.383
2842	16.2262	1.79193e-10	389.61
146050	16.2207	1.79997e-10	390.632
6175	16.2195	1.80174e-10	390.632
10056	16.2182	1.80363e-10	390.632
6314	-16.2051	1.82323e-10	394.364
55830	16.1893	1.84714e-10	39.8904
8557	-16.1855	1.85289e-10	39.8904
26610	16.1853	1.85322e-10	39.8904
9322	16.1845	1.85444e-10	39.8904
5634	16.1834	1.85614e-10	39.8904
5347	16.1784	1.86384e-10	400.043
641	16.1766	1.86652e-10	400.106
79842	16.1581	1.89525e-10	40.5239
9837	16.158	1.89531e-10	40.5239
2783	16.1502	1.90759e-10	407.342
80198	16.1457	1.9147e-10	408.339
1678	16.1395	1.92452e-10	409.911
142	16.1372	1.92818e-10	410.169
8568	16.1315	1.93738e-10	411.497
8891	16.1302	1.93935e-10	411.497
8228	16.1233	1.95048e-10	413.333
36	16.1191	1.95725e-10	414.242
55500	16.1144	1.96493e-10	415.342
91937	16.1065	1.97782e-10	417.175
7846	16.106	1.97859e-10	417.175
57102	16.1035	1.98264e-10	417.449
64960	16.1018	1.98546e-10	417.449
81691	16.1007	1.98738e-10	417.449
2517	16.0908	2.00373e-10	420.355
54859	16.0741	2.03155e-10	424.916
1798	16.0729	2.03352e-10	424.916
4719	16.0721	2.03496e-10	424.916
5536	16.0717	2.03563e-10	424.916
2109	16.0674	2.04295e-10	425.912
83544	16.0602	2.05506e-10	427.903
5372	16.0503	2.07206e-10	430.907
2771	16.0416	2.08714e-10	433.059
1622	16.0413	2.08759e-10	433.059
10229	16.0395	2.09078e-10	43.3182
10785	16.0332	2.10165e-10	434.895
79637	16.0306	2.10631e-10	43.5321
9088	16.0117	2.1397e-10	441.675
57018	-16.0079	2.14633e-10	442.498
9219	15.993	2.17317e-10	447.48
10069	15.9871	2.18387e-10	449.13
140831	15.983	2.19134e-10	450.112
4831	15.9703	2.21476e-10	454.366
55212	15.958	2.2376e-10	458.488
8050	15.9559	2.24138e-10	458.702
118881	15.9452	2.2616e-10	462.273
79922	15.9266	2.29693e-10	468.421
10166	15.9264	2.29728e-10	468.421
26993	-15.9177	2.31413e-10	470.831
84951	15.9174	2.31473e-10	470.831
875	15.9125	2.32414e-10	472.17
10691	15.8999	2.34885e-10	47.6611
1478	15.8927	2.36307e-10	478.894
5880	15.8913	2.36583e-10	478.894
202243	15.8873	2.37382e-10	479.255
2794	15.8863	2.37567e-10	479.255
10403	15.8861	2.37621e-10	479.255
26517	15.8808	2.38679e-10	480.809
54995	15.8793	2.38967e-10	480.81
10489	15.8659	2.41666e-10	48.5655
121355	15.8624	2.42377e-10	485.867
246181	15.8621	2.42449e-10	485.867
9093	15.8611	2.42643e-10	485.867
4744	15.847	2.45547e-10	491.095
23475	15.8276	2.49583e-10	498.569
6502	15.8259	2.49924e-10	498.656
26037	15.8209	2.50982e-10	500.17
5890	15.817	2.51809e-10	501.221
4716	15.8115	2.52968e-10	502.928
246184	15.8029	2.54815e-10	505.999
5425	15.7961	2.56275e-10	508.294
11270	15.7827	2.59179e-10	513.444
4802	15.7768	2.60489e-10	515.428
28960	15.7691	2.62177e-10	518.156
11313	15.758	2.64652e-10	522.429
112616	15.746	2.6733e-10	527.093
79915	15.7363	2.69533e-10	530.812
317671	15.7326	2.70385e-10	531.177
1676	15.7325	2.70409e-10	531.177
113802	15.7313	2.70671e-10	531.177
22980	-15.7201	2.73259e-10	535.627
148641	15.7136	2.74763e-10	537.91
84313	15.7123	2.75068e-10	537.91
55858	15.7039	2.77013e-10	541.081
112858	15.6852	2.81457e-10	549.119
7419	15.6811	2.82417e-10	550.352
4175	15.6792	2.82879e-10	550.609
642946	15.6711	2.84841e-10	553.722
4697	15.6698	2.8514e-10	553.722
154807	15.6627	2.86879e-10	556.453
401397	15.6525	2.89374e-10	560.641
51043	15.6387	2.92764e-10	566.198
3069	15.6381	2.9292e-10	566.198
27175	15.6317	2.94521e-10	568.637
7743	15.6244	2.96355e-10	571.518
58472	15.6192	2.97669e-10	573.39
2745	15.6168	2.9828e-10	573.905
140701	15.6066	3.00873e-10	578.23
10376	15.6048	3.0135e-10	578.481
56925	15.593	3.04374e-10	583.202
8317	15.5925	3.04507e-10	583.202
64943	15.5841	3.06695e-10	586.722
10849	15.575	3.09098e-10	590.643
10487	15.5694	3.10576e-10	59.2788
113402	15.5611	3.12767e-10	596.29
55845	15.5551	3.14379e-10	598.363
4605	15.5544	3.1457e-10	598.363
5435	15.5507	3.15555e-10	599.555
8625	15.5328	3.20439e-10	608.143
57168	15.5314	3.20813e-10	608.163
9878	15.5292	3.21413e-10	60.8611
51290	15.5268	3.22068e-10	609.16
54148	15.5236	3.22959e-10	610.155
83903	15.5191	3.24201e-10	611.811
90488	15.5127	3.25986e-10	614.486
79814	15.5086	3.27128e-10	615.757
55168	15.5064	3.27744e-10	615.757
10131	15.5064	3.27765e-10	615.757
54958	15.4989	3.29873e-10	619.021
10542	15.4937	3.31341e-10	621.079
10898	15.4905	3.32248e-10	622.082
3015	15.4706	3.37956e-10	631.492
54475	15.4704	3.38029e-10	631.492
55352	15.4668	3.39055e-10	632.294
166379	15.4663	3.39215e-10	632.294
10627	15.4635	3.40042e-10	63.2741
92806	15.4609	3.40791e-10	63.2741
3833	15.4606	3.40869e-10	63.2741
8721	15.4603	3.40968e-10	63.2741
23344	15.4552	3.42453e-10	634.792
63901	15.4531	3.43077e-10	635.131
9500	15.452	3.43396e-10	635.131
5998	15.4506	3.43825e-10	635.222
144097	15.4455	3.45327e-10	637.291
150383	15.4313	3.49568e-10	644.408
55355	15.4146	3.5464e-10	652.876
27238	15.4136	3.54943e-10	652.876
84464	15.4117	3.55507e-10	653.196
622	15.4057	3.57353e-10	655.867
83461	15.4022	3.58431e-10	657.124
9361	15.3894	3.62411e-10	663.692
374659	15.3681	3.69119e-10	675.177
8504	15.367	3.6949e-10	675.177
26039	15.3545	3.73487e-10	681.736
384	15.3467	3.76023e-10	684.577
9324	15.3463	3.76163e-10	684.577
9968	15.3459	3.76271e-10	684.577
587	15.3338	3.80227e-10	691.022
9656	15.33	3.81502e-10	692.585
55201	15.3192	3.85061e-10	698.288
348235	15.3093	3.8837e-10	703.526
204851	-15.3056	3.8963e-10	705.046
498	15.2914	3.94445e-10	712.987
84961	15.2865	3.96131e-10	715.261
4957	15.2821	3.97658e-10	717.244
1650	15.2805	3.98209e-10	717.463
9179	15.2764	3.99626e-10	719.24
84816	15.2734	4.00651e-10	720.311
606551	15.2704	4.01722e-10	721.46
10201	15.2612	4.04939e-10	726.053
63894	15.2606	4.05148e-10	726.053
8574	15.2558	4.0682e-10	728.269
9183	15.2541	4.07425e-10	728.572
6596	15.2444	4.10879e-10	733.963
58485	15.2278	4.16869e-10	743.869
5162	15.2263	4.17407e-10	744.035
152100	15.2249	4.17914e-10	744.146
1063	15.1928	4.29769e-10	764.44
79763	15.1879	4.31613e-10	76.6852
55342	15.1868	4.32042e-10	76.6852
23421	15.1834	4.33304e-10	768.276
5528	15.167	4.39556e-10	778.535
5714	15.1634	4.40957e-10	779.301
57132	-15.1626	4.4123e-10	779.301
201254	15.1622	4.41386e-10	779.301
56946	15.1576	4.43195e-10	780.846
54518	15.1576	4.43195e-10	780.846
471	15.1563	4.4367e-10	780.859
23417	15.1445	4.48295e-10	788.17
80775	15.1396	4.50206e-10	790.698
6239	-15.1366	4.51388e-10	791.941
539	15.1298	4.54075e-10	795.82
2222	15.1211	4.57572e-10	801.11
29893	15.1196	4.58174e-10	80.1326
1994	15.1176	4.58948e-10	801.839
24137	15.1155	4.59828e-10	802.539
5605	15.0865	4.71635e-10	821.925
3159	15.0859	4.71918e-10	821.925
51071	15.0836	4.72841e-10	822.674
5693	15.0818	4.7361e-10	823.156
10572	15.0799	4.74396e-10	823.665
27300	15.0777	4.75326e-10	824.425
2314	15.0703	4.78401e-10	82.8898
3066	15.0653	4.805e-10	831.672
92799	15.0639	4.81115e-10	831.877
9791	15.0395	4.91534e-10	848.761
5378	15.0387	4.91896e-10	848.761
8914	15.0373	4.92472e-10	848.88
54531	15.034	4.93931e-10	850.517
4931	15.0274	4.96813e-10	854.6
10096	15.0201	4.99999e-10	858.906
51124	15.0193	5.00343e-10	858.906
9047	15.0091	5.04893e-10	865.215
23080	15.008	5.05369e-10	865.215
27095	15.0075	5.05571e-10	865.215
58488	15.0057	5.06413e-10	865.77
51514	15.0001	5.08921e-10	869.168
55204	14.9966	5.10476e-10	870.934
55055	14.9946	5.11388e-10	871.6
55840	14.9878	5.14454e-10	875.56
26521	14.9871	5.14758e-10	875.56
79086	14.9853	5.15576e-10	876.06
57559	14.9631	5.25804e-10	89.2532
10139	14.9554	5.29397e-10	897.72
23517	14.9488	5.32512e-10	900.938
54512	14.9483	5.32721e-10	900.938
51319	14.9479	5.32911e-10	900.938
51027	14.9388	5.37242e-10	907.342
84336	14.9307	5.41117e-10	912.965
54187	14.9282	5.42275e-10	913.996
79184	14.9237	5.44479e-10	916.027
1803	14.9235	5.44576e-10	916.027
25988	14.9218	5.45371e-10	916.442
3692	14.9177	5.47378e-10	917.905
10897	14.9174	5.47495e-10	917.905
5685	14.9164	5.47982e-10	917.905
3029	14.9146	5.4885e-10	917.905
1869	14.9144	5.48986e-10	917.905
27314	-14.9122	5.50028e-10	918.728
23211	14.9064	5.52877e-10	922.565
23306	14.9013	5.55364e-10	92.4857
11014	14.9005	5.55754e-10	92.4857
79931	14.9002	5.5591e-10	92.4857
10098	14.896	5.58009e-10	927.426
84817	14.8909	5.60541e-10	930.71
84993	14.8889	5.61543e-10	931.052
25796	14.8882	5.61861e-10	931.052
55719	14.8805	5.65757e-10	936.58
93343	14.8703	5.70872e-10	94.4113
1723	14.869	5.71534e-10	944.274
5110	14.8542	5.79121e-10	955.863
79177	14.8472	5.82711e-10	960.841
150468	14.8297	5.91904e-10	97.5037
219854	14.8278	5.92891e-10	975.703
2717	14.8149	5.99731e-10	985.988
6120	14.8079	6.03533e-10	991.265
10038	14.8041	6.05564e-10	993.624
3071	14.7956	6.10177e-10	10001.3
51225	14.7946	6.10726e-10	10001.3
9801	14.7781	6.19804e-10	10140
91433	14.7765	6.20665e-10	10141.3
1329	14.7757	6.21094e-10	10141.3
54943	14.771	6.23739e-10	10174.6
65220	14.7632	6.2808e-10	10235.4
8624	14.7391	6.41819e-10	10441.4
11315	14.7388	6.41973e-10	10441.4
55222	14.7342	6.44635e-10	10474.5
2821	14.7301	6.46967e-10	10502.2
139341	14.7267	6.48947e-10	10524.1
65003	14.7174	6.54401e-10	10602.3
55106	14.7143	6.56216e-10	10621.4
1831	-14.7093	6.59191e-10	1065.93
5116	14.6922	6.69405e-10	10814
6585	-14.6867	6.72707e-10	10856.8
8368	14.685	6.73704e-10	10862.4
6392	14.6806	6.7637e-10	10894.9
2098	14.6757	6.79391e-10	10933
63979	14.6733	6.80836e-10	10945.7
670	14.6684	6.83839e-10	10983.5
60489	14.647	6.97158e-10	11186.6
55635	14.6397	7.01729e-10	11249.2
28978	14.6242	7.11639e-10	11397.1
3682	14.6121	7.19481e-10	11511.7
3726	-14.6106	7.20397e-10	11515.3
4723	14.6062	7.2329e-10	1154.64
51646	-14.6055	7.23722e-10	1154.64
3396	14.6033	7.2519e-10	11558.8
284018	14.602	7.26031e-10	11561.2
57154	14.5999	7.27435e-10	11571.3
203547	14.5984	7.28408e-10	11571.3
9031	14.5979	7.28743e-10	11571.3
51227	14.5845	7.37621e-10	11697.8
80185	14.5838	7.38107e-10	11697.8
10432	14.565	7.50738e-10	1188.67
29916	14.5599	7.54191e-10	11930.1
25994	14.5555	7.57239e-10	11967
7423	14.5506	7.60605e-10	12008.8
55813	14.5369	7.70086e-10	12147
23643	14.5356	7.71013e-10	12150.2
285368	14.5317	7.73752e-10	12181.9
51	14.5253	7.78279e-10	12234.8
79882	14.5248	7.78576e-10	12234.8
55770	14.505	7.92727e-10	1244.54
84842	14.5032	7.94008e-10	12452.6
9380	14.5023	7.94675e-10	12452.6
57405	14.4992	7.9693e-10	12476.3
9443	14.498	7.97785e-10	12478
84124	-14.4919	8.02215e-10	12535.5
23310	14.4769	8.13266e-10	12696.4
2965	14.4714	8.17309e-10	12747.6
60491	14.469	8.19164e-10	12764.6
23155	14.4653	8.21913e-10	1278.71
27338	14.465	8.22136e-10	1278.71
991	14.4621	8.24313e-10	12809
5713	14.4584	8.27076e-10	12828.7
4255	14.4584	8.27113e-10	12828.7
81624	14.4545	8.30033e-10	12862
407835	14.4509	8.32746e-10	12892.1
2963	14.4496	8.33738e-10	12895.6
79736	14.4473	8.35522e-10	12911.2
7064	14.4435	8.38372e-10	12925.7
8841	14.4431	8.38721e-10	12925.7
25809	14.443	8.38781e-10	12925.7
5694	14.4354	8.44575e-10	13003
1716	14.4343	8.45419e-10	13004.1
11267	14.427	8.51107e-10	1307.95
963	14.4146	8.60767e-10	1321.58
2287	14.4025	8.70406e-10	1335.15
220134	14.3987	8.73374e-10	13384.8
54542	-14.3943	8.76931e-10	13426.2
79077	14.3934	8.77684e-10	13426.2
4580	14.388	8.81973e-10	13479.5
6398	14.3864	8.83275e-10	13487.1
11140	14.3831	8.85959e-10	13515.7
8078	14.3805	8.88099e-10	13536
26608	14.3647	9.01036e-10	13720.7
7157	14.3596	9.05252e-10	13762.1
6902	14.3594	9.05451e-10	13762.1
114814	-14.3584	9.06225e-10	13762.1
23514	14.3573	9.07184e-10	13764.2
64175	14.3541	9.09821e-10	13791.7
1718	14.3523	9.11319e-10	13801.9
54998	14.3475	9.15312e-10	13849.8
148741	14.345	9.17462e-10	13868.2
51400	14.3441	9.18187e-10	13868.2
1174	14.3408	9.21023e-10	13898.5
54675	14.3389	9.2256e-10	13909.1
55835	14.3352	9.25703e-10	13943.9
55005	14.3263	9.33331e-10	14043.3
1020	14.3256	9.3398e-10	14043.3
3336	14.3137	9.44192e-10	14184.1
26235	14.3059	9.50978e-10	142.732
81542	14.3031	9.53425e-10	14297.1
80344	14.2946	9.60925e-10	14396.7
57407	14.2917	9.63487e-10	14422.1
25913	14.2754	9.78122e-10	14628.1
84706	14.2737	9.7962e-10	14637.4
708	14.2672	9.8547e-10	14711.7
113130	14.2579	9.94041e-10	14826.4
124454	14.2503	1.00099e-09	1491.66
25934	14.2363	1.01398e-09	15096.8
3613	14.2326	1.01753e-09	15136.2
54499	14.2301	1.01981e-09	15156.6
7272	14.2256	1.0241e-09	1520.69
116986	14.2211	1.02841e-09	15257.3
706	14.2192	1.03013e-09	15269.3
24139	14.2139	1.03521e-09	15331
7203	14.2104	1.03861e-09	15367.8
51259	14.1973	1.05132e-09	15542
6404	14.195	1.05352e-09	15560.8
84948	14.1911	1.0573e-09	15602.8
1111	14.1884	1.05993e-09	15628
9784	14.1714	1.07682e-09	15863
9787	14.1669	1.08135e-09	15915.6
9197	14.1579	1.09037e-09	16034.3
3932	14.1567	1.09156e-09	16037.7
55146	14.1556	1.09273e-09	16040.8
85315	14.1518	1.09655e-09	16082.7
9570	14.1485	1.09998e-09	16118.9
5689	14.1433	1.10524e-09	16181.8
23016	14.1411	1.10755e-09	16201.4
9235	14.1345	1.11432e-09	16282.1
79096	14.1339	1.11501e-09	16282.1
10548	14.1328	1.11612e-09	16284.1
23468	14.1164	1.13326e-09	16519.7
93129	14.114	1.13584e-09	16542.9
27429	14.113	1.13683e-09	16542.9
57546	14.112	1.13795e-09	16544.9
6941	14.102	1.14859e-09	16685
49856	14.1008	1.14988e-09	16689.3
3421	14.0947	1.15642e-09	16769.6
90525	14.0818	1.17043e-09	1695.81
687	-14.0783	1.17421e-09	16996.5
5965	14.0775	1.17511e-09	16996.5
8418	14.0701	1.18329e-09	17099.9
80254	14.0681	1.18544e-09	17116.3
6426	14.062	1.19218e-09	17194.4
22820	14.0611	1.19327e-09	17194.4
3292	14.0605	1.19394e-09	17194.4
11041	14.0487	1.20716e-09	17369.8
55847	14.0439	1.21259e-09	17433
92667	14.039	1.21813e-09	17497.6
6319	14.0317	1.22644e-09	17601.8
9603	14.0301	1.22829e-09	17613.3
7351	14.0286	1.23008e-09	17623.7
2805	14.0152	1.2456e-09	17830.8
3978	14.0115	1.24991e-09	17877.3
4292	14.0104	1.25114e-09	17879.5
55863	14.0055	1.25698e-09	17947.7
10465	13.9983	1.26547e-09	18053.4
29926	13.9928	1.27196e-09	18123.3
7584	13.9922	1.27266e-09	18123.3
160622	-13.9914	1.27362e-09	18123.3
90864	-13.9888	1.27676e-09	18152.6
79035	13.9836	1.28302e-09	18226.1
56943	13.9786	1.28901e-09	18295.6
4713	13.9745	1.29401e-09	18351
134492	13.9669	1.30325e-09	18466.3
51768	13.9595	1.31239e-09	18580.2
4173	13.9564	1.31626e-09	18619.2
89958	13.9455	1.32977e-09	18794.3
54969	13.9381	1.33909e-09	1889.77
34	13.9378	1.3395e-09	1889.77
81562	13.937	1.34047e-09	1889.77
8798	13.9321	1.34666e-09	18969
83605	13.9272	1.35293e-09	190.188
23483	13.9266	1.35362e-09	190.188
90580	13.9265	1.35383e-09	190.188
9232	13.9257	1.35475e-09	190.188
284996	13.9247	1.35604e-09	19020.9
2030	13.9227	1.3586e-09	19041
54602	13.9208	1.36111e-09	19043.1
79728	13.9204	1.36158e-09	19043.1
9212	13.9199	1.36217e-09	19043.1
9577	13.917	1.36598e-09	1908.03
10054	13.8962	1.39299e-09	1944.14
51234	13.8942	1.39558e-09	19461.2
144203	13.8913	1.39947e-09	19499.3
4924	13.8821	1.41164e-09	19640.8
64777	13.8813	1.41272e-09	19640.8
7515	13.881	1.41315e-09	19640.8
10158	-13.8771	1.4184e-09	19697.4
56848	13.8756	1.42033e-09	19707.8
285613	13.8685	1.42996e-09	19821.5
10963	13.8678	1.4309e-09	19821.5
27229	13.8669	1.43208e-09	19821.5
5469	13.8654	1.43416e-09	19833.9
6573	13.8612	1.43983e-09	19890.7
127281	13.8603	1.44099e-09	19890.7
1062	13.8597	1.44184e-09	19890.7
51042	13.8579	1.44435e-09	1990.89
171546	13.8561	1.44674e-09	19910.8
1763	13.856	1.44687e-09	19910.8
5814	13.8499	1.45526e-09	20009.9
81609	13.8469	1.45942e-09	20050.5
55110	13.8437	1.46384e-09	20094.8
55687	13.8414	1.46702e-09	20121.9
377	13.8389	1.47054e-09	20136.3
37	13.838	1.47174e-09	20136.3
2353	-13.8374	1.47268e-09	20136.3
81579	13.8372	1.47289e-09	20136.3
1687	13.8336	1.47792e-09	20188.6
6296	13.8226	1.49345e-09	20384
7188	13.8086	1.51337e-09	20639.1
9601	13.8071	1.5155e-09	20651.3
6732	13.8047	1.51902e-09	20682.4
51097	13.7839	1.54922e-09	21076.5
283651	13.7802	1.55469e-09	21133.6
51078	13.774	1.56388e-09	21241.3
10721	13.766	1.57594e-09	21380.5
60490	13.7655	1.57668e-09	21380.5
123720	-13.7641	1.57873e-09	21390.8
127733	13.758	1.58785e-09	21497
29922	13.7508	1.59883e-09	21628.2
84283	13.7492	1.60126e-09	21643.6
9937	13.7473	1.60414e-09	21651.7
23506	13.7471	1.60445e-09	21651.7
79801	13.742	1.61234e-09	21726.8
79071	13.7418	1.61262e-09	21726.8
57511	13.735	1.62315e-09	21851.1
54938	13.7318	1.62811e-09	2190.03
2802	13.7309	1.62949e-09	21901.1
78995	13.7258	1.63747e-09	21976.9
84319	13.7256	1.63775e-09	21976.9
8772	13.7138	1.65633e-09	222.084
28956	13.7116	1.65968e-09	22235.4
55848	13.7108	1.66105e-09	22235.9
5441	13.7021	1.67482e-09	22402.4
3628	13.6992	1.67949e-09	22446.9
56891	13.6951	1.68604e-09	22516.4
58508	-13.6855	1.70162e-09	22706.4
6560	13.6842	1.70369e-09	22715.9
55972	13.6646	1.73595e-09	23127.5
7917	13.6583	1.74651e-09	23238.1
6632	13.658	1.74703e-09	23238.1
23139	13.6561	1.75025e-09	23262.5
257106	13.6459	1.76738e-09	23471.5
55425	13.6206	1.81085e-09	24029.7
51526	-13.6197	1.81233e-09	24030.3
10248	13.6156	1.81954e-09	24106.8
122509	13.6043	1.83947e-09	24351.5
5214	13.6027	1.8423e-09	24369.6
10288	-13.6001	1.84681e-09	24410
60314	13.5942	1.85744e-09	24531.1
23216	13.5908	1.86349e-09	245.916
196294	13.5892	1.86639e-09	24610.5
2806	13.5867	1.87075e-09	24648.5
9793	13.5851	1.87372e-09	24668.2
55705	13.5825	1.8783e-09	24700.2
93081	13.5821	1.87911e-09	24700.2
3832	13.5715	1.89846e-09	24935
26515	13.5676	1.90562e-09	25009.4
116832	13.5652	1.90996e-09	25046.7
84299	13.5636	1.91292e-09	25049
5165	13.5635	1.91313e-09	25049
55359	13.5617	1.91648e-09	25073.3
5683	13.552	1.93446e-09	25288.7
10226	13.544	1.94939e-09	25463.9
5499	13.5398	1.9573e-09	25547.2
103910	13.5335	1.96916e-09	25682
23513	13.5243	1.98685e-09	25869.7
55852	13.5242	1.98703e-09	25869.7
23170	13.5236	1.98819e-09	25869.7
116225	13.5178	1.99935e-09	25992
91942	13.5171	2.0007e-09	25992
2037	13.5076	2.01907e-09	26210.3
5931	13.505	2.02417e-09	26256.1
466	13.4985	2.037e-09	2640.21
5160	13.4932	2.04749e-09	26517.4
153129	13.4912	2.05148e-09	26548.6
10607	13.4799	2.07411e-09	26820.7
123228	13.4761	2.08165e-09	26897.3
7514	13.4677	2.09874e-09	27097.3
5300	13.4658	2.10263e-09	27126.6
51218	13.4614	2.11154e-09	27220.5
63967	13.4581	2.11829e-09	27286.4
9343	13.4522	2.13047e-09	27422.2
11022	13.4411	2.15366e-09	27699.4
148304	13.4173	2.20393e-09	28324.1
5594	13.4151	2.20871e-09	28363.8
7507	13.4108	2.21804e-09	28461.7
84331	13.4016	2.238e-09	28685.1
821	13.4012	2.23888e-09	28685.1
9404	13.3878	2.26817e-09	29038.1
10036	13.3801	2.28531e-09	29235.2
3068	13.3764	2.29352e-09	2931.77
64080	13.3736	2.29987e-09	29376.5
8933	13.3704	2.30693e-09	29444.2
56672	13.3619	2.32635e-09	29669.4
10062	13.3595	2.33174e-09	29715.5
55505	13.3488	2.35611e-09	30003.2
9675	13.346	2.36266e-09	30045
80153	13.3456	2.36362e-09	30045
6905	13.3451	2.36479e-09	30045
83956	13.3428	2.37015e-09	30090.3
2762	13.3337	2.39136e-09	30315.3
134353	13.3336	2.3915e-09	30315.3
51022	13.3303	2.39922e-09	30358
51676	13.3303	2.39924e-09	30358
56850	13.3298	2.40031e-09	30358
374354	13.3238	2.41463e-09	3051.59
126792	13.3151	2.4352e-09	30752.6
50485	13.3111	2.44485e-09	30824.5
116842	13.3105	2.44618e-09	30824.5
80324	13.3104	2.44642e-09	30824.5
2187	13.3087	2.45038e-09	30851.1
55572	13.3018	2.46713e-09	31038.7
84720	13.2968	2.47934e-09	31168.9
4853	13.2907	2.4942e-09	31295.5
374393	13.2906	2.4943e-09	31295.5
54440	13.2903	2.49503e-09	31295.5
54065	13.288	2.50073e-09	31343.5
6238	13.2832	2.51252e-09	31467.7
4898	13.2808	2.51855e-09	31519.5
79582	13.277	2.52783e-09	31612
6388	13.2695	2.5466e-09	31823
119559	13.268	2.5502e-09	31844.2
57465	13.2482	2.60051e-09	32448.2
25941	13.2447	2.6095e-09	32536
79000	13.2381	2.62629e-09	32721
10987	13.2361	2.63168e-09	32763.7
84259	13.2285	2.65134e-09	32984
10456	13.2271	2.65487e-09	33003.3
161253	-13.2215	2.66973e-09	33163.3
84131	13.2207	2.67177e-09	33164.1
2879	13.2197	2.67442e-09	33172.3
8705	13.2038	2.71659e-09	33670.4
23478	13.2006	2.72517e-09	3375.18
11001	13.1951	2.74006e-09	33911
23387	-13.1924	2.74736e-09	3397.62
50855	13.1804	2.78007e-09	34355.4
8692	13.1785	2.78529e-09	34394.4
51110	13.1704	2.80779e-09	34621.9
3981	13.1704	2.80785e-09	34621.9
150684	13.1651	2.82255e-09	34777.5
8826	13.149	2.86775e-09	3530.84
4711	13.1406	2.89171e-09	35577.2
56339	13.1354	2.90669e-09	3573.52
54664	13.1335	2.91227e-09	35758.8
60685	13.1333	2.91289e-09	35758.8
28987	13.1271	2.93074e-09	35951.5
1515	13.1188	2.95485e-09	36204.4
1819	13.1178	2.95785e-09	36204.4
9470	13.1178	2.95785e-09	36204.4
3070	13.117	2.96027e-09	36207.5
79142	13.1102	2.98031e-09	36420.2
3376	13.1096	2.98201e-09	36420.2
644936	13.0967	3.02039e-09	36862
5775	-13.0934	3.03042e-09	36957.4
3094	13.088	3.0467e-09	37128.8
8892	13.08	3.07098e-09	37397.5
22921	13.0759	3.08345e-09	37522.1
55777	13.0743	3.08835e-09	37554.3
11284	13.0678	3.10866e-09	37766.4
57552	13.0672	3.11031e-09	37766.4
286451	13.0593	3.1348e-09	38036.2
55716	-13.0577	3.13982e-09	38054.9
57162	-13.0572	3.14143e-09	38054.9
997	13.0567	3.14317e-09	38054.9
8660	-13.0548	3.14905e-09	38098.5
55293	13.0533	3.15384e-09	38128.9
25972	13.0281	3.23394e-09	3906.9
25911	13.0231	3.25004e-09	39235.2
26589	13.0217	3.25483e-09	39264.6
84296	13.0203	3.25909e-09	3926.47
10116	-13.0202	3.25954e-09	3926.47
116115	13.0187	3.26452e-09	39296.5
127428	13.0125	3.28474e-09	39511.4
5925	13.01	3.29305e-09	39582.9
5928	13.0047	3.31058e-09	3976.5
6491	13.002	3.31928e-09	39840.9
55374	12.9888	3.36358e-09	40343.6
115811	12.9699	3.4276e-09	41082
8192	12.9687	3.43171e-09	41101.9
339883	-12.9595	3.46363e-09	41454.5
29117	12.9532	3.48568e-09	41688.5
10423	12.951	3.49336e-09	41708.5
8451	12.9507	3.49435e-09	41708.5
494514	12.9505	3.49519e-09	41708.5
8907	12.9498	3.49733e-09	41708.5
79738	12.944	3.518e-09	41925.1
388536	12.9347	3.55095e-09	42287.6
201973	12.932	3.56067e-09	42373.3
55245	12.9307	3.56506e-09	42395.3
8992	12.9242	3.58859e-09	42619
26272	12.9241	3.58897e-09	42619
9581	12.9233	3.59179e-09	42622.2
57409	12.9192	3.60669e-09	42768.7
788	12.9149	3.62227e-09	42923
9134	12.9117	3.63388e-09	43030
1164	12.9109	3.63667e-09	43032.7
11097	12.9098	3.64085e-09	43051.6
81627	12.8976	3.68573e-09	43532.5
25996	12.8973	3.68672e-09	43532.5
4597	12.8911	3.7101e-09	43777.7
4288	12.8877	3.72254e-09	4389.34
53918	12.8807	3.74904e-09	44174.7
4724	12.88	3.75172e-09	44175.2
10980	12.8758	3.76765e-09	4430.18
10775	12.8758	3.76778e-09	4430.18
23474	12.872	3.78203e-09	44438.2
10301	12.8711	3.78557e-09	44448.6
90522	12.8692	3.79258e-09	44499.6
39	12.8666	3.80288e-09	44561.6
151648	12.8665	3.80319e-09	44561.6
10204	12.8623	3.81916e-09	44692.1
3267	12.8622	3.81968e-09	44692.1
64981	12.8556	3.84501e-09	44957.1
93183	12.8493	3.86981e-09	45189.8
23658	12.8491	3.87032e-09	45189.8
10945	12.8411	3.90205e-09	45528.5
81620	12.8395	3.9081e-09	45567.2
5901	12.8313	3.9408e-09	45916.5
85446	12.8255	3.96405e-09	46155.3
5427	12.8209	3.98245e-09	46337.2
196513	12.8181	3.99378e-09	46436.8
51651	12.8157	4.00346e-09	46516.9
7516	12.8124	4.01694e-09	46609.7
1778	12.8123	4.01702e-09	46609.7
391356	12.8103	4.02525e-09	46672.9
1466	12.809	4.03059e-09	46702.3
11334	12.8081	4.03426e-09	46712.4
7319	12.8069	4.03933e-09	46738.8
79171	12.8052	4.04608e-09	46763.6
284992	12.805	4.04707e-09	46763.6
79887	-12.7897	4.11016e-09	4745.99
4637	12.7847	4.1311e-09	4766.87
84987	12.7799	4.15113e-09	478.668
93594	12.7706	4.19076e-09	48290.5
27127	12.7664	4.20864e-09	48463.1
116442	12.7647	4.21594e-09	48513.8
64342	12.7616	4.22913e-09	48602.4
84779	12.7615	4.22946e-09	48602.4
55671	-12.7596	4.23775e-09	48664.3
63877	12.7568	4.24955e-09	48766.3
10360	12.7498	4.28012e-09	49083.4
92922	12.748	4.28791e-09	49139
3843	12.745	4.30121e-09	49257.7
2175	12.7403	4.3216e-09	49457.4
79980	12.7367	4.33746e-09	49604.8
9860	-12.736	4.34072e-09	49608.3
645212	12.7338	4.35032e-09	49683.9
259266	12.7306	4.36448e-09	49811.7
51528	12.7288	4.37252e-09	49869.4
1871	12.7266	4.3823e-09	49915
79414	12.726	4.38482e-09	49915
140735	-12.7259	4.38548e-09	49915
1213	12.7235	4.39593e-09	49999.9
55165	12.7219	4.4035e-09	5005.2
116362	-12.719	4.41651e-09	5016.58
63922	12.7173	4.42391e-09	50215.7
222236	12.7166	4.427e-09	50216.8
2882	12.7142	4.4378e-09	50281.4
147015	12.714	4.43871e-09	50281.4
1604	-12.7098	4.45811e-09	50464.5
3596	12.7091	4.46092e-09	50464.5
4665	12.6995	4.50494e-09	50903.4
22984	12.6993	4.5058e-09	50903.4
225	12.6964	4.5193e-09	51021.4
51377	12.6944	4.52842e-09	5108.98
92104	12.6933	4.53338e-09	51111.4
163882	-12.6897	4.55008e-09	51265.1
64785	12.6884	4.55641e-09	51301.8
122786	12.6865	4.56493e-09	51363.2
400931	12.6831	4.58097e-09	51508.9
54539	12.6817	4.58764e-09	5154.93
113115	12.6712	4.63694e-09	52068.3
23647	12.6678	4.65332e-09	52211.4
57761	12.6672	4.65594e-09	52211.4
6945	12.6654	4.66437e-09	52271
79961	12.6633	4.67443e-09	52325.6
23585	12.6631	4.67551e-09	52325.6
6195	12.6605	4.6878e-09	52400
84747	12.6604	4.68842e-09	52400
83636	12.6585	4.69771e-09	52468.8
10632	12.6535	4.72167e-09	52650.2
440	12.6534	4.72212e-09	52650.2
11190	12.6531	4.72341e-09	52650.2
64215	12.6505	4.73628e-09	52758.5
55746	12.6495	4.74097e-09	52775.7
8690	12.6459	4.7585e-09	52915.9
1203	12.6456	4.7599e-09	52915.9
10245	12.6408	4.78329e-09	53140.6
57646	12.6386	4.79415e-09	53225.9
7804	12.63	4.83646e-09	53660
51805	12.6247	4.86306e-09	53919.3
23295	12.6147	4.91318e-09	54439
10380	12.6085	4.94451e-09	54749.8
974	12.6047	4.96378e-09	54917.1
121642	12.6042	4.96619e-09	54917.1
79149	12.603	4.9722e-09	54947.3
10311	12.6001	4.98724e-09	55077
51256	12.5968	5.00418e-09	5521.12
284615	12.5964	5.00599e-09	5521.12
221477	12.5957	5.01005e-09	55219.5
7329	12.5943	5.01699e-09	55259.5
51398	12.5894	5.04215e-09	55500.2
79607	12.5874	5.0529e-09	5558.19
160	12.5851	5.06493e-09	55677.6
79068	12.5808	5.08732e-09	55887
1340	12.5783	5.10003e-09	55989.8
83931	12.575	5.11769e-09	56146.9
54806	12.574	5.12278e-09	56165.8
387	12.5721	5.1328e-09	56238.8
8800	12.5632	5.17997e-09	56679.9
9702	12.5628	5.18206e-09	56679.9
246330	12.5626	5.18323e-09	56679.9
112770	12.5577	5.20951e-09	56930.1
254552	12.5553	5.22263e-09	57036.2
9039	12.5523	5.23827e-09	57136.8
8766	12.5523	5.23868e-09	57136.8
9326	12.544	5.28347e-09	57587.7
79729	12.543	5.28919e-09	57612.6
389677	12.5378	5.31711e-09	57879
10025	12.5348	5.33358e-09	58020.5
80255	12.5238	5.39463e-09	58646.4
128178	12.5192	5.42063e-09	58890.8
914	12.5178	5.42843e-09	58937.2
7421	12.5158	5.43964e-09	59020.6
7832	-12.5087	5.47972e-09	59416.9
113878	12.507	5.48885e-09	59477.4
55234	12.4996	5.53107e-09	59896
26255	12.4988	5.53585e-09	59909
7280	12.4903	5.58454e-09	60396.8
90139	-12.4891	5.59154e-09	60433.5
84164	12.4881	5.59743e-09	60458.1
64793	12.4874	5.60167e-09	60464.8
55795	12.4824	5.63078e-09	60705.1
8439	12.4823	5.6312e-09	60705.1
2530	12.4773	5.66025e-09	6097.9
9833	12.4749	5.67413e-09	61089.1
93185	12.4695	5.70613e-09	61394.2
6519	-12.4638	5.73986e-09	61717.4
50814	12.4629	5.74557e-09	61739
7444	12.462	5.75066e-09	6175.4
645	12.4611	5.75599e-09	61771.6
10682	12.4527	5.80642e-09	62272.8
3703	12.4484	5.83249e-09	62497.9
6647	12.448	5.83488e-09	62497.9
64792	12.4357	5.90987e-09	63255.5
55328	12.4351	5.91318e-09	63255.5
8576	12.4247	5.97743e-09	63901.9
7692	12.4219	5.99482e-09	64046.9
7965	12.421	6.00049e-09	64066.5
4946	12.4203	6.0051e-09	64.0749
51642	12.4194	6.01088e-09	64095.6
29127	12.4164	6.02963e-09	6425.45
116143	12.4154	6.03558e-09	64277
6396	12.4106	6.06581e-09	64557.8
29093	12.3944	6.1688e-09	65612.2
57661	12.3918	6.1856e-09	65749
8501	12.3892	6.2025e-09	65886.8
85415	12.3843	6.23405e-09	66179.9
899	12.3774	6.27952e-09	66581.3
4710	12.3773	6.27983e-09	66581.3
63035	12.3737	6.30379e-09	66761.6
65992	12.3735	6.30481e-09	66761.6
23019	12.3691	6.33364e-09	67024.3
6636	12.357	6.4142e-09	67833.9
400916	12.3555	6.42452e-09	67877.2
23673	12.3552	6.42641e-09	67877.2
79866	12.3501	6.46082e-09	68197.5
55721	12.3479	6.47544e-09	68308.8
64975	12.3453	6.49326e-09	68453.5
64087	12.3421	6.51519e-09	68641.4
84984	12.337	6.54946e-09	68959.1
126382	12.3355	6.5599e-09	69000.3
51649	12.3349	6.56423e-09	69000.3
84287	12.3347	6.56576e-09	69000.3
54862	12.3292	6.60357e-09	69314.1
11065	12.3287	6.60698e-09	69314.1
84967	12.3285	6.60806e-09	69314.1
4705	12.3227	6.64813e-09	69690.7
91368	12.3207	6.66236e-09	69796.2
79792	12.3105	6.73361e-09	7049.85
201514	12.3068	6.76022e-09	70732.7
84514	12.3056	6.76847e-09	70774.7
10072	12.2986	6.81804e-09	71248.6
1267	12.2877	6.89661e-09	72024.5
171568	12.2845	6.92004e-09	72224.1
8651	12.2802	6.95071e-09	72499
90529	12.2729	7.00431e-09	73012.5
353514	-12.2717	7.013e-09	73057.6
10653	12.2675	7.04435e-09	73338.5
8678	12.2609	7.09371e-09	73794.9
126295	12.2604	7.09702e-09	73794.9
9851	12.2587	7.10965e-09	73880.2
25896	12.2547	7.13954e-09	7414.48
4947	12.2537	7.14694e-09	7417.55
10635	12.2501	7.17416e-09	74411.9
403	12.2427	7.23038e-09	74910
2288	12.2426	7.23115e-09	74910
65263	12.2413	7.24091e-09	74964.8
10365	-12.2383	7.26423e-09	75159.6
113791	-12.2345	7.29337e-09	75414.4
55957	12.2211	7.39649e-09	76398
55862	12.221	7.39763e-09	76398
54987	12.2189	7.41393e-09	76510.3
51205	12.2179	7.42162e-09	76510.3
9402	12.2178	7.42223e-09	76510.3
134145	12.212	7.46785e-09	76933.1
7305	-12.209	7.49169e-09	77131.2
118491	-12.2066	7.51024e-09	77274.6
9948	12.2057	7.51749e-09	77301.6
9416	12.2004	7.56006e-09	77691.6
56922	12.1965	7.59095e-09	77961.1
123811	12.1955	7.59896e-09	77995.5
121260	12.192	7.62677e-09	78232.9
1635	12.1846	7.68732e-09	78805.7
27069	12.1807	7.71891e-09	79049.1
81502	12.1801	7.72325e-09	79049.1
57471	-12.1799	7.72525e-09	79049.1
79760	12.1755	7.761e-09	79366.3
81669	-12.1717	7.79247e-09	79637.7
64708	12.1711	7.79707e-09	79637.7
684	12.166	7.83936e-09	80020.8
7538	-12.1613	7.87889e-09	80344
9562	12.1611	7.88064e-09	80344
3032	12.1589	7.89901e-09	80482.3
90353	12.155	7.93136e-09	80725.7
753	12.1549	7.93255e-09	80725.7
29911	12.1527	7.95083e-09	8086.24
81929	12.1477	7.99267e-09	81238.6
10352	12.144	8.02389e-09	81506.3
79682	12.1419	8.04243e-09	81645.1
24148	12.1408	8.05166e-09	81689.1
5134	12.1389	8.06726e-09	81797.8
10657	12.1307	8.13786e-09	82443.2
55164	12.1304	8.14078e-09	82443.2
79731	12.1285	8.15669e-09	82554.4
79934	12.1209	8.22293e-09	83174.5
143384	12.1193	8.2371e-09	8326.74
199745	12.1178	8.25027e-09	83350.2
865	12.1158	8.26815e-09	83442.4
83590	12.1156	8.26938e-09	83442.4
79602	12.1088	8.32982e-09	84001.5
8226	12.106	8.35436e-09	84198.3
10955	12.1048	8.36483e-09	84210
10555	12.1045	8.36772e-09	84210
10280	12.1041	8.37063e-09	84210
64745	12.1023	8.38691e-09	84323
1072	12.1006	8.40221e-09	84426.1
388969	12.0965	8.43854e-09	84740.2
9270	12.088	8.51589e-09	85465.6
8669	12.0798	8.58997e-09	86157.3
83875	12.079	8.5974e-09	8618.01
31	12.0713	8.66836e-09	86839.4
388962	12.0652	8.72453e-09	87349.8
79957	12.0615	8.75923e-09	87644.7
91442	12.0498	8.86911e-09	88691.1
55133	12.0472	8.89343e-09	88881.1
9673	12.0449	8.91561e-09	89049.6
65999	12.039	8.97194e-09	89558.7
51102	12.0374	8.9871e-09	89656.5
80023	12.0364	8.99671e-09	89698.9
10645	12.0344	9.0155e-09	89832.6
81876	12.0337	9.0224e-09	89847.9
9555	12.0288	9.06987e-09	90266.8
9040	12.0282	9.07591e-09	90273.2
79767	12.0252	9.10474e-09	90440.3
125988	12.025	9.107e-09	90440.3
492303	12.0248	9.10894e-09	90440.3
11128	12.021	9.14564e-09	90750.8
92259	12.0184	9.17126e-09	90951.1
317662	12.0155	9.19924e-09	91174.4
2512	12.0112	9.24237e-09	91516
84954	12.0109	9.24465e-09	91516
29090	12.0093	9.26076e-09	91621.2
1211	12.004	9.31334e-09	92086.9
64766	12.0008	9.34548e-09	92350.1
80313	11.9999	9.35443e-09	9238.4
11333	11.9975	9.37822e-09	92564.3
1182	11.9936	9.41734e-09	92895.5
134359	11.9928	9.42563e-09	92922.5
51692	11.9892	9.46236e-09	93229.6
6871	11.985	9.50423e-09	93587
84326	11.9821	9.53442e-09	93829
22880	11.981	9.54514e-09	93879.2
10726	11.9769	9.58706e-09	94236.1
11320	-11.974	9.61773e-09	94482
1479	11.9731	9.62685e-09	94516.2
4720	11.9698	9.66087e-09	94794.4
130355	11.9663	9.69684e-09	95091.6
85014	11.9637	9.7242e-09	95304
197322	11.9621	9.74066e-09	95409.4
84522	11.9555	9.80962e-09	96028.6
10109	11.952	9.84749e-09	96342.9
84324	11.9478	9.89103e-09	96712.3
146712	11.9467	9.9029e-09	96771.8
286410	11.946	9.91025e-09	96787
701	11.9413	9.96054e-09	97221.4
51690	11.9395	9.98015e-09	97355.9
3148	11.9383	9.99298e-09	97424.2
205	11.9311	1.00708e-08	98125.6
66005	11.927	1.0115e-08	98454.6
79657	11.9269	1.01163e-08	98454.6
7169	-11.9179	1.02144e-08	99351
5595	11.9146	1.02504e-08	99643.9
339559	11.9134	1.02639e-08	9970.86
10195	11.9129	1.0269e-08	9970.86
84311	11.9123	1.02765e-08	99722.9
8740	11.9098	1.03043e-08	99934.8
25813	11.9077	1.03271e-08	1.00098e+06
9167	11.9017	1.03942e-08	1.0069e+06
1070	11.8987	1.04282e-08	1.00937e+06
51382	11.8983	1.04317e-08	1.00937e+06
1965	11.8977	1.04385e-08	1.00944e+06
55027	11.8964	1.0454e-08	1.01035e+06
79902	11.8947	1.04732e-08	1.01162e+06
5236	11.8915	1.0509e-08	1.01449e+06
55161	11.8897	1.05295e-08	1.01564e+06
55327	11.8894	1.0533e-08	1.01564e+06
2063	11.8886	1.05419e-08	1.0159e+06
125228	11.8881	1.05479e-08	1.0159e+06
4726	11.8868	1.05626e-08	1.01632e+06
523	11.8866	1.05643e-08	1.01632e+06
120425	11.8764	1.06812e-08	1.02697e+06
84693	11.8714	1.07394e-08	1.03197e+06
9587	11.8681	1.0778e-08	1.03509e+06
23786	11.8665	1.07968e-08	1.03629e+06
282969	11.8639	1.08264e-08	1.03849e+06
84545	11.8634	1.08321e-08	1.03849e+06
6598	11.8504	1.09863e-08	1.05267e+06
29087	11.8433	1.10698e-08	106007
22926	11.8337	1.11857e-08	1.07055e+06
2665	11.8298	1.12335e-08	107451
160824	-11.8177	1.13813e-08	1.08802e+06
26015	11.8128	1.14419e-08	1.09319e+06
677769	-11.8077	1.15057e-08	1.09806e+06
56683	11.8073	1.15105e-08	1.09806e+06
80346	11.8071	1.15125e-08	1.09806e+06
11258	11.8053	1.15351e-08	1.09958e+06
30001	11.8042	1.15498e-08	1.09999e+06
3024	11.8037	1.15551e-08	1.09999e+06
79871	11.8034	1.15591e-08	1.09999e+06
340286	-11.8025	1.15707e-08	1.10047e+06
4001	11.8002	1.15989e-08	1.10224e+06
4285	11.8	1.16025e-08	1.10224e+06
10283	11.7994	1.16093e-08	1.10226e+06
80196	11.7986	1.16199e-08	1.10263e+06
6553	11.7901	1.17267e-08	1.11215e+06
56912	11.7887	1.17445e-08	1.11291e+06
79364	-11.7885	1.17482e-08	1.11291e+06
25801	11.7867	1.17711e-08	1.11446e+06
27043	11.7835	1.18116e-08	1.11706e+06
23399	11.7835	1.18119e-08	1.11706e+06
3190	11.7826	1.18231e-08	1.11748e+06
79713	11.7807	1.18475e-08	1.11915e+06
9817	11.779	1.18698e-08	1.12063e+06
5702	11.77	1.19867e-08	1.13103e+06
80210	11.7681	1.20108e-08	11319.6
129138	11.768	1.2012e-08	11319.6
4338	11.7676	1.20169e-08	11319.6
79187	11.7629	1.20786e-08	1.13713e+06
5987	11.7621	1.209e-08	1.13756e+06
207	11.7562	1.2167e-08	1.14416e+06
10467	11.7529	1.2211e-08	1.14765e+06
92335	11.7502	1.22472e-08	1.15041e+06
24140	11.7439	1.23308e-08	1.15762e+06
5691	11.7427	1.23479e-08	1.15857e+06
84947	11.7361	1.2437e-08	1.16627e+06
150274	11.7327	1.24833e-08	116996
10434	11.7309	1.25077e-08	1.17159e+06
23788	11.7266	1.25662e-08	1.17641e+06
3074	11.7221	1.26285e-08	1.18158e+06
9748	11.7198	1.2659e-08	1.18342e+06
6809	11.7196	1.26623e-08	1.18342e+06
2068	11.7185	1.26776e-08	1.18419e+06
10213	11.7174	1.26924e-08	1.18491e+06
90231	11.7075	1.28311e-08	1.19719e+06
55520	11.7053	1.28617e-08	1.19938e+06
55715	11.7026	1.28994e-08	120221
64786	-11.6981	1.29634e-08	1.20751e+06
54892	11.6958	1.29955e-08	1.20983e+06
374291	11.6933	1.30307e-08	1.21243e+06
11222	11.692	1.30493e-08	1.21348e+06
79613	11.6829	1.31796e-08	1.22492e+06
5720	11.6817	1.31976e-08	122591
3185	11.6788	1.32393e-08	1.2291e+06
80774	-11.6781	1.32503e-08	122944
83734	11.6761	1.32792e-08	1.23144e+06
65109	11.6718	1.33419e-08	1.23657e+06
8732	11.6691	1.33813e-08	1.23953e+06
5636	11.6646	1.34464e-08	1.24487e+06
6654	11.661	1.34997e-08	1.24911e+06
8802	11.6605	1.35074e-08	1.24914e+06
84057	11.6586	1.3535e-08	1.251e+06
10999	11.6573	1.35545e-08	125211
9669	11.6476	1.37003e-08	1.26487e+06
9894	11.6464	1.37178e-08	1.26579e+06
2547	11.6453	1.37345e-08	1.26663e+06
91869	11.6419	1.37857e-08	1.27066e+06
55344	11.6378	1.38483e-08	127572
128272	11.633	1.39215e-08	1.28176e+06
6921	11.6317	1.39401e-08	1.28268e+06
51028	11.6313	1.39469e-08	1.28268e+06
3418	11.6271	1.40121e-08	1.28797e+06
55869	11.6263	1.40241e-08	1.28837e+06
7083	11.625	1.40445e-08	1.28953e+06
152006	-11.6232	1.40718e-08	1.29133e+06
3795	11.6146	1.42051e-08	1.30285e+06
57707	11.6081	1.43065e-08	1.31143e+06
2542	11.6001	1.44342e-08	1.32241e+06
2590	11.599	1.44515e-08	1.32327e+06
56261	-11.5957	1.45036e-08	1.32731e+06
3796	11.5907	1.45833e-08	1.33388e+06
55744	11.5898	1.4598e-08	1.33449e+06
154467	11.5872	1.46404e-08	1.33764e+06
51020	11.5846	1.46812e-08	1.33996e+06
80308	11.5846	1.46819e-08	1.33996e+06
84450	11.5834	1.47015e-08	1.34102e+06
3149	11.5827	1.47128e-08	1.34132e+06
2671	11.5817	1.47291e-08	1.34207e+06
8895	11.5797	1.47616e-08	1.3443e+06
474344	11.5786	1.47791e-08	1.34516e+06
654433	11.5703	1.49143e-08	1.35673e+06
84722	11.5679	1.49542e-08	1.35962e+06
54951	11.5663	1.49812e-08	1.36133e+06
6509	11.5645	1.50114e-08	1.36334e+06
10533	11.563	1.5035e-08	1.36474e+06
57520	11.5615	1.50608e-08	1.36634e+06
3093	11.5609	1.50712e-08	1.36654e+06
8611	11.5599	1.50871e-08	1.36682e+06
5356	11.5597	1.50906e-08	1.36682e+06
9896	11.5584	1.51125e-08	1.36807e+06
11068	11.5547	1.51745e-08	1.37293e+06
83541	11.5522	1.52153e-08	1.37588e+06
219844	11.5509	1.52379e-08	1.37713e+06
9409	11.5504	1.52456e-08	1.37713e+06
54802	11.5445	1.53464e-08	138548
81618	11.5402	1.54182e-08	1.39121e+06
54732	11.5366	1.54802e-08	1.39606e+06
6446	-11.5356	1.5497e-08	1.39682e+06
91107	11.53	1.5594e-08	1.4048e+06
26574	11.5261	1.56608e-08	1.40912e+06
23102	11.5258	1.5667e-08	1.40912e+06
27240	11.5257	1.56672e-08	1.40912e+06
11017	11.5238	1.57011e-08	1.41141e+06
27033	11.522	1.57315e-08	1.41339e+06
79143	11.5177	1.58065e-08	1.41936e+06
140609	11.5157	1.58417e-08	1.42175e+06
8487	11.4991	1.61362e-08	1.44741e+06
57097	11.4963	1.61869e-08	1.45118e+06
593	11.4909	1.62829e-08	1.459e+06
55217	11.4856	1.63791e-08	1.46644e+06
54920	11.4854	1.63834e-08	1.46644e+06
2214	-11.4846	1.63972e-08	1.46689e+06
4708	11.4793	1.6495e-08	1.47485e+06
192111	11.4781	1.6516e-08	1.47594e+06
55343	11.4732	1.66073e-08	1.48331e+06
3454	11.4713	1.66415e-08	1.48557e+06
81698	11.4708	1.66512e-08	1.48563e+06
84140	11.4686	1.66924e-08	1.48852e+06
1777	11.4669	1.67223e-08	1.48966e+06
4695	11.4669	1.67231e-08	1.48966e+06
9670	11.465	1.67581e-08	1.49199e+06
56954	11.4523	1.69958e-08	151234
6727	11.4458	1.71208e-08	1.52265e+06
29985	11.4446	1.71421e-08	152374
10228	11.4304	1.74154e-08	1.54678e+06
4329	11.4302	1.74198e-08	1.54678e+06
90799	-11.4243	1.75352e-08	1.5562e+06
23317	11.4216	1.75881e-08	1.56007e+06
129804	11.4185	1.76475e-08	156451
9849	11.4161	1.7695e-08	1.56734e+06
3927	11.416	1.76982e-08	1.56734e+06
55907	11.4152	1.77142e-08	1.56793e+06
10733	11.4145	1.77274e-08	1.56827e+06
3419	11.4083	1.78497e-08	1.57825e+06
57185	11.4049	1.79182e-08	1.58347e+06
6416	11.403	1.79553e-08	1.58555e+06
23111	11.4028	1.79607e-08	1.58555e+06
51406	11.3894	1.82316e-08	1.60862e+06
5516	11.3868	1.82845e-08	1.61243e+06
64151	11.383	1.83623e-08	1.61798e+06
23480	11.3824	1.83738e-08	1.61798e+06
2280	11.382	1.83823e-08	1.61798e+06
8662	11.3818	1.83861e-08	1.61798e+06
23165	11.3805	1.84126e-08	1.61946e+06
56938	11.3799	1.84251e-08	1.61971e+06
5016	-11.3763	1.84989e-08	1.62461e+06
126308	11.3763	1.85004e-08	1.62461e+06
85019	11.3706	1.8617e-08	1.63327e+06
5073	11.3706	1.86185e-08	1.63327e+06
10459	11.3694	1.86433e-08	163459
157	11.3673	1.86877e-08	1.63762e+06
23288	11.3638	1.8759e-08	1.64234e+06
7358	11.3637	1.87612e-08	1.64234e+06
959	11.3579	1.88835e-08	1.65182e+06
90850	11.3577	1.88893e-08	1.65182e+06
23595	11.3539	1.89683e-08	1.65787e+06
6390	11.3476	1.91037e-08	1.66883e+06
84437	11.3448	1.91635e-08	1.67318e+06
83787	11.3434	1.91942e-08	1.67498e+06
55120	11.3417	1.92305e-08	167728
9827	11.3407	1.92515e-08	167753
79091	11.3406	1.92535e-08	167753
6280	-11.3384	1.93018e-08	1.68086e+06
8540	11.333	1.94187e-08	1.69017e+06
9025	11.3276	1.95372e-08	1.69959e+06
10140	-11.3247	1.96004e-08	1.7042e+06
3955	11.3204	1.96944e-08	1.71079e+06
54927	11.3203	1.96966e-08	1.71079e+06
54935	11.3195	1.97154e-08	1.71154e+06
219931	11.3109	1.99067e-08	1.72725e+06
10044	11.3082	1.99664e-08	1.7305e+06
51371	11.3082	1.99668e-08	1.7305e+06
51074	11.3076	1.99804e-08	1.7305e+06
8818	11.307	1.99937e-08	1.7305e+06
57107	11.3069	1.9996e-08	1.7305e+06
79671	11.3051	2.00361e-08	1.73308e+06
5571	11.3028	2.00871e-08	1.73659e+06
6389	11.2996	2.01604e-08	1.74203e+06
4707	11.2976	2.02056e-08	1.74503e+06
132321	11.2964	2.02337e-08	1.74655e+06
9975	-11.295	2.02648e-08	1.74833e+06
55132	11.2871	2.04471e-08	1.76315e+06
9391	11.2834	2.05311e-08	1.76949e+06
115361	11.2788	2.0638e-08	1.77778e+06
9466	11.2779	2.06596e-08	1.77872e+06
1263	-11.2773	2.06718e-08	1.77886e+06
3572	-11.2765	2.06908e-08	1.77909e+06
90025	11.2763	2.06958e-08	1.77909e+06
2002	11.2735	2.07605e-08	1.78374e+06
51506	11.2704	2.08338e-08	1.78912e+06
5917	11.2687	2.08744e-08	1.79169e+06
51450	11.267	2.09148e-08	1.79423e+06
10146	11.2654	2.09517e-08	1.79647e+06
634	11.2647	2.09688e-08	1.79702e+06
8195	11.2606	2.10652e-08	1.80435e+06
6279	-11.259	2.1103e-08	1.80667e+06
10907	11.2562	2.1171e-08	1.81156e+06
51504	11.2533	2.12406e-08	1.81659e+06
2967	11.2516	2.12805e-08	181907
9960	-11.2509	2.12967e-08	181953
170954	11.2444	2.14535e-08	1.83199e+06
9424	11.2415	2.15235e-08	1.83654e+06
1719	11.2413	2.15288e-08	1.83654e+06
509	11.2365	2.16469e-08	18456.7
374920	11.2352	2.16767e-08	1.84727e+06
64965	11.2331	2.1729e-08	1.85079e+06
8763	11.2304	2.17956e-08	1.85551e+06
7576	11.2284	2.18461e-08	1.85886e+06
23395	11.2224	2.19946e-08	1.87054e+06
26263	11.2196	2.20623e-08	1.87477e+06
55662	11.2195	2.20666e-08	1.87477e+06
7374	11.2172	2.21237e-08	1.87866e+06
8556	-11.2144	2.21947e-08	1.88373e+06
64969	11.2138	2.22082e-08	1.88392e+06
9477	11.206	2.24053e-08	189968
55422	-11.2055	2.24187e-08	1.89985e+06
4236	11.2016	2.25164e-08	1.90641e+06
3081	-11.2015	2.25189e-08	1.90641e+06
8394	11.1986	2.25931e-08	1.91173e+06
84878	11.1971	2.26319e-08	1.91404e+06
88745	11.1879	2.28703e-08	1.93322e+06
3936	11.1831	2.29944e-08	1.94273e+06
344887	11.1824	2.30113e-08	1.94318e+06
7014	11.1797	2.30818e-08	1.94815e+06
57122	11.1778	2.31321e-08	1.95136e+06
64699	11.1774	2.31433e-08	1.95136e+06
6923	11.1768	2.31586e-08	1.95167e+06
51324	11.1678	2.33977e-08	1.97083e+06
115024	11.1673	2.34102e-08	1.97089e+06
4643	11.1638	2.35029e-08	1.9777e+06
79581	11.1629	2.3527e-08	1.97873e+06
83707	11.1609	2.3582e-08	1.98236e+06
30844	11.1469	2.39598e-08	2.01311e+06
135154	11.1438	2.40436e-08	2.01913e+06
53349	11.1401	2.41446e-08	2.02599e+06
5510	11.1399	2.41495e-08	2.02599e+06
134429	11.1385	2.41888e-08	2.02827e+06
51263	11.136	2.42588e-08	2.03312e+06
10650	11.1348	2.42894e-08	2.03466e+06
28992	11.1338	2.43193e-08	203614
9014	11.1257	2.45429e-08	205384
1861	11.1191	2.4729e-08	2.06838e+06
[truncated: 14,721 more rows]

## Sheet: CD4+ pathway
KEGG pathway	KEGG BRITE	# genes in PW	statistic	p-value	adj p (q-value)
hsa03430 Mismatch repair	Replication and repair	23	886981	0.001	0.0352
hsa04110 Cell cycle	Cell growth and death	123	4124265	0.002	0.0352
hsa00280 Valine, leucine and isoleucine degradation	Amino acid metabolism	44	1612022	0.002	0.0352
hsa03420 Nucleotide excision repair	Replication and repair	43	1584920	0.002	0.0352
hsa03030 DNA replication	Replication and repair	36	1423491	0.002	0.0352
hsa03410 Base excision repair	Replication and repair	33	1201513	0.002	0.0352
hsa03440 Homologous recombination	Replication and repair	28	1093811	0.002	0.0352
hsa00190 Oxidative phosphorylation	Energy metabolism	123	4185693	0.003	0.0352
hsa00240 Pyrimidine metabolism	Nucleotide metabolism	96	3161342	0.003	0.0352
hsa04146 Peroxisome	Transport and catabolism	79	2585770	0.003	0.0352
hsa03018 RNA degradation	Folding, sorting and degradation	69	2226342	0.003	0.0352
hsa00970 Aminoacyl-tRNA biosynthesis	Translation	41	1573241	0.003	0.0352
hsa00510 N-Glycan biosynthesis	Glycan biosynthesis and metabolism	49	1507443	0.004	0.0376
hsa00310 Lysine degradation	Amino acid metabolism	44	1318139	0.004	0.0376
hsa00020 Citrate cycle (TCA cycle)	Carbohydrate metabolism	30	1036466	0.004	0.0376
hsa00230 Purine metabolism	Nucleotide metabolism	159	4530028	0.005	0.0441
hsa00030 Pentose phosphate pathway	Carbohydrate metabolism	26	848326	0.006	0.0498
hsa03020 RNA polymerase	Transcription	28	1019974	0.007	0.0542
hsa04120 Ubiquitin mediated proteolysis	Folding, sorting and degradation	134	4168864	0.008	0.0542
hsa00563 Glycosylphosphatidylinositol(GPI)-anchor biosynthesis	Glycan biosynthesis and metabolism	25	839386	0.008	0.0542
hsa01040 Biosynthesis of unsaturated fatty acids	Lipid metabolism	21	721472	0.009	0.0542
hsa03013 RNA transport	Translation	144	4720646	0.01	0.0542
hsa04114 Oocyte meiosis	Cell growth and death	110	3285893	0.01	0.0542
hsa04914 Progesterone-mediated oocyte maturation	Endocrine system	85	2434085	0.01	0.0542
hsa00520 Amino sugar and nucleotide sugar metabolism	Carbohydrate metabolism	48	1568863	0.01	0.0542
hsa00071 Fatty acid metabolism	Metabolsim	41	1257560	0.01	0.0542
hsa00480 Glutathione metabolism	Metabolism of other amino acids	50	1523597	0.011	0.0574
hsa03050 Proteasome	Folding, sorting and degradation	43	1675303	0.013	0.0655
hsa04666 Fc gamma R-mediated phagocytosis	Immune system	90	2460611	0.016	0.0725
hsa00620 Pyruvate metabolism	Carbohydrate metabolism	40	1177825	0.017	0.0725
hsa00052 Galactose metabolism	Carbohydrate metabolism	26	844002	0.017	0.0725
hsa04144 Endocytosis	Transport and catabolism	200	5141448	0.018	0.0725
hsa04621 NOD-like receptor signaling pathway	Immune system	58	1631308	0.018	0.0725
hsa04130 SNARE interactions in vesicular transport	Folding, sorting and degradation	35	1079260	0.018	0.0725
hsa00270 Cysteine and methionine metabolism	Amino acid metabolism	36	1070513	0.018	0.0725
hsa00640 Propanoate metabolism	Carbohydrate metabolism	32	1008573	0.019	0.0737
hsa04210 Apoptosis	Cell growth and death	88	2421819	0.021	0.0737
hsa04910 Insulin signaling pathway	Endocrine system	136	3645628	0.022	0.0737
hsa04142 Lysosome	Transport and catabolism	120	3469794	0.022	0.0737
hsa04660 T cell receptor signaling pathway	Immune system	107	2937562	0.022	0.0737
hsa04620 Toll-like receptor signaling pathway	Immune system	97	2566997	0.023	0.0737
hsa04115 p53 signaling pathway	Cell growth and death	68	1936833	0.023	0.0737
hsa04330 Notch signaling pathway	Signal transduction	47	1288541	0.023	0.0737
hsa00051 Fructose and mannose metabolism	Carbohydrate metabolism	36	1049446	0.023	0.0737
hsa04141 Protein processing in endoplasmic reticulum	Folding, sorting and degradation	165	4883990	0.024	0.0752
hsa04150 mTOR signaling pathway	Signal transduction	51	1444743	0.027	0.0828
hsa04380 Osteoclast differentiation	Development	125	3594414	0.029	0.0852
hsa00410 beta-Alanine metabolism	Metabolism of other amino acids	22	643572	0.029	0.0852
hsa04062 Chemokine signaling pathway	Immune system	183	4774806	0.03	0.0857
hsa03008 Ribosome biogenesis in eukaryotes	Translation	74	2568419	0.031	0.0857
hsa04623 Cytosolic DNA-sensing pathway	Immune system	49	1293077	0.031	0.0857
hsa00562 Inositol phosphate metabolism	Carbohydrate metabolism	57	1547384	0.032	0.0868
hsa03015 mRNA surveillance pathway	Translation	79	2281634	0.034	0.0905
hsa00330 Arginine and proline metabolism	Amino acid metabolism	54	1506219	0.039	0.1018
hsa03040 Spliceosome	Transcription	126	3938859	0.042	0.1058
hsa04145 Phagosome	Transport and catabolism	149	3870237	0.042	0.1058
hsa04070 Phosphatidylinositol signaling system	Signal transduction	78	2008012	0.043	0.1064
hsa00250 Alanine, aspartate and glutamate metabolism	Amino acid metabolism	32	885426	0.05	0.1216
hsa00260 Glycine, serine and threonine metabolism	Amino acid metabolism	32	871227	0.052	0.1222
hsa03060 Protein export	Folding, sorting and degradation	23	776623	0.052	0.1222
hsa00760 Nicotinate and nicotinamide metabolism	Metabolism of cofactors and vitamins	24	692575	0.056	0.1294
hsa04920 Adipocytokine signaling pathway	Endocrine system	68	1789290	0.059	0.1302
hsa04962 Vasopressin-regulated water reabsorption	Excretory system	44	1196950	0.059	0.1302
hsa04662 B cell receptor signaling pathway	Immune system	74	1999370	0.06	0.1302
hsa03022 Basal transcription factors	Transcription	34	1006070	0.06	0.1302
hsa00650 Butanoate metabolism	Carbohydrate metabolism	29	856606	0.066	0.141
hsa04622 RIG-I-like receptor signaling pathway	Immune system	66	1648596	0.069	0.1452
hsa04012 ErbB signaling pathway	Signal transduction	85	2111960	0.072	0.1492
hsa00010 Glycolysis / Gluconeogenesis	Carbohydrate metabolism	63	1643148	0.073	0.1492
hsa04520 Adherens junction	Cellular community - eukaryotes	73	1886137	0.075	0.1511
hsa04722 Neurotrophin signaling pathway	Nervous system	126	3253435	0.077	0.1529
hsa04630 Jak-STAT signaling pathway	Signal transduction	148	3649380	0.082	0.1606
hsa04664 Fc epsilon RI signaling pathway	Immune system	75	1924600	0.087	0.1677
hsa00860 Porphyrin and chlorophyll metabolism	Metabolism of cofactors and vitamins	35	935562	0.088	0.1677
hsa04370 VEGF signaling pathway	Signal transduction	73	1886313	0.092	0.173
hsa00380 Tryptophan metabolism	Amino acid metabolism	42	1075712	0.099	0.1837
hsa04140 Regulation of autophagy	Transport and catabolism	29	730511	0.106	0.1941
hsa04810 Regulation of actin cytoskeleton	Cell motility	212	5119878	0.127	0.2296
hsa00564 Glycerophospholipid metabolism	Lipid metabolism	77	1899655	0.133	0.2374
hsa00350 Tyrosine metabolism	Amino acid metabolism	40	984161	0.166	0.2926
hsa04650 Natural killer cell mediated cytotoxicity	Immune system	124	2957281	0.179	0.3112
hsa04320 Dorso-ventral axis formation	Development	23	575603	0.181	0.3112
hsa04710 Circadian rhythm - mammal	Environmental adaptation	22	550090	0.192	0.3262
hsa04670 Leukocyte transendothelial migration	Immune system	115	2739959	0.204	0.3417
hsa04310 Wnt signaling pathway	Signal transduction	149	3498641	0.206	0.3417
hsa04010 MAPK signaling pathway	Signal transduction	263	6179768	0.209	0.3427
hsa04530 Tight junction	Cellular community - eukaryotes	130	3055694	0.215	0.3484
hsa03320 PPAR signaling pathway	Endocrine system	69	1633710	0.225	0.3605
hsa04540 Gap junction	Cellular community - eukaryotes	87	2049261	0.253	0.4008
hsa04966 Collecting duct acid secretion	Excretory system	27	662137	0.26	0.4073
hsa04973 Carbohydrate digestion and absorption	Digestive system	38	910787	0.273	0.423
hsa04960 Aldosterone-regulated sodium reabsorption	Excretory system	42	988374	0.296	0.4537
hsa04916 Melanogenesis	Endocrine system	101	2333119	0.3	0.4548
hsa04912 GnRH signaling pathway	Endocrine system	97	2271341	0.317	0.4755
hsa04720 Long-term potentiation	Nervous system	70	1600544	0.35	0.5195
hsa00561 Glycerolipid metabolism	Lipid metabolism	49	1132124	0.357	0.5243
hsa00512 Mucin type O-Glycan biosynthesis	Glycan biosynthesis and metabolism	29	667610	0.403	0.5858
hsa04350 TGF-beta signaling pathway	Signal transduction	83	1901273	0.424	0.61
hsa00532 Glycosaminoglycan biosynthesis - chondroitin sulfate	Glycan biosynthesis and metabolism	22	505095	0.439	0.6252
hsa00565 Ether lipid metabolism	Lipid metabolism	33	757437	0.447	0.6303
hsa04640 Hematopoietic cell lineage	Immune system	85	1935828	0.461	0.6386
hsa00910 Nitrogen metabolism	Energy metabolism	23	521943	0.462	0.6386
hsa04510 Focal adhesion	Cellular community - eukaryotes	199	4458718	0.523	0.7117
hsa00600 Sphingolipid metabolism	Lipid metabolism	38	842662	0.529	0.7117
hsa00040 Pentose and glucuronate interconversions	Lipid metabolism	23	518210	0.53	0.7117
hsa00500 Starch and sucrose metabolism	Carbohydrate metabolism	41	908077	0.574	0.7635
hsa04270 Vascular smooth muscle contraction	Circulatory system	111	2450943	0.59	0.7755
hsa00983 Drug metabolism - other enzymes	Xenobiotics biodegradation and metabolism	44	967988	0.594	0.7755
hsa00340 Histidine metabolism	Amino acid metabolism	29	638686	0.603	0.7755
hsa04612 Antigen processing and presentation	Immune system	71	1551266	0.605	0.7755
hsa04260 Cardiac muscle contraction	Circulatory system	73	1589100	0.624	0.7926
hsa02010 ABC transporters	Membrane transport	44	965506	0.638	0.7998
hsa04977 Vitamin digestion and absorption	Digestive system	23	496880	0.641	0.7998
hsa04964 Proximal tubule bicarbonate reclamation	Excretory system	23	493674	0.665	0.8225
hsa00514 Other types of O-glycan biosynthesis	Glycan biosynthesis and metabolism	36	760259	0.722	0.8813
hsa00534 Glycosaminoglycan biosynthesis - heparan sulfate	Glycan biosynthesis and metabolism	26	545097	0.725	0.8813
hsa04971 Gastric acid secretion	Digestive system	73	1577713	0.732	0.8822
hsa04730 Long-term depression	Nervous system	67	1417242	0.764	0.9118
hsa04360 Axon guidance	Development	129	2746945	0.77	0.9118
hsa04970 Salivary secretion	Digestive system	86	1820074	0.776	0.9118
hsa04672 Intestinal immune network for IgA production	Immune system	48	907577	0.805	0.9381
hsa00590 Arachidonic acid metabolism	Lipid metabolism	55	1115488	0.814	0.9408
hsa00601 Glycosphingolipid biosynthesis - lacto and neolacto series	Glycan biosynthesis and metabolism	26	538534	0.836	0.9583
hsa03010 Ribosome	Translation	89	1532516	0.879	0.991
hsa04020 Calcium signaling pathway	Signal transduction	177	3535261	0.898	0.991
hsa00140 Steroid hormone biosynthesis	Lipid metabolism	47	884435	0.91	0.991
hsa04972 Pancreatic secretion	Digestive system	95	1898612	0.922	0.991
hsa00980 Metabolism of xenobiotics by cytochrome P450	Xenobiotics biodegradation and metabolism	61	1145508	0.924	0.991
hsa04512 ECM-receptor interaction	Signaling molecules and interaction	84	1604515	0.934	0.991
hsa04975 Fat digestion and absorption	Digestive system	43	783635	0.938	0.991
hsa04340 Hedgehog signaling pathway	Signal transduction	55	1052175	0.941	0.991
hsa04744 Phototransduction	Sensory system	28	524659	0.95	0.991
hsa00982 Drug metabolism - cytochrome P450	Xenobiotics biodegradation and metabolism	64	1117521	0.956	0.991
hsa04610 Complement and coagulation cascades	Immune system	68	1221223	0.963	0.991
hsa00591 Linoleic acid metabolism	Lipid metabolism	27	431196	0.963	0.991
hsa04974 Protein digestion and absorption	Digestive system	78	1408477	0.972	0.991
hsa04976 Bile secretion	Digestive system	71	1351926	0.978	0.991
hsa00830 Retinol metabolism	Metabolism of cofactors and vitamins	51	808842	0.98	0.991
hsa04742 Taste transduction	Sensory system	50	766554	0.983	0.991
hsa04514 Cell adhesion molecules (CAMs)	Signaling molecules and interaction	131	2347556	0.984	0.991
