# Supplementary material for: Common patterns of gene regulation associated with Cesarean section and the development of islet autoimmunity – indications of immune cell activation
Source: Sci Rep. 2019 Apr 18;9:6250. doi: 10.1038/s41598-019-42750-5 (PMC6472354; doi:10.1038/s41598-019-42750-5)
Supplement: Supplementary file 3 — Supplementary Dataset 2 [file 41598_2019_42750_MOESM3_ESM.xlsx]

## Sheet: lupus
GenesetID	Size	Statistic	P.value	Adj.p.value
hsa04142 Lysosome	116	3371752	0.002	0.0852
hsa00380 Tryptophan metabolism	40	1247492	0.002	0.0852
hsa04114 Oocyte meiosis	112	3191921	0.003	0.0852
hsa03010 Ribosome	84	2413337	0.003	0.0852
hsa00020 Citrate cycle (TCA cycle)	30	910834	0.003	0.0852
hsa04722 Neurotrophin signaling pathway	125	3490033	0.005	0.0947
hsa00010 Glycolysis / Gluconeogenesis	65	1862970	0.005	0.0947
hsa04380 Osteoclast differentiation	121	3448784	0.006	0.0947
hsa04972 Pancreatic secretion	97	2603662	0.006	0.0947
hsa00760 Nicotinate and nicotinamide metabolism	23	717743	0.008	0.1136
hsa00520 Amino sugar and nucleotide sugar metabolism	46	1320098	0.011	0.1420
hsa04110 Cell cycle	121	3442629	0.012	0.1420
hsa00330 Arginine and proline metabolism	54	1514345	0.015	0.1420
hsa04360 Axon guidance	126	3317115	0.016	0.1420
hsa04666 Fc gamma R-mediated phagocytosis	89	2449433	0.016	0.1420
hsa04650 Natural killer cell mediated cytotoxicity	127	3471573	0.017	0.1420
hsa00620 Pyruvate metabolism	40	1146078	0.017	0.1420
hsa04146 Peroxisome	77	2094588	0.020	0.1495
hsa03420 Nucleotide excision repair	40	1146016	0.020	0.1495
hsa00280 Valine, leucine and isoleucine degradation	41	1198447	0.023	0.1633
hsa00071 Fatty acid metabolism	40	1129625	0.026	0.1758
hsa03430 Mismatch repair	21	626660	0.029	0.1788
hsa04664 Fc epsilon RI signaling pathway	76	2035611	0.030	0.1788
hsa04310 Wnt signaling pathway	149	3820921	0.031	0.1788
hsa04010 MAPK signaling pathway	263	6687808	0.033	0.1788
hsa00640 Propanoate metabolism	32	918972	0.033	0.1788
hsa04640 Hematopoietic cell lineage	84	2304868	0.034	0.1788
hsa00512 Mucin type O-Glycan biosynthesis	26	737255	0.036	0.1799
hsa04260 Cardiac muscle contraction	70	1897351	0.038	0.1799
hsa00030 Pentose phosphate pathway	27	793326	0.038	0.1799
hsa04964 Proximal tubule bicarbonate reclamation	23	657131	0.043	0.1804
hsa04144 Endocytosis	196	5155122	0.044	0.1804
hsa04062 Chemokine signaling pathway	180	4628327	0.044	0.1804
hsa04920 Adipocytokine signaling pathway	68	1806643	0.044	0.1804
hsa04145 Phagosome	140	3687070	0.047	0.1804
hsa04662 B cell receptor signaling pathway	73	1981670	0.047	0.1804
hsa03030 DNA replication	34	1026586	0.047	0.1804
hsa04210 Apoptosis	85	2274317	0.051	0.1882
hsa00480 Glutathione metabolism	49	1342159	0.053	0.1882
hsa00532 Glycosaminoglycan biosynthesis - chondroitin sulfate	22	636849	0.053	0.1882
hsa04916 Melanogenesis	99	2547899	0.056	0.1940
hsa00910 Nitrogen metabolism	22	633466	0.059	0.1995
hsa00350 Tyrosine metabolism	39	1054902	0.062	0.2020
hsa00340 Histidine metabolism	29	795647	0.063	0.2020
hsa00564 Glycerophospholipid metabolism	78	2042675	0.064	0.2020
hsa00052 Galactose metabolism	26	732305	0.068	0.2051
hsa04660 T cell receptor signaling pathway	104	2727069	0.072	0.2051
hsa03410 Base excision repair	30	837767	0.072	0.2051
hsa04966 Collecting duct acid secretion	25	692613	0.072	0.2051
hsa04370 VEGF signaling pathway	73	1898492	0.073	0.2051
hsa04914 Progesterone-mediated oocyte maturation	84	2205244	0.076	0.2051
hsa04672 Intestinal immune network for IgA production	45	1227280	0.076	0.2051
hsa04912 GnRH signaling pathway	99	2547086	0.077	0.2051
hsa00500 Starch and sucrose metabolism	51	1349380	0.078	0.2051
hsa04710 Circadian rhythm - mammal	22	608370	0.086	0.2220
hsa04620 Toll-like receptor signaling pathway	99	2571197	0.090	0.2242
hsa00270 Cysteine and methionine metabolism	34	919916	0.090	0.2242
hsa04610 Complement and coagulation cascades	65	1699072	0.106	0.2575
hsa04630 Jak-STAT signaling pathway	152	3819143	0.107	0.2575
hsa04670 Leukocyte transendothelial migration	112	2853370	0.110	0.2603
hsa04612 Antigen processing and presentation	71	1851937	0.113	0.2630
hsa04141 Protein processing in endoplasmic reticulum	162	4201014	0.116	0.2657
hsa04130 SNARE interactions in vesicular transport	35	939241	0.124	0.2795
hsa04115 p53 signaling pathway	62	1606027	0.128	0.2840
hsa00190 Oxidative phosphorylation	114	3025290	0.131	0.2840
hsa04910 Insulin signaling pathway	134	3378553	0.136	0.2840
hsa00600 Sphingolipid metabolism	39	1014479	0.137	0.2840
hsa04514 Cell adhesion molecules (CAMs)	126	3173294	0.138	0.2840
hsa00310 Lysine degradation	44	1153214	0.139	0.2840
hsa00590 Arachidonic acid metabolism	56	1435806	0.140	0.2840
hsa04270 Vascular smooth muscle contraction	110	2761963	0.151	0.3020
hsa00970 Aminoacyl-tRNA biosynthesis	41	1088378	0.166	0.3248
hsa04320 Dorso-ventral axis formation	24	632278	0.167	0.3248
hsa04970 Salivary secretion	84	2099113	0.172	0.3301
hsa03060 Protein export	22	595016	0.176	0.3332
hsa00980 Metabolism of xenobiotics by cytochrome P450	66	1668555	0.187	0.3494
hsa04962 Vasopressin-regulated water reabsorption	42	1078037	0.197	0.3577
hsa04621 NOD-like receptor signaling pathway	57	1462083	0.199	0.3577
hsa00601 Glycosphingolipid biosynthesis - lacto and neolacto series	25	643837	0.199	0.3577
hsa00982 Drug metabolism - cytochrome P450	67	1683727	0.204	0.3594
hsa04012 ErbB signaling pathway	84	2094763	0.205	0.3594
hsa04960 Aldosterone-regulated sodium reabsorption	41	1036794	0.215	0.3723
hsa00260 Glycine, serine and threonine metabolism	30	775408	0.221	0.3781
hsa01040 Biosynthesis of unsaturated fatty acids	20	516777	0.225	0.3804
hsa04020 Calcium signaling pathway	171	4157180	0.244	0.4031
hsa03015 mRNA surveillance pathway	79	1994253	0.245	0.4031
hsa00565 Ether lipid metabolism	35	883514	0.247	0.4031
hsa00562 Inositol phosphate metabolism	57	1424369	0.258	0.4075
hsa03040 Spliceosome	125	3142667	0.259	0.4075
hsa00514 Other types of O-glycan biosynthesis	44	1107716	0.259	0.4075
hsa00860 Porphyrin and chlorophyll metabolism	42	1063183	0.262	0.4075
hsa04973 Carbohydrate digestion and absorption	40	1000736	0.264	0.4075
hsa04622 RIG-I-like receptor signaling pathway	71	1768398	0.269	0.4083
hsa03440 Homologous recombination	25	633613	0.271	0.4083
hsa03008 Ribosome biogenesis in eukaryotes	68	1720502	0.275	0.4083
hsa04070 Phosphatidylinositol signaling system	76	1886190	0.276	0.4083
hsa00561 Glycerolipid metabolism	48	1190863	0.280	0.4099
hsa00240 Pyrimidine metabolism	93	2284751	0.301	0.4361
hsa04350 TGF-beta signaling pathway	81	1976644	0.307	0.4402
hsa03022 Basal transcription factors	31	769202	0.310	0.4402
hsa04730 Long-term depression	67	1641121	0.323	0.4541
hsa03050 Proteasome	43	1070386	0.328	0.4550
hsa00830 Retinol metabolism	57	1399679	0.330	0.4550
hsa04810 Regulation of actin cytoskeleton	204	4908108	0.346	0.4724
hsa03020 RNA polymerase	26	642594	0.350	0.4733
hsa04540 Gap junction	88	2133239	0.354	0.4742
hsa03320 PPAR signaling pathway	67	1618637	0.366	0.4852
hsa04976 Bile secretion	70	1693097	0.369	0.4852
hsa04530 Tight junction	129	3092864	0.373	0.4859
hsa00410 beta-Alanine metabolism	22	543088	0.386	0.4983
hsa03013 RNA transport	143	3457408	0.403	0.5155
hsa04120 Ubiquitin mediated proteolysis	132	3177836	0.414	0.5249
hsa00230 Purine metabolism	155	3686454	0.423	0.5316
hsa04744 Phototransduction	27	638384	0.487	0.6066
hsa04330 Notch signaling pathway	46	1081606	0.524	0.6366
hsa00053 Ascorbate and aldarate metabolism	25	587025	0.527	0.6366
hsa00650 Butanoate metabolism	26	609090	0.528	0.6366
hsa04974 Protein digestion and absorption	78	1838930	0.529	0.6366
hsa00591 Linoleic acid metabolism	27	636285	0.538	0.6378
hsa00040 Pentose and glucuronate interconversions	30	697094	0.539	0.6378
hsa03018 RNA degradation	69	1611175	0.545	0.6396
hsa00140 Steroid hormone biosynthesis	52	1208654	0.560	0.6518
hsa04720 Long-term potentiation	68	1583478	0.577	0.6604
hsa04150 mTOR signaling pathway	50	1162854	0.580	0.6604
hsa04520 Adherens junction	72	1669561	0.586	0.6604
hsa00534 Glycosaminoglycan biosynthesis - heparan sulfate	25	576554	0.586	0.6604
hsa02010 ABC transporters	43	987357	0.611	0.6832
hsa00051 Fructose and mannose metabolism	35	804115	0.616	0.6834
hsa04623 Cytosolic DNA-sensing pathway	53	1218647	0.630	0.6935
hsa04975 Fat digestion and absorption	45	1025459	0.683	0.7460
hsa04510 Focal adhesion	191	4392424	0.689	0.7469
hsa04971 Gastric acid secretion	74	1685324	0.703	0.7563
hsa04340 Hedgehog signaling pathway	55	1244059	0.713	0.7612
hsa04140 Regulation of autophagy	33	719215	0.778	0.8244
hsa00983 Drug metabolism - other enzymes	51	1124977	0.807	0.8457
hsa00250 Alanine, aspartate and glutamate metabolism	30	641508	0.810	0.8457
hsa04977 Vitamin digestion and absorption	24	511566	0.824	0.8541
hsa00563 Glycosylphosphatidylinositol(GPI)-anchor biosynthesis	23	467979	0.885	0.9107
hsa00510 N-Glycan biosynthesis	48	981762	0.921	0.9409
hsa04512 ECM-receptor interaction	80	1660853	0.945	0.9585

## Sheet: juvenile idiopathic arthritis
GenesetID	Size	Statistic	P.value	Adj.p.value
hsa04975 Fat digestion and absorption	43	1447722	0.009	0.7755
hsa04320 Dorso-ventral axis formation	23	823664	0.011	0.7755
hsa04012 ErbB signaling pathway	85	2896843	0.02	0.8067
hsa02010 ABC transporters	42	1368297	0.024	0.8067
hsa04810 Regulation of actin cytoskeleton	205	6433099	0.035	0.8067
hsa04510 Focal adhesion	195	6020564	0.036	0.8067
hsa04540 Gap junction	86	2787988	0.047	0.8067
hsa00260 Glycine, serine and threonine metabolism	30	955639	0.076	0.8067
hsa04020 Calcium signaling pathway	174	5205949	0.077	0.8067
hsa04744 Phototransduction	29	934607	0.08	0.8067
hsa00590 Arachidonic acid metabolism	52	1610176	0.094	0.8067
hsa04640 Hematopoietic cell lineage	84	2616551	0.12	0.8067
hsa04370 VEGF signaling pathway	72	2258037	0.12	0.8067
hsa04977 Vitamin digestion and absorption	23	733281	0.125	0.8067
hsa03320 PPAR signaling pathway	69	2044092	0.137	0.8067
hsa04010 MAPK signaling pathway	262	7705191	0.139	0.8067
hsa04730 Long-term depression	66	1991956	0.139	0.8067
hsa00565 Ether lipid metabolism	33	1006014	0.14	0.8067
hsa04530 Tight junction	130	3816296	0.142	0.8067
hsa00601 Glycosphingolipid biosynthesis - lacto and neolacto series	26	819370	0.143	0.8067
hsa00514 Other types of O-glycan biosynthesis	36	1082641	0.146	0.8067
hsa04910 Insulin signaling pathway	136	4215923	0.157	0.8067
hsa04666 Fc gamma R-mediated phagocytosis	85	2713849	0.159	0.8067
hsa04976 Bile secretion	70	2083045	0.17	0.8067
hsa00760 Nicotinate and nicotinamide metabolism	23	703602	0.171	0.8067
hsa00330 Arginine and proline metabolism	52	1566141	0.178	0.8067
hsa04270 Vascular smooth muscle contraction	110	3221904	0.182	0.8067
hsa00512 Mucin type O-Glycan biosynthesis	29	872217	0.186	0.8067
hsa04664 Fc epsilon RI signaling pathway	74	2271694	0.189	0.8067
hsa04740 Olfactory transduction	109	3287182	0.194	0.8067
hsa00830 Retinol metabolism	47	1390457	0.223	0.8067
hsa04630 Jak-STAT signaling pathway	153	4371312	0.23	0.8067
hsa04360 Axon guidance	127	3666010	0.237	0.8067
hsa00250 Alanine, aspartate and glutamate metabolism	29	853600	0.243	0.8067
hsa04722 Neurotrophin signaling pathway	124	3761513	0.245	0.8067
hsa04670 Leukocyte transendothelial migration	113	3363134	0.245	0.8067
hsa00510 N-Glycan biosynthesis	48	1462376	0.252	0.8067
hsa04610 Complement and coagulation cascades	67	1962910	0.258	0.8067
hsa04380 Osteoclast differentiation	122	3720512	0.262	0.8067
hsa04520 Adherens junction	73	2101457	0.271	0.8067
hsa00591 Linoleic acid metabolism	26	773433	0.275	0.8067
hsa00051 Fructose and mannose metabolism	36	1097289	0.278	0.8067
hsa04142 Lysosome	116	3517604	0.279	0.8067
hsa04912 GnRH signaling pathway	97	2807635	0.279	0.8067
hsa00564 Glycerophospholipid metabolism	75	2162266	0.279	0.8067
hsa00030 Pentose phosphate pathway	26	814942	0.283	0.8067
hsa00340 Histidine metabolism	29	849307	0.285	0.8067
hsa04650 Natural killer cell mediated cytotoxicity	124	3674514	0.289	0.8067
hsa00534 Glycosaminoglycan biosynthesis - heparan sulfate	26	752604	0.292	0.8067
hsa00561 Glycerolipid metabolism	48	1374278	0.293	0.8067
hsa04210 Apoptosis	85	2531150	0.302	0.8067
hsa04720 Long-term potentiation	68	2002708	0.303	0.8067
hsa04150 mTOR signaling pathway	50	1456015	0.309	0.8067
hsa00052 Galactose metabolism	27	792834	0.319	0.8067
hsa04662 B cell receptor signaling pathway	73	2162970	0.336	0.8067
hsa04130 SNARE interactions in vesicular transport	35	1027274	0.336	0.8067
hsa04512 ECM-receptor interaction	83	2366237	0.338	0.8067
hsa04144 Endocytosis	198	5682864	0.34	0.8067
hsa00480 Glutathione metabolism	44	1277338	0.342	0.8067
hsa00520 Amino sugar and nucleotide sugar metabolism	48	1381046	0.348	0.8067
hsa04970 Salivary secretion	84	2406428	0.349	0.8067
hsa00500 Starch and sucrose metabolism	40	1128085	0.379	0.8361
hsa04742 Taste transduction	43	1232600	0.382	0.8361
hsa04620 Toll-like receptor signaling pathway	98	2761262	0.384	0.8361
hsa04660 T cell receptor signaling pathway	105	2999966	0.4	0.8361
hsa00563 Glycosylphosphatidylinositol(GPI)-anchor biosynthesis	24	676835	0.404	0.8361
hsa04920 Adipocytokine signaling pathway	68	1889123	0.41	0.8361
hsa04622 RIG-I-like receptor signaling pathway	70	1951324	0.412	0.8361
hsa04330 Notch signaling pathway	47	1327350	0.412	0.8361
hsa00982 Drug metabolism - cytochrome P450	56	1590368	0.416	0.8361
hsa04146 Peroxisome	77	2136214	0.421	0.8361
hsa00140 Steroid hormone biosynthesis	43	1196399	0.431	0.844
hsa04972 Pancreatic secretion	93	2580923	0.439	0.8441
hsa03410 Base excision repair	30	832913	0.443	0.8441
hsa00350 Tyrosine metabolism	40	1124079	0.456	0.8546
hsa04062 Chemokine signaling pathway	177	4884707	0.469	0.8546
hsa04145 Phagosome	140	3875104	0.48	0.8546
hsa00980 Metabolism of xenobiotics by cytochrome P450	55	1527528	0.482	0.8546
hsa00010 Glycolysis / Gluconeogenesis	63	1741868	0.487	0.8546
hsa04340 Hedgehog signaling pathway	54	1489281	0.491	0.8546
hsa04140 Regulation of autophagy	32	880507	0.491	0.8546
hsa04514 Cell adhesion molecules (CAMs)	128	3544663	0.497	0.8546
hsa04115 p53 signaling pathway	67	1827921	0.504	0.8562
hsa00310 Lysine degradation	43	1164431	0.516	0.8661
hsa00230 Purine metabolism	153	4138475	0.534	0.8853
hsa00620 Pyruvate metabolism	39	1055655	0.54	0.8853
hsa04114 Oocyte meiosis	111	3064295	0.555	0.8995
hsa00983 Drug metabolism - other enzymes	40	1072480	0.574	0.9024
hsa03440 Homologous recombination	25	684717	0.577	0.9024
hsa00270 Cysteine and methionine metabolism	33	876037	0.579	0.9024
hsa00910 Nitrogen metabolism	22	580835	0.583	0.9024
hsa00240 Pyrimidine metabolism	92	2387894	0.589	0.9024
hsa04971 Gastric acid secretion	72	1975315	0.598	0.9024
hsa00562 Inositol phosphate metabolism	56	1461366	0.607	0.9024
hsa04141 Protein processing in endoplasmic reticulum	161	4100444	0.608	0.9024
hsa00532 Glycosaminoglycan biosynthesis - chondroitin sulfate	22	564935	0.629	0.9238
hsa04070 Phosphatidylinositol signaling system	76	2002931	0.671	0.9577
hsa04350 TGF-beta signaling pathway	83	2233467	0.673	0.9577
hsa04914 Progesterone-mediated oocyte maturation	84	2230711	0.681	0.9577
hsa04612 Antigen processing and presentation	68	1797275	0.683	0.9577
hsa04310 Wnt signaling pathway	148	3970621	0.686	0.9577
hsa03030 DNA replication	34	799597	0.703	0.9617
hsa00020 Citrate cycle (TCA cycle)	30	711802	0.708	0.9617
hsa04974 Protein digestion and absorption	76	1946773	0.717	0.9617
hsa04110 Cell cycle	123	3152808	0.721	0.9617
hsa03008 Ribosome biogenesis in eukaryotes	70	1680234	0.723	0.9617
hsa04710 Circadian rhythm - mammal	22	556910	0.746	0.9646
hsa04960 Aldosterone-regulated sodium reabsorption	40	1042103	0.749	0.9646
hsa04260 Cardiac muscle contraction	73	1984236	0.752	0.9646
hsa00970 Aminoacyl-tRNA biosynthesis	41	919935	0.755	0.9646
hsa04672 Intestinal immune network for IgA production	44	1132739	0.773	0.9646
hsa03015 mRNA surveillance pathway	80	1964670	0.796	0.9646
hsa01040 Biosynthesis of unsaturated fatty acids	20	499554	0.801	0.9646
hsa04962 Vasopressin-regulated water reabsorption	44	1091141	0.802	0.9646
hsa04623 Cytosolic DNA-sensing pathway	52	1248420	0.811	0.9646
hsa04120 Ubiquitin mediated proteolysis	131	3028650	0.814	0.9646
hsa04916 Melanogenesis	100	2615799	0.821	0.9646
hsa00190 Oxidative phosphorylation	119	2889359	0.825	0.9646
hsa03018 RNA degradation	67	1634699	0.83	0.9646
hsa04973 Carbohydrate digestion and absorption	37	935053	0.831	0.9646
hsa03040 Spliceosome	124	2728694	0.835	0.9646
hsa03022 Basal transcription factors	34	784461	0.842	0.9646
hsa03013 RNA transport	144	3281891	0.844	0.9646
hsa00071 Fatty acid metabolism	42	1009858	0.864	0.9646
hsa00410 beta-Alanine metabolism	22	527505	0.869	0.9646
hsa00380 Tryptophan metabolism	42	1039978	0.87	0.9646
hsa04964 Proximal tubule bicarbonate reclamation	22	518774	0.876	0.9646
hsa00280 Valine, leucine and isoleucine degradation	43	975293	0.885	0.9646
hsa04966 Collecting duct acid secretion	25	580882	0.885	0.9646
hsa03020 RNA polymerase	26	520745	0.896	0.9646
hsa03050 Proteasome	42	795829	0.901	0.9646
hsa03420 Nucleotide excision repair	40	822163	0.903	0.9646
hsa00040 Pentose and glucuronate interconversions	21	457234	0.932	0.9828
hsa04621 NOD-like receptor signaling pathway	57	1293922	0.934	0.9828
hsa00860 Porphyrin and chlorophyll metabolism	32	687856	0.953	0.9891
hsa03010 Ribosome	66	1749009	0.954	0.9891
hsa03060 Protein export	22	419426	0.968	0.9921
hsa00650 Butanoate metabolism	27	575423	0.977	0.9921
hsa03430 Mismatch repair	21	370556	0.978	0.9921
hsa00640 Propanoate metabolism	31	625191	0.992	0.995

## Sheet: juvenile dermatomyositis
GenesetID	Size	Statistic	P.value	Adj.p.value
hsa00040 Pentose and glucuronate interconversions	21	751124	0.009	0.9817
hsa04976 Bile secretion	70	2253291	0.017	0.9817
hsa04020 Calcium signaling pathway	174	5301545	0.021	0.9817
hsa04512 ECM-receptor interaction	83	2641997	0.046	0.9817
hsa00140 Steroid hormone biosynthesis	43	1388569	0.054	0.9817
hsa04270 Vascular smooth muscle contraction	110	3299385	0.078	0.9817
hsa04971 Gastric acid secretion	72	2155297	0.084	0.9817
hsa04972 Pancreatic secretion	93	2764516	0.11	0.9817
hsa01040 Biosynthesis of unsaturated fatty acids	20	649525	0.116	0.9817
hsa00330 Arginine and proline metabolism	52	1566058	0.123	0.9817
hsa00380 Tryptophan metabolism	42	1256939	0.152	0.9817
hsa04964 Proximal tubule bicarbonate reclamation	22	676815	0.161	0.9817
hsa00980 Metabolism of xenobiotics by cytochrome P450	55	1675614	0.163	0.9817
hsa04514 Cell adhesion molecules (CAMs)	128	3682963	0.175	0.9817
hsa04974 Protein digestion and absorption	76	2266203	0.178	0.9817
hsa00591 Linoleic acid metabolism	26	791288	0.182	0.9817
hsa04960 Aldosterone-regulated sodium reabsorption	40	1179431	0.184	0.9817
hsa04350 TGF-beta signaling pathway	83	2401135	0.186	0.9817
hsa04510 Focal adhesion	195	5611243	0.196	0.9817
hsa00983 Drug metabolism - other enzymes	40	1184941	0.198	0.9817
hsa00860 Porphyrin and chlorophyll metabolism	32	963223	0.21	0.9817
hsa00760 Nicotinate and nicotinamide metabolism	23	694718	0.217	0.9817
hsa00982 Drug metabolism - cytochrome P450	56	1678027	0.22	0.9817
hsa04742 Taste transduction	43	1285339	0.227	0.9817
hsa04970 Salivary secretion	84	2425797	0.235	0.9817
hsa04744 Phototransduction	29	857965	0.236	0.9817
hsa04610 Complement and coagulation cascades	67	2012255	0.24	0.9817
hsa02010 ABC transporters	42	1220223	0.244	0.9817
hsa00830 Retinol metabolism	47	1392106	0.245	0.9817
hsa04114 Oocyte meiosis	111	3216377	0.254	0.9817
hsa04916 Melanogenesis	100	2849597	0.259	0.9817
hsa00514 Other types of O-glycan biosynthesis	36	1039534	0.288	0.9817
hsa04540 Gap junction	86	2475527	0.289	0.9817
hsa04612 Antigen processing and presentation	68	1984311	0.301	0.9817
hsa00250 Alanine, aspartate and glutamate metabolism	29	836876	0.302	0.9817
hsa04912 GnRH signaling pathway	97	2759225	0.306	0.9817
hsa04260 Cardiac muscle contraction	73	2086422	0.32	0.9817
hsa04977 Vitamin digestion and absorption	23	660851	0.327	0.9817
hsa04720 Long-term potentiation	68	1928985	0.369	0.9817
hsa04370 VEGF signaling pathway	72	2045537	0.37	0.9817
hsa04520 Adherens junction	73	2047138	0.382	0.9817
hsa04210 Apoptosis	85	2394312	0.399	0.9817
hsa04530 Tight junction	130	3595456	0.401	0.9817
hsa04110 Cell cycle	123	3392857	0.416	0.9817
hsa00910 Nitrogen metabolism	22	607075	0.424	0.9817
hsa04650 Natural killer cell mediated cytotoxicity	124	3423181	0.438	0.9817
hsa04070 Phosphatidylinositol signaling system	76	2095908	0.442	0.9817
hsa00532 Glycosaminoglycan biosynthesis - chondroitin sulfate	22	609425	0.452	0.9817
hsa04672 Intestinal immune network for IgA production	44	1215031	0.453	0.9817
hsa04740 Olfactory transduction	109	3079684	0.458	0.9817
hsa00590 Arachidonic acid metabolism	52	1428015	0.463	0.9817
hsa04340 Hedgehog signaling pathway	54	1495397	0.465	0.9817
hsa00500 Starch and sucrose metabolism	40	1093777	0.475	0.9817
hsa04310 Wnt signaling pathway	148	4039255	0.479	0.9817
hsa04320 Dorso-ventral axis formation	23	629898	0.484	0.9817
hsa00601 Glycosphingolipid biosynthesis - lacto and neolacto series	26	709393	0.5	0.9817
hsa04660 T cell receptor signaling pathway	105	2796832	0.51	0.9817
hsa04062 Chemokine signaling pathway	177	4796939	0.511	0.9817
hsa04710 Circadian rhythm - mammal	22	597358	0.514	0.9817
hsa04973 Carbohydrate digestion and absorption	37	1004088	0.515	0.9817
hsa04730 Long-term depression	66	1783594	0.522	0.9817
hsa04975 Fat digestion and absorption	43	1160721	0.525	0.9817
hsa04130 SNARE interactions in vesicular transport	35	916600	0.526	0.9817
hsa00410 beta-Alanine metabolism	22	594365	0.536	0.9817
hsa00565 Ether lipid metabolism	33	890798	0.54	0.9817
hsa00534 Glycosaminoglycan biosynthesis - heparan sulfate	26	698969	0.541	0.9817
hsa03060 Protein export	22	563300	0.541	0.9817
hsa00520 Amino sugar and nucleotide sugar metabolism	48	1263191	0.544	0.9817
hsa00561 Glycerolipid metabolism	48	1286256	0.563	0.9817
hsa00340 Histidine metabolism	29	777764	0.564	0.9817
hsa03010 Ribosome	66	1679100	0.568	0.9817
hsa04966 Collecting duct acid secretion	25	666106	0.569	0.9817
hsa04640 Hematopoietic cell lineage	84	2263505	0.574	0.9817
hsa04670 Leukocyte transendothelial migration	113	3001878	0.586	0.9817
hsa03050 Proteasome	42	1014766	0.59	0.9817
hsa00230 Purine metabolism	153	4033386	0.599	0.9817
hsa04810 Regulation of actin cytoskeleton	205	5466136	0.6	0.9817
hsa04010 MAPK signaling pathway	262	6983358	0.606	0.9817
hsa04146 Peroxisome	77	2017622	0.612	0.9817
hsa04145 Phagosome	140	3650781	0.613	0.9817
hsa00030 Pentose phosphate pathway	26	641671	0.638	0.9817
hsa00600 Sphingolipid metabolism	38	1001751	0.641	0.9817
hsa04666 Fc gamma R-mediated phagocytosis	85	2130981	0.649	0.9817
hsa00190 Oxidative phosphorylation	119	2882726	0.65	0.9817
hsa04662 B cell receptor signaling pathway	73	1789693	0.651	0.9817
hsa00310 Lysine degradation	43	1113341	0.655	0.9817
hsa00280 Valine, leucine and isoleucine degradation	43	1083927	0.668	0.9817
hsa03030 DNA replication	34	793488	0.683	0.9817
hsa04910 Insulin signaling pathway	136	3444398	0.695	0.9817
hsa03013 RNA transport	144	3379144	0.695	0.9817
hsa00562 Inositol phosphate metabolism	56	1423351	0.696	0.9817
hsa03022 Basal transcription factors	34	862584	0.7	0.9817
hsa04142 Lysosome	116	2792982	0.705	0.9817
hsa03018 RNA degradation	67	1649274	0.707	0.9817
hsa03015 mRNA surveillance pathway	80	1924011	0.713	0.9817
hsa00512 Mucin type O-Glycan biosynthesis	29	748901	0.714	0.9817
hsa04722 Neurotrophin signaling pathway	124	3059091	0.715	0.9817
hsa04664 Fc epsilon RI signaling pathway	74	1856771	0.717	0.9817
hsa00564 Glycerophospholipid metabolism	75	1896427	0.72	0.9817
hsa04012 ErbB signaling pathway	85	2158662	0.721	0.9817
hsa03008 Ribosome biogenesis in eukaryotes	70	1602998	0.753	0.9817
hsa04360 Axon guidance	127	3320899	0.755	0.9817
hsa04914 Progesterone-mediated oocyte maturation	84	2121938	0.757	0.9817
hsa04120 Ubiquitin mediated proteolysis	131	3086844	0.758	0.9817
hsa04140 Regulation of autophagy	32	817539	0.759	0.9817
hsa03430 Mismatch repair	21	494763	0.762	0.9817
hsa00563 Glycosylphosphatidylinositol(GPI)-anchor biosynthesis	24	571871	0.775	0.9817
hsa00970 Aminoacyl-tRNA biosynthesis	41	934169	0.777	0.9817
hsa00350 Tyrosine metabolism	40	990383	0.779	0.9817
hsa04115 p53 signaling pathway	67	1722429	0.781	0.9817
hsa00071 Fatty acid metabolism	42	1044980	0.783	0.9817
hsa04962 Vasopressin-regulated water reabsorption	44	1038520	0.801	0.9817
hsa03320 PPAR signaling pathway	69	1764027	0.808	0.9817
hsa00051 Fructose and mannose metabolism	36	799037	0.812	0.9817
hsa00650 Butanoate metabolism	27	661910	0.823	0.9817
hsa00260 Glycine, serine and threonine metabolism	30	738666	0.827	0.9817
hsa04380 Osteoclast differentiation	122	2901950	0.828	0.9817
hsa04141 Protein processing in endoplasmic reticulum	161	3594009	0.832	0.9817
hsa04330 Notch signaling pathway	47	1080160	0.839	0.9817
hsa00640 Propanoate metabolism	31	723250	0.846	0.9817
hsa03410 Base excision repair	30	605122	0.881	0.9817
hsa03440 Homologous recombination	25	593965	0.881	0.9817
hsa04144 Endocytosis	198	4731621	0.887	0.9817
hsa04630 Jak-STAT signaling pathway	153	3881102	0.9	0.9817
hsa00510 N-Glycan biosynthesis	48	1037344	0.901	0.9817
hsa03420 Nucleotide excision repair	40	816495	0.902	0.9817
hsa00480 Glutathione metabolism	44	999106	0.904	0.9817
hsa03020 RNA polymerase	26	496064	0.909	0.9817
hsa00240 Pyrimidine metabolism	92	2051443	0.91	0.9817
hsa04620 Toll-like receptor signaling pathway	98	2314417	0.916	0.9817
hsa04623 Cytosolic DNA-sensing pathway	52	1203443	0.922	0.9817
hsa03040 Spliceosome	124	2509561	0.923	0.9817
hsa04621 NOD-like receptor signaling pathway	57	1292937	0.926	0.9817
hsa04150 mTOR signaling pathway	50	1111657	0.933	0.9817
hsa00020 Citrate cycle (TCA cycle)	30	572267	0.951	0.985
hsa00052 Galactose metabolism	27	567876	0.954	0.985
hsa00620 Pyruvate metabolism	39	836188	0.965	0.985
hsa00270 Cysteine and methionine metabolism	33	674571	0.97	0.985
hsa04920 Adipocytokine signaling pathway	68	1526916	0.971	0.985
hsa04622 RIG-I-like receptor signaling pathway	70	1553319	0.986	0.993
