# Supplementary material for: Common patterns of gene regulation associated with Cesarean section and the development of islet autoimmunity – indications of immune cell activation
Source: Sci Rep. 2019 Apr 18;9:6250. doi: 10.1038/s41598-019-42750-5 (PMC6472354; doi:10.1038/s41598-019-42750-5)
Supplement: Supplementary file 4 — Supplementary Dataset 3 [file 41598_2019_42750_MOESM4_ESM.xlsx]

## Sheet: Innate DB genes
InnateDB Gene ID	Gene Symbol	Species	PubMED ID	Annotation
19987	IKBKB	9606	18692471	IKBKB regulates late-phase allergic reactions promoted by the release of pro-inflammatory cytokines in an NF-kappaB-dependent manner.
19987	IKBKB	9606	20627395	Phosphorylated IKBKB is conjugated with a monoubiquitin by the E3 ubiquitin ligase TRIM21 leading to down-regulatioin of IKBKB-induced NF-kappaB signalling. The TRIM21-mediated monoubiquitination is involved in the translocation of active IKBKB to autophagosomes.
19987	IKBKB	9606	21138416	IKBKB and other IKK kinases regulate each other by an intricate network involving phosphorylation of their catalytic and regulatory (NEMO, TANK) subunits to balance their activities during innate immunity.
19987	IKBKB	9606	24323043	GNB2L1 (RACK1) negatively regulates NFÎºB activation by interacting with CHUK and IKBKB. The interaction interferes with the recruitment of the IKK complex to TRAF2 .
19987	IKBKB	9606	26620909	The reversible ubiquitin editing of NLRC5 determines NLRC5â IKBKB interaction dynamics and plays a crucial role in precisely regulating NFÎºB signalling
32729	NLRC5	9606	19414032	NLRC5 is nn NLR (nucleotide-binding domain and leucine-rich repeat containing family receptors) that is part of the family of pattern recognition receptors (PRRs) and is involved in immunity against intracellular pathogens.
32729	NLRC5	9606	20061403	NLRC5 represents a molecular switch of IFN-gamma activation sequence/IFN-specific response element signalling pathways contributing to antiviral defence mechanisms.
32729	NLRC5	9606	20434986	NLRC5 is a negative regulator that blocks two central components of the NF-kappaB and type I interferon signalling pathways and has an important role in homeostatic control of innate immunity.
32729	NLRC5	9606	21148033	NLRC5 is dispensable for cytokine induction in virus and bacterial infections under physiologic conditions. (Demonstrated in murine model)
32729	NLRC5	9606	26620909	The reversible ubiquitin editing of NLRC5 determines NLRC5â IKBKB interaction dynamics and plays a crucial role in precisely regulating NFÎºB signalling
82738	TLR4	9606	18326860	TLR4 is activated by LPS and this recognition activates the Src family kinases, Src, Fyn and Yes, which in turn contribute to tyrosine phosphorylation of Zonula adherens proteins to open the endothelial paracellular pathway.
82738	TLR4	9606	15852007	TLR4 binding to microbial ligands can be inhibited by CD180 and its helper molecule, LY86, via direct interactions with the TLR4 signalling complex.
82738	TLR4	9606	10196138	TLR4 is involved in lipopolysaccharide (LPS) signaling and serves as a cell-surface co-receptor for CD14, leading to LPS-mediated NF-kappaB activation and subsequent cellular events.
82738	TLR4	9606	20037584	TLR4-TLR6-Cd36 activation is a common molecular mechanism by which atherogenic lipids and amyloid-beta stimulate sterile inflammation.
82738	TLR4	9606	20133493	TLR4 dimerize and enable rapid signal transduction against LPS stimulation on membrane-associated CD14-expressing cells.
82738	TLR4	9606	20360853	TLR4 and TLR9 have both non-redundant and cooperative roles in lung innate responses during Gram-negative bacterial pneumonia and are both critical for IL-17 driven antibacterial host response.
82738	TLR4	9606	20826541	TLR4 mediates LPS-induced muscle catabolism via coordinate activation of the ubiquitin-proteasome and the autophagy-lysosomal pathways. TLR4 activation by LPS induces C2C12 myotube atrophy via up-regulating autophagosome formation and the expression of ubiquitin ligase atrogin-1/MAFbx and MuRF1.
82738	TLR4	9606	21442393	TLR4 transfection of eukaryotic host cells using bacterial vectors, or bactofection, was shown to reduce E. coli colonization in the kidney and the bladder in an animal model of urinary tract infection. (Demonstrated in murine model)
82738	TLR4	9606	21464300	TLR4 is involved in the transmission of ER stress from tumour cells to macrophages, promoting a pro-inflammatory program in the tumour microenvironment, thus facilitating tumour progression. (Demonstrated in murine model)
82738	TLR4	9606	21518783	TLR4 deficient murine macrophages results in the complete abrogation of TNF-alpha production during Leishmania panamensis infection. The endosomal TLR4 plays a crucial role in the activation of host macrophages and controlling the early stages of parasitic infection. (Demonstrated in murine model)
82738	TLR4	9606	21615666	Epithelial TLR4 activation facilitates the transcytosis of non-cytolytic uropathogenic E. coli across intact collecting duct cell layers to invade the renal interstitium in experimental urinary tract infections.
82738	TLR4	9606	21712422	TLR4:LY96 functions as intracellular LPS sensor and triggers a unique set of LPS responses upon recognition of phagocytosed bacteria in macrophages. (Demonstrated in murine model)
82738	TLR4	9606	21730052	TLR4 on dendritic cell surfaces binds to HSPA14 and induces a robust Th1 response via the MAPK and NFkB signalling pathways. (Demonstrated in mouse)
82738	TLR4	9606	21738466	TLR4 recognizes Clostridium difficile surface layer proteins and induces the maturation of dendritic cells to activate the innate and adaptive immune response. (Demonstrated in mouse)
82738	TLR4	9606	21775438	TLR4 and HSPD1 mediate myocardial ischemia-activated innate immune signalling, which plays an important role in mediating apoptosis and inflammation during ischemia/reperfusion (I/R). (Demonstrated in murine model)
82738	TLR4	9606	22096480	TLR4 and TLR2 are crucial for in vivo recognition of Chlamydia pneumoniae. Tlr4/2 double-deficient mice were unable to control pneumonia caused by C. pneumoniae. (Demonstrated in mice)
82738	TLR4	9606	22354030	TLR4 translocates to membrane lipid rafts in a ceramide-dependent manner in Helicobacter pylori infected gastric epithelial cells.
82738	TLR4	9606	22396536	TLR4 is involved in cell-cell contact signalling between activated apoptotic lymphocytes and dendritic cells (DC) during the maturation of DCs.
82738	TLR4	9606	22433865	Synthetic triacylated lipid A-molecules have the potent ability to selectively antagonize TLR4 and inhibit anti-bacterial immunity.
82738	TLR4	9606	22593572	The poxviral protein A46 directly inhibits TLR4 signalling by disrupting receptor complex formation.
82738	TLR4	9606	22962435	A human TLR4 polymorphism (D299G/T399I) impairs TLR4::LY96 dimerization and results in a dampened host response to bacterial lipids.
82738	TLR4	9606	22951730	TLR4 is an important regulator of wound inflammation and is essential for early skin wound healing. (Demonstrated in mice)
82738	TLR4	9606	24265315	TIR domain-contaning protein from Brucella melitensis, TcpB, disrupts the receptor-adaptor interaction between TLR4 and TIRAP.
82738	TLR4	9606	25371197	ECSIT binds to MAP3K7 and TRAF6 to form a complex that plays a pivotal role in activating TLR4-mediated NF-kB signalling.
82738	TLR4	9606	25505274	The TLR4/S100A8 axis is important in the activation of monocytes.
82738	TLR4	9606	26082489	Endotoxin tolerance re-programs TLR4 signalling via suppression of PELI1, a positive regulator of MyD88- and TIR domain-containing adapter inducing IFN-Î² (TRIF)-dependent signalling that promotes K63-linked polyubiquitination of IRAK1, TBK1, and TAK1.
82738	TLR4	9606	26610398	H. pylori infection induces the expression and activation of components of NLRP3 inflammasomes in neutrophils and this activation is independent of a functional type IV secretion system, TLR2 and TLR4.
41789	TLR2	9606	20505832	TLR2 plays a critical role in the ability of innate immunity to determine M. pulmonis numbers in the lung, and early after respiratory infection TLR2 recognition of M. pulmonis triggers initial cytokine responses of host cells.
41789	TLR2	9606	20927103	TLR2 functions as a sensor of oxidation-associated molecular patterns, providing a key link connecting inflammation, oxidative stress, innate immunity and angiogenesis.
41789	TLR2	9606	21439957	TLR1 :: TLR2 dimeric pairs recognize malarial glycosylphosphatidylinositols (GPI) to initiates intracellular signalling and the production of pro-inflammatory cytokines.
41789	TLR2	9606	21454596	TLR2 recognizes Thermus aquaticus extracellular polysacchride, YT-1, and induces the production of cytokines TNF and IL6 in peritoneal macrophages. (Demonstrated in murine model)
41789	TLR2	9606	21482737	TLR2::TLR6 synergistically interacts with TLR9 in lung epithelium to induce rapid pathogen killing, and can be used as a therapeutic target to treat otherwise lethal pneumonia.
41789	TLR2	9606	21512004	TLR2 is activated by gut commensal microbe, Bacteroides fragilis, to establish host-microbial symbiosis by promoting immunological tolerance. (Demonstrated in murine model)
41789	TLR2	9606	21566133	TLR2 and TNFSF11 signalling pathways are modulated by Porphromonas gingivalis to alter the differentiation states of osteoclasts resulting in bacteria-mediated bone loss. (Demonstrated in murine model)
41789	TLR2	9606	21602496	TLR2 is expressed by Muller cells, principal glia of retina, and is responsible for generating robust bactericidal activity against Staphylococcus aureus and contributing to retinal innate defence.
41789	TLR2	9606	21698237	TLR2 is required for rapid inflammasome activation in response to infection by cytosolic bacterial pathogens such as Francisella novicida. (Demonstrated in murine model)
41789	TLR2	9606	21862586	TLR2-driven integration of inducible nitric oxide synthase (iNOS), Wnt-beta-Catenin and NOTCH1 signalling contributes to its capacity to regulate a battery of genes associated with T regulatory cell lineage commitment and towards modulation of defined set of effector functions in macrophages. (Demonstrated in murine model)
41789	TLR2	9606	21873606	TLR2 directly recognizes glycogen, resulting in the activation of immunocytes such as macrophages to enhance the production of nitric oxide and inflammatory cytokines.
41789	TLR2	9606	22096480	TLR2 and TLR4 are crucial for in vivo recognition of Chlamydia pneumoniae. Tlr2/4 double-deficient mice were unable to control pneumonia caused by C. pneumoniae. (Demonstrated in mice)
41789	TLR2	9606	22102818	TLR2 signalling promotes protective vaccine-enhancing Th17 cell responses when cells are stimulated with early secreted antigenic target protein 6 (ESAT-6) expressed by the virulent Mycobacterium tuberculosis strain H37Rv but not by tuberculosis vaccine Bacillus Calmette-GuÃ©rin (BCG). (Demonstrated in mice)
41789	TLR2	9606	22174456	TLR2 recognizes Mycobacterium tuberculosis H37Rv cell surface lipoprotein MPT83, which induces the production of TNF, IL6, and IL12B cytokines by macrophages and upregulates macrophage function. (Demonstrated in mouse)
41789	TLR2	9606	22216191	Mycobacterium abscessus glycopeptidolipid (GPL) prevents TLR2-mediate induction of IL8 and DEFB4A in respiratory epithelial cells.
41789	TLR2	9606	25353353	Interaction of filamentous hemagglutinin (FHA) with TLR2 induces an innate immune response against Bordetella pertussis and the TLR2-binding domain of FHA may contribute to immunoprotection against pertussis infection.
41789	TLR2	9606	25456159	Cutaneous bacteria can negatively regulate skin-driven immune responses by inducing Gr1(+)CD11b(+) myeloid-derived suppressor cells via TLR2-6 activation.
41789	TLR2	9606	25531754	Soluble TLR2 (sTLR2) generated by metalloproteinase activation inhibits TLR2-induced cytokine production in THP-1 cell line.
41789	TLR2	9606	25977263	TLR10 is a functional receptor involved in the innate immune response to H. pylori infection and the TLR2/TLR10 heterodimer functions in H. pylori lipopolysaccharide recognition.
41789	TLR2	9606	25955717	Human Cytomegalovirus (HCMV) miR-UL112-3p efficiently targets TLR2 during HCMV infection, resulting in the inhibition of TLR2-mediated NFÎºB signalling.
41789	TLR2	9606	26610398	H. pylori infection induces the expression and activation of components of NLRP3 inflammasomes in neutrophils and this activation is independent of a functional type IV secretion system, TLR2 and TLR4.
107914	NLRP3	9606	25978411	Influenza A virus non-structural protein 1, NS1, physically interacts with endogenous NLRP3 downregulating NLRP3 inflammasome activation as well as NF-kB, leading to a reduction in the levels of inflammatory cytokines.
107914	NLRP3	9606	25816776	RNA cleavage products, catalyzed by RNASEL, bind to DHX33 to facilitate the formation of a complex with MAVS and NLRP3 during viral infection.
107914	NLRP3	9606	26610398	H. pylori infection induces the expression and activation of components of NLRP3 inflammasomes in neutrophils and this activation is independent of a functional type IV secretion system, TLR2 and TLR4.
124824	C2	9606	25381436	Staphylococcus aureus extracellular adherence protein (Eap) binds to C4B to inhibit binding of both full-length C2 and its C2b fragment, disrupting the formation of the C3 proconvertase (C4b2) and significantly diminishing the extent of S. aureus opsonophagocytosis and killing by neutrophils.
124824	C2	9606	26608922	Complement interfering protein (CIP) of group B Streptococcus (GBS) shows high affinity toward C4B and inhibits its interaction with C2, presumably preventing the formation of the C4BC2A convertase and GBS phagocytic killing in the absence of anti-GBS antibodies.
301132	C4B	9606	25381436	Staphylococcus aureus extracellular adherence protein (Eap) binds to C4B to inhibit binding of both full-length C2 and its C2b fragment, disrupting the formation of the C3 proconvertase (C4b2) and significantly diminishing the extent of S. aureus opsonophagocytosis and killing by neutrophils.
301132	C4B	9606	26608922	Complement interfering protein (CIP) of group B Streptococcus (GBS) shows high affinity toward C4B and inhibits its interaction with C2, presumably preventing the formation of the C4BC2A convertase and GBS phagocytic killing in the absence of anti-GBS antibodies.
55854	DDX58	9606	15208624	DDX58 (RIG-I) is a cytoplasmic RNA helicase that functions as an intracellular sensor of dsRNA leading to the induction of Interferon (IFN) production independently of TLR signalling.
55854	DDX58	9606	18948594	DDX58 (RIG-I) first and second caspase recruitment domains (CARDs) have distinct roles in TRIM25-mediated RIG-I ubiquitination, which leads to initiation of an antiviral signalling cascade.
55854	DDX58	9606	19074283	DDX58 serves as a critical link between TLR3 and type-II-IFN signalling pathways in innate antiviral immune responses.
55854	DDX58	9606	19683681	DDX58 plays an essential role in Toll-like receptor (TLR)-stimulated phagocytosis, demonstrating that DDX58 plays a role not only in antiviral responses but in antibacterial responses as well.
55854	DDX58	9606	18523264	DDX58 plays a key role in the expression of TNF-alpha in macrophages in response to LPS stimulation, mainly for the late phase LPS-induced expression of TNF-alpha.
55854	DDX58	9606	19915568	DDX58 is a sensor able to activate the inflammasome in response to certain RNA viruses by binding to the adaptor PYCARD to trigger the caspase-1 (CASP1)-dependent inflammasome activation and IL-1-beta production.
55854	DDX58	9606	20403326	DDX58 binds specifically to K63-polyubiquitin chains through its tandem caspase recruitment domains (CARDs) that act as a ubiquitin sensor in a manner that depends on RNA and ATP, demonstrate that un-anchored K63-polyubiquitin chains are signalling molecules in antiviral innate immunity.
55854	DDX58	9606	20406818	DDX58 (RIG-I) phosphorylation on serine 8 operates as a negative switch of RIG-I activation by suppressing TRIM25 interaction.
55854	DDX58	9606	20511549	DDX58 innate immune response to viral infection of human cells is modified by a functional polymorphism in the RIG-I caspase recruitment domain (CARD).
55854	DDX58	9606	19936053	DDX58 (RIG-I) is responsible for the cytosolic recognition of Legionella pneumophila RNA and the subsequent induction of type I IFN response. (Demonstrated in murine model)
55854	DDX58	9606	21690088	DDX58 and NOD2 colocalize to cellular ruffles and cell-cell junctions to form a protein complex via the CARD domains. DDX58 negatively regulates ligand-induced NFkB signalling mediated by NOD2, and conversely, NOD2 negatively regulates type I interferon induction by DDX58.
55854	DDX58	9606	21695051	DDX58, through the TRAIL pathway, initiates apoptosis in hepatocytes infected with hepatitis C Virus to suppress viral replication. HCV envelope proteins counteract the antiviral host defence by inhibiting the expression of DDX58.
55854	DDX58	9606	22072774	DDX58 (RIG-I) ubiquitination is inhibited by arterivirus and nairovirus deubiquitinating enzymes (DUBs), resulting in the inhibition of RIG-I-like receptor (RLR)-mediated innate immune signalling. (Demonstrated in mice)
55854	DDX58	9606	22912779	Antiviral stress granules containing DDX58 (RIG-I) and EIF2AK2 (PKR) have a critical role in viral detection and innate immunity. (Demonstrated in mouse)
55854	DDX58	9606	23744645	DDX58 (RIG-I) stimulation with a synthetic ligand inhibits HIV replication in macrophages.
55854	DDX58	9606	23950712	RNF135 is essential for the association of DDX58 (RIG-I) and TRIM25, resulting in the activation of RIG-I signalling.
55854	DDX58	9606	24448099	ISG15 does not directly alter human rhinovirus replication but modulates immune signalling via the viral sensor protein DDX58 to impact production of CXCL10, which has been linked to innate immunity to viruses.
55854	DDX58	9606	24448099	Human rhinovirus infection of epithelial cells induces the expression and secretion of ISG15, which modulates immune responses via effects on DDX58, and by regulating CXCL10 production.
55854	DDX58	9606	24550253	The antisense L region of encephalomyocarditis virus associates with DDX58 and is a key determinant of IFIH1 stimulation of infected cells.
55854	DDX58	9606	25002588	IFI16 transcriptionally regulates type I interferons and DDX58 (RIG-I) and controls the interferon response to both DNA and RNA viruses.
55854	DDX58	9606	25520509	Paramyxoviruses trigger the DNA-damage response, a pathway required for RPS6KA5 activation of phospho Ser 276 RELA formation to trigger the IRF7-DDX58 amplification loop necessary for mucosal interferon production.
55854	DDX58	9606	25557055	DDX58 dually functions as an hepatitis B virus sensor activating innate signalling and as a direct antiviral factor by counteracting the viral polymerase in hepatocytes.
55854	DDX58	9606	26074083	DDX58 is the primary pattern recognition receptor (PRR) for influenza A virus (IAV), but IFIH1 is a significant contributor to the cellular defense against IAV.
55854	DDX58	9606	25880109	Signalling through both DDX58 and TLR3 is important for interferon induction by influenza A virus in alveolar epithelial cells.
55854	DDX58	9606	27210312	Hepatitis B virus-induced MIR146A attenuates cell-intrinsic anti-viral innate immunity through targeting DDX58 and IFIT3.
55854	DDX58	9606	26645583	MIR485 exhibits bispecificity, targeting DDX58 in cells with a low abundance of H5N1 virus and viral PB1 in cells with increased amounts of the H5N1 virus.
55854	DDX58	9606	26608320	A defective interfering RNA isolated from the Hu-191 vaccine strain of measles virus is sensed by PRKRA and DDX58 to initiate an innate antiviral response.
76030	PRKRA	9606	25784705	The G3BP1-CAPRIN1-PRKRA complex represents a new mode of PRKRA activation and links stress responses with innate immune activation through PRKRA without a requirement for foreign double-stranded RNA pattern recognition.
76030	PRKRA	9606	26608320	A defective interfering RNA isolated from the Hu-191 vaccine strain of measles virus is sensed by PRKRA and DDX58 to initiate an innate antiviral response.
127079	MIR485	9606	26645583	MIR485 exhibits bispecificity, targeting DDX58 in cells with a low abundance of H5N1 virus and viral PB1 in cells with increased amounts of the H5N1 virus.
63225	IRF3	9606	9463386	IRF3 is a transcription factor that activates type-1 interferon (IFN) and IFN responsive genes.
63225	IRF3	9606	11991981	IRF3 is directly activated after virus infection and functions as a key activator of the intermediate/early alpha/beta interferon (IFN) genes as well as the RANTES chemokine gene.
63225	IRF3	9606	18818105	IRF3 transcription factor induces type I interferons (IFNs) and elicits innate antiviral response. TMEM173 (MITA) is a critical mediator of virus-triggered IRF3 activation and IFN expression.
63225	IRF3	9606	9566918	IRF3 phosphorylation is virus-inducible and results in IRF3 alteration of protein conformation to permit nuclear translocation, association with transcriptional partners, and primary activation of interferon (IFN)- and IFN-responsive genes.
63225	IRF3	9606	21768204	IRF3 is strongly phosphorylated at the late stages of a Sindbis virus infection to mount antiviral responses in human embryonic kidney cells.
63225	IRF3	9606	21820332	IRF3 is involved in the innate immune recognition of Plasmodium falciparum AT-rich DNA and in the subsequent induction of type I IFNs. Mice lacking Irf3/Irf7 are resistant to otherwise lethal cerebral malaria. (Demonstrated in mouse)
63225	IRF3	9606	22170100	IRF3 suppresses neuroinflammation through regulation of immunomodulatory MIR155 microRNA expression in astrocytes.
63225	IRF3	9606	22593165	HIV accessory protein Vpu targets IRF3 to endolysosome for proteolytic degradation to avoid antiviral immune responses.
63225	IRF3	9606	23994473	During the transcriptional response to Sendai virus infection, POLR2F(RNA Pol II) is recruited by IRF3 and NFÎºB to control virus induced gene activation.
63225	IRF3	9606	25352594	Vpu, an accessory protein encoded by HIV-1, contributes to the attenuation of the anti-viral response by partial inactivation of IRF3 while host cells undergo apoptosis.
63225	IRF3	9606	25505063	Hepatitis B virus (HBV) polymerase inhibits TMEM173-stimulated IRF3 activation and IFNB1 induction.
63225	IRF3	9606	25792739	Stimulation of TMEM173-dependent IRF3 activation by ultraviolet radiation is due to apoptotic signalling-dependent disruption of ULK1, a pro-autophagic protein that negatively regulates TMEM173.
63225	IRF3	9606	26046437	PQBP1 directly binds to reverse-transcribed HIV-1 DNA and interacts with MB21D1 to initiate an IRF3-dependent innate response
63225	IRF3	9606	26646986	4-(2-chloro-6-fluorobenzyl)-N-(furan-2-ylmethyl)-3-oxo-3,4-dihydro-2H-benzo[b][1,4]thiazine-6-carboxamide (G10) requires STING to trigger IRF3/IFN-associated transcription in human fibroblasts and subsequently blocking replication of Chikungunya virus, Venezuelan Encephalitis virus, and Sindbis virus.
47893	TMEM173	9606	18724357	TMEM173 (STING) is an endoplasmic reticulum (ER) receptor that facilitates interferon (IFN) induction by binding to DDX58 (RIG-I) and to subunits of TRAP complex that facilitates translocation of proteins into the ER following translation.
47893	TMEM173	9606	18818105	TMEM173 is a critical mediator of virus-triggered type I IFN signalling and a critical mediator of virus-triggered IRF3 activation.
47893	TMEM173	9606	19776740	TMEM173 is essential for host defence against DNA pathogens such as HSV-1 and facilitates the adjuvant activity of DNA-based vaccines.
47893	TMEM173	9606	19285439	TMEM173 is an adaptor protein that links virus-sensing receptors to IRF3 activation. RNF5 negatively regulates this virus-triggered signaling by targeting TMEM173 for ubiquitination and degradation at the mitochondria.
47893	TMEM173	9606	19926846	TMEM173 is required for double stranded DNA-triggered innate immune responses where, upon sensing dsDNA, TMEM173 moves from the endoplasmic reticulum (ER) to the Golgi apparatus and finally reaches the cytoplasmic punctate structures to assemble with TANK-binding kinase 1 (TBK1).
47893	TMEM173	9606	21820332	TMEM173 is involved in the innate immune recognition of Plasmodium falciparum AT-rich DNA and in the subsequent induction of type I IFNs. (Demonstrated in mouse)
47893	TMEM173	9606	22000020	TMEM173 activates STAT6 during viral infection to induce genes responsible for immune cell homing. (Demonstrated in mice)
47893	TMEM173	9606	22761576	TMEM173 is cleaved by dengue viral protease to suppress IRF3 activation and subvert antiviral immunity.
47893	TMEM173	9606	23055924	Dengue viral NS2B3 protease complex selectively targets TMEM173 (STING) for degradation to inhibit type I IFN production in human dendritic cells.
47893	TMEM173	9606	23542348	TMEM173 (STING) is targeted by hepatitis C viral protease to disrupt interferon signalling.
47893	TMEM173	9606	24131791	Cyclic-di-GMP-induced levels of IFI16 suppress the expression of TMEM173 (STING).
47893	TMEM173	9606	24449861	In herpes simplex virus 1 (HSV-1) infected cells, the stability and function of IFI16 and TMEM173 are dependent on cell derivation and the functional integrity of HSV-1 proteins ICP0 and US3 protein kinase.
47893	TMEM173	9606	24185615	After viral infection, ELF4 binds to TMEM173 (STING) and induces type I interferon. ELF4 is critical for host antiviral defense.
47893	TMEM173	9606	24449861	The end result of the interplay between TMEM173 (STING), IFI16, and herpes simplex virus 1 (HSV-1) is determined by the genotype of the infected cells and the functional integrity of HSV-1 proteins infected cell protein 0 (ICP0) and US3 protein kinase.
47893	TMEM173	9606	25401470	Familial TMEM173 mutation is associated with inflammatory lupus-like manifestations.
47893	TMEM173	9606	25425575	Cytosolic RNA:DNA hybrids are sensed by the MB21D1-TMEM173 (cGAS-STING) pathway of the innate immune system.
47893	TMEM173	9606	25505063	Hepatitis B virus (HBV) polymerase inhibits TMEM173-stimulated IRF3 activation and IFNB1 induction.
47893	TMEM173	9606	25526307	Upon cytoplasmic DNA stimulation, the endoplasmic reticulum protein AMFR is recruited to and interacts with TMEM173 in an INSIG1-dependent manner.
47893	TMEM173	9606	25792739	Stimulation of TMEM173-dependent IRF3 activation by ultraviolet radiation is due to apoptotic signalling-dependent disruption of ULK1, a pro-autophagic protein that negatively regulates TMEM173.
47893	TMEM173	9606	26646986	4-(2-chloro-6-fluorobenzyl)-N-(furan-2-ylmethyl)-3-oxo-3,4-dihydro-2H-benzo[b][1,4]thiazine-6-carboxamide (G10) requires STING to trigger IRF3/IFN-associated transcription in human fibroblasts and subsequently blocking replication of Chikungunya virus, Venezuelan Encephalitis virus, and Sindbis virus.
92794	PLA2G2A	9606	26644377	IL22 induced at an early stage of L. monocytogenes infection enhances innate immunity against L. monocytogenes in the liver by stimulating hepatocytes to produce an antimicrobial molecule, PLA2G2A
46046	IL22	9606	18978771	IL22 plays a role in mucosal immunity where it helps constrain inflammation and protect mucosal sites.
46046	IL22	9606	20870448	IL22 is a member of the IL-10 cytokine family that is produced by special immune cell populations and ts primary effects on target cells include its role in innate immune defence against infections, in tumourigenesis, and in inflammatory diseases.
46046	IL22	9606	21469124	IL22 increases the TNF-alpha-dependent induction and secretion of several immune-modulatory molecules such as initial complement factors, antimicrobial peptides and chemokines in primary keratinocytes. IL22-mediated induction of innate immunity is crucial for the maintenance of epidermal integrity during infection with Candida albicans.
46046	IL22	9606	21874025	IL22 is produced by lymphoid tissue-inducer cells where it regulates the maintenance of colonic lymphoid structures during Citrobacter rodentium infection, a mechanism that bridges the lymphotoxin pathway to mucosal epithelial defense mechanisms. (Demonstrated in mice)
46046	IL22	9606	22921121	IL22 protects intestinal stem cells from inflammatory tissue damage and regulates sensitivity to graft versus host disease.
46046	IL22	9606	24412612	Stat3 mediates protection against intestinal infection by inducing innate lymphoid cell derived-Il22. (Demonstrated in mice)
46046	IL22	9606	25476703	IL22 protects against and IL22RA2 aggravates liver fibrosis and cirrhosis in chronic liver infections.
46046	IL22	9606	25474109	IFNG interferes with the IL-1/NFKBIZ axis in Î²-glucan-activated dendritic cells and promotes T cell-mediated immune responses with increased release of IFNG and IL22, and diminished production of IL17A.
46046	IL22	9606	25510212	In alveolar epithelium, IL22 upregulates DEFB4A gene expression via STAT3.
46046	IL22	9606	26644377	IL22 induced at an early stage of L. monocytogenes infection enhances innate immunity against L. monocytogenes in the liver by stimulating hepatocytes to produce an antimicrobial molecule, PLA2G2A
16420	SKP2	9606	27194766	IFI27 restricts viral infection by recruiting an E3 ligase, SKP2, for ubiquitination and degradation of viral protein.
17962	IFI27	9606	20939681	IFI27 is a mitochondrial protein and its expression sensitizes cells to apoptotic stimuli via mitochondrial membrane destabilization.
17962	IFI27	9606	27194766	IFI27 restricts viral infection by recruiting an E3 ligase, SKP2, for ubiquitination and degradation of viral protein.
81919	IFIT3	9606	21813773	IFIT3 triggers host antiviral responses by bridging TBK1 to MAVS, and IFIT3 plays an important role in the activation of IRF3.
81919	IFIT3	9606	27210312	Hepatitis B virus-induced MIR146A attenuates cell-intrinsic anti-viral innate immunity through targeting DDX58 and IFIT3.
774160	MIR146A	9606	25705792	MIR146A upregulation by CXCR4 antagonist AMD3100 treatment or ZBTB16 silencing, decreases CXCR4 protein expression and prevents HIV-1 infection of leukemic monocytic cell line and CD4(+) T lymphocytes.
774160	MIR146A	9606	27210312	Hepatitis B virus-induced MIR146A attenuates cell-intrinsic anti-viral innate immunity through targeting DDX58 and IFIT3.
21240	TRAF3	9606	15708970	TRAF3 serves as a negative regulator of the non-canonical NF-kappaB pathway by specifically blocking the activation of NF-kappaB via TRAF2/5.
21240	TRAF3	9606	16858409	TRAF3 is required for type I interferon production in response to intracellular double-stranded RNA. Similarly, a direct and specific interaction of the TRAF domain of TRAF3 with the TRAF-interaction motif (TIM) of MAVS is required for optimal MAVS-mediated antiviral responses.
21240	TRAF3	9606	16306936	TRAF3 is a major regulator of type I interferon (IFN) production and the innate antiviral response.
21240	TRAF3	9606	20138174	TRAF3 cooperates with ZMYND11 in the regulation of Epstein-Barr virus-derived LMP1/CTAR1-induced NF-kappaB activation.
21240	TRAF3	9606	20832341	TRAF3 functions downstream of multiple TNF receptors and receptors that induce interferon (IFN)-alpha, IFN-beta, and IFN-lambda production, including Toll-like receptor 3 (TLR3). TLR3-mediated immunity against primary infection by herpes simplex virus-1 (HSV-1) in the central nervous system is critically dependent on TRAF3.
21240	TRAF3	9606	21660053	TRAF3 is a highly versatile regulator that positively controls type I interferon production, and negatively regulates MAP kinase activation and alternative NFkB signalling.
21240	TRAF3	9606	22792062	Upon sensing dsRNA or dsDNA, TRAF3 interacts with ER-to-Golgi transport proteins to induce MAVS-associated innate immune responses.
21240	TRAF3	9606	23986588	Herpes simplex virus 1 protein, UL36 ubiquitin-specific protease (UL36USP), deubiquitinates TRAF3 and inhibits recruitment of TBK1 and counteracts the IFNB pathway
21240	TRAF3	9606	27213432	HACE1 plays an inhibitory role in virus-induced signalling by disrupting the MAVS-TRAF3 complex.
49080	MAVS	9606	19036819	MAVS oligomer is essential in the formation of a multiprotein membrane-associated signalling complex that enables downstream activation of IRF3 and NF-kappaB in antiviral innate immunity.
49080	MAVS	9606	16177806	MAVS is a caspase recruitment domain (CARD)-containing adaptor protein that interacts with DDX58 (RIG-I) and recruits CHUK (IKKalpha), IKBKB (IKKbeta) and IKBKE (IKKepsilon) kinases by means of its C-terminal region, leading to the activation of NF-kappaB and IRF3.
49080	MAVS	9606	16125763	MAVS is an adaptor protein that contains an N-terminal caspase recruitment domain (CARD)-like domain and a C-terminal transmembrane domain, both of which are essential for MAVS signalling, while the transmembrane domain also targets MAVS to the mitochondria.
49080	MAVS	9606	20032188	MAVS facilitates cell death by disrupting the mitochondrial membrane potential and by activating caspases.
49080	MAVS	9606	20140199	MAVS-dependent RIG-I-like receptor (RLR) signalling regulates the quantity, quality, and balance of the immune response to West Nile virus (WNV) infection.
49080	MAVS	9606	20451243	MAVS in peroxisomes induces a rapid interferon-independent expression of defence factors that provide short-term protection, whereas mitochondrial MAVS activates an interferon-dependent signalling pathway with delayed kinetics, which amplifies and stabilizes the antiviral response.
49080	MAVS	9606	20554965	MAVS interacts with hepatitis B virus X protein and this promotes the degradation of MAVS via Lys(136) ubiquitination, preventing the induction of IFN-beta.
49080	MAVS	9606	20661427	MAVS (IPS-1) interacts with MFN1 upon virus-infection or 5'ppp-RNA activation through redistribution of MAVS to form speck-like aggregates in cells.
49080	MAVS	9606	20699220	MAVS (IPS1) plays an important role in regulating the host anti-viral response by binding to viral polymerase and inhibiting IFN-beta production.
49080	MAVS	9606	21110072	MAVS negatively regulates the stability of voltage-dependent anion channel 1 (VDAC1) and thereby inhibits apoptosis in the response to release of cytochrome c.
49080	MAVS	9606	21454965	The MAVS signalling pathway in non-myeloid cells is crucial for dsRNA-mediated natural killer cell activation. (Demonstrated in murine model)
49080	MAVS	9606	22844514	Tyrosine phosphorylation of MAVS at amino acid residue Tyr9 is critical for the induction of IFNB signalling.
49080	MAVS	9606	23028806	MAVS mRNA is degraded in response to foreign RNA and poly(I:C) to suppress hyper-immune reaction in late-phase antiviral signalling.
49080	MAVS	9606	23582325	MAVS is required for optimal NLRP3 inflammasome activity by mediating mitochondrial recruitment of NLRP3.
49080	MAVS	9606	23555247	MAVS is targeted by enterovirus protease to evade antiviral immunity.
49080	MAVS	9606	23951545	The binding of MAVS to Traf2, Traf5, and Traf6 is dependent on virus infection and MAVS polymerization. The TRAF proteins promote ubiquitination that recruits IKBKG binding to the MAVS signalling complex.
49080	MAVS	9606	24651600	Upon viral infection, MAVS recruits MKK7 onto mitochondria, leading to the induction of apoptosis by MAP2K7 activated MAPK9
49080	MAVS	9606	25463536	Macrocyclic NS3-4A resistance-associated amino acid variants (RAVs) with substitutions at residue D168 of the hepatitis C virus protease result in an increased capacity of NS3-4A to cleave MAVS and suppress IFNB1 induction.
49080	MAVS	9606	25816776	RNA cleavage products, catalyzed by RNASEL, bind to DHX33 to facilitate the formation of a complex with MAVS and NLRP3 during viral infection.
49080	MAVS	9606	27213432	HACE1 plays an inhibitory role in virus-induced signalling by disrupting the MAVS-TRAF3 complex.
94750	HACE1	9606	27213432	HACE1 plays an inhibitory role in virus-induced signalling by disrupting the MAVS-TRAF3 complex.
57543	RELA	9606	11980335	RELA, NF-kappaB p65 subunit, is involved in the transcription regulation of many genes including those genes involved in apoptosis, response to stress and inflammation.
57543	RELA	9606	21209118	RELA is a subunit of NFKB and is not essential for virus-stimulated IFNB expression, instead, RELA sustains autocrine IFNB signalling prior to infection. The absence of RELA causes significant delays in IFNB induction and consequently defective secondary antiviral gene expression. RELA maintains autocrine IFNB signalling in uninfected cells, facilitates inflammatory and adaptive immune responses …
57543	RELA	9606	21216972	RELA is critical for pulmonary host defence during Streptococcus pneumoniae pneumonia in alveolar macrophages. During pneumococcal pneumonia, only the earliest induction of cytokines depends on transcription regulated by RELA in myeloid cells, and this transcriptional activity contributes to effective immunity. (Demonstrated in murine model)
57543	RELA	9606	21419662	RELA is required for IL17A production in T cell in response to bacterial infection. RELA deficient T cells resulted in a diminished innate immune response to E. coli infection. (Demonstrated in murine model)
57543	RELA	9606	23271966	A RELA isoform, p43, lacks the transactivation domain but is still able to potentiate anti-viral innate immunity.
57543	RELA	9606	23994473	During the transcriptional response to Sendai virus infection, POLR2F(RNA Pol II) is recruited by IRF3 and NFÎºB to control virus induced gene activation.
57543	RELA	9606	25520509	Paramyxoviruses trigger the DNA-damage response, a pathway required for RPS6KA5 activation of phospho Ser 276 RELA formation to trigger the IRF7-DDX58 amplification loop necessary for mucosal interferon production.
57543	RELA	9606	26055519	Human papillomaviruses impair the acetylation of NFÎºB/RelA K310 in keratinocytes by augmenting the expression of interferon-related developmental regulator 1 (IFRD1) in an EGFR-dependent manner.
57543	RELA	9606	26642243	Haploinsufficiency of A20 (HA20) is caused by high-penetrance loss-of-function germline mutations in TNFAIP3 with increased degradation of NFKBIA, nuclear translocation of RELA, increased expression of NFÎºB mediated proinflammatory cytokines, and defective deubiquitinating activity.
4758	NFKBIA	9606	9891086	NFKBIA is a common component of the heterogeneous IKK complex that mediates an essential step of the NF-kappaB signal transduction cascade by acting as an inhibitor of NF-kappaB.
4758	NFKBIA	9606	12429743	Tyrosine phosphorylation of NFKBIA is c-Src-dependent, leading to the subsequent activation of NF-kappaB.
4758	NFKBIA	9606	16931600	Nuclear transport of the NFKBIA : RELA complex, required for the appropriate regulation of NF-kappaB signalling, is facilitated by 14-3-3 proteins.
4758	NFKBIA	9606	18503636	NFKBIA ubiquitination and degradation is inhibited by ChlaDub1, a protein of Chlamydia trachomatis, suppressing NF-kappaB activation as a result.
4758	NFKBIA	9606	21454695	NFKBIA degradation occurs through the TNF-stimulated formation of autophagosomes in epithelial cells, which results in the prolonged activation of NFKB activity.
4758	NFKBIA	9606	23487427	Polymorphisms in the NFKBIA promoter are associated with pediatric lung diseases, including childhood asthma, bronchiolitis and bronchopulmonary dysplasia.
4758	NFKBIA	9606	26642243	Haploinsufficiency of A20 (HA20) is caused by high-penetrance loss-of-function germline mutations in TNFAIP3 with increased degradation of NFKBIA, nuclear translocation of RELA, increased expression of NFÎºB mediated proinflammatory cytokines, and defective deubiquitinating activity.
97033	TNFAIP3	9606	18268035	TNFAIP3 restricts TLR signals by restricting ubiquitination of TRAF6 and restricts MyD88-independent TLR signals by inhibiting Toll/interleukin 1 receptor domain-containing adaptor inducing interferon (IFN) beta (TICAM1)-dependent nuclear factor kappaB signals but not IFN response factor 3 signalling.
97033	TNFAIP3	9606	18342009	TNFAIP3 restricts NOD2 triggered signals by deubiquitinating RIPK2.
97033	TNFAIP3	9606	16306043	TNFAIP3 negatively regulates the RIG-I antiviral state by blocking IRF- and NF-kappaB-mediated gene expression.
97033	TNFAIP3	9606	18349075	TNFAIP3 negatively regulates BCL10- and CARMA3-mediated activation of NF-kappaB by means of its deubiquitylation activity and preventing assembly of the complex containing CARMA3, BCL10 and IKBKG (NEMO).
97033	TNFAIP3	9606	15258597	TNFAIP3 removes lysine-63 linked ubiquitin chains from RIPK1 and polyubiquitinates RIPK1 with K48-linked ubiquitin chains, targeting it for proteosomal degradation, and hence down-regulating NF-kappaB signalling pathway.
97033	TNFAIP3	9606	17709380	TNFAIP3 is phosphorylated by IKBKB and this increases the ability of TNFAIP3 to inhibit the NF-kappaB signalling pathway.
97033	TNFAIP3	9606	19008218	TNFAIP3 is an early NF-kappaB-responsive gene that encodes a ubiquitin-editing protein that is involved in the negative feedback regulation of NF-kappaB signalling and thus is a central gatekeeper in inflammation and immunity.
97033	TNFAIP3	9606	20304918	TNFAIP3 (A20) and TAX1BP1 inhibit antiviral signaling by targeting TBK1/IKKi kinases and disrupting a TRAF3-TBK1-IKKi signalling complex.
97033	TNFAIP3	9606	20798608	TNFAIP3 and TRAF6 differentially regulate TLR4-induced autophagy during inflammatory responses by modulating K63-linked ubiquitination of BECN1 (Beclin 1).
97033	TNFAIP3	9606	21119682	TNFAIP3 is a deubiquitinase that counteracts E3 ligases and therefore play a prominent role in the down-regulation of NF-ÎºB signalling and homeostasis.
97033	TNFAIP3	9606	21220427	TNFAIP3 expression and TNFAIP3-IRAK1interaction are important for endotoxin tolerance. TNFAIP3 over-expression inhibits LPS-induced activation of NFKB, and is mechanistically linked to endotoxin tolerance through the reprogramming of TLR4 signalling.
97033	TNFAIP3	9606	22031828	TNFAIP3 promotes intestinal epithelial barrier integrity and inhibits LPS-induced loss of the tight junction protein occludin. (Demonstrated in mice)
97033	TNFAIP3	9606	26642243	Haploinsufficiency of A20 (HA20) is caused by high-penetrance loss-of-function germline mutations in TNFAIP3 with increased degradation of NFKBIA, nuclear translocation of RELA, increased expression of NFÎºB mediated proinflammatory cytokines, and defective deubiquitinating activity.
162540	Il25	9606	24631157	Chitin induces IL25, IL33, and TSLP which are required to stimulate ILC2 production of IL5 and IL13. IL5 and IL13, in turn, are required for the accumulation of eosinophils and alternatively activated macrophages that are associated with allergy.
162540	Il25	9606	26847546	Tuft cells express Il25 and elicit group 2 innate lymphoid cells in a Trpm5-dependent manner in response to parasite colonization.
32341	CAMP	9606	19625657	CAMP represents a potent antimicrobial and cell-stimulating agent, most abundantly expressed in peripheral organs such as lung and skin during inflammation.
32341	CAMP	9606	19748465	CAMP, a protein that has direct antimicrobial activity, serves as a mediator of vitamin D3-induced autophagy.
32341	CAMP	9606	19812202	CAMP (LL-37) modulates IFN-gamma responses during both the innate and adaptive phases of immune responses, indicating an immunomodulatory role for this endogenous peptide.
32341	CAMP	9606	19797203	CAMP has both antimicrobial and regenerative capabilities and promotes high glucose-attenuated epithelial wound healing via EGFR transactivation in organ cultured corneas.
32341	CAMP	9606	18923446	CAMP is involved in various aspects of skin biology, including protection against infection, wound healing, and also in psoriasis where it suppresses apoptosis in keratinocytes.
32341	CAMP	9606	18397922	CAMP induces endothelium-dependent relaxation in human omental veins, or vasodilation, mediated via an effect on endothelial ALX.
32341	CAMP	9606	20042575	CAMP enhances delivery of CpG oligodeoxynucleotides to stimulate immune cells and this is independent of its amphipathic structure and its bactericidal property.
32341	CAMP	9606	20036634	CAMP has dual function as an antimicrobial agent against bacterial target cells and a cell penetrating peptide that can deliver nucleic acids into the host cells.
32341	CAMP	9606	20163451	CAMP decreases collagen expression at mRNA and protein levels in human dermal fibroblasts (HDFs) and this inhibition is dependent on phosphorylation of extracellular signal-regulated kinase (ERK). Vitamin C attenuates ERK signalling to inhibit the regulation of collagen production by CAMP in HDFs.
32341	CAMP	9606	20190140	CAMP and human beta-defensins (hBDs) antimicrobial peptides induce the secretion of a pruritogenic cytokine IL-31 by human mast cells.
32341	CAMP	9606	20610648	CAMP (LL37) directs macrophage differentiation toward macrophages with a pro-inflammatory signature and this requires internalization of the peptide, resulting in low production of IL-10 and profound production of IL-12p40 upon LPS stimulation.
32341	CAMP	9606	19703986	CAMP (LL37) converts self-RNA into a trigger of TLR7 and TLR8 in human dendritic cells (DC), leading to production of TNF-alpha and IL6 and the differentiation of myeloid DCs into mature DCs.
32341	CAMP	9606	21393634	CAMP (LL-37) attenuates lethal sepsis/endotoxin shock by suppressing the LPS-induced apoptosis of vascular and hepatic endothelial cells. LL-37 was found to inhibit the binding of LPS to the LPS receptors expressed on the cells.
32341	CAMP	9606	21389264	CAMP (LL37) is found in high concentrations within neutrophil extracellular traps (NETs). CAMP is a neutrophil protein that facilitates the uptake and recognition of mammalian DNA by plasmacytoid dendritic cells, and may play a role in Systemic Lupus Erthermatosus autoimmunity.
32341	CAMP	9606	21441450	CAMP (LL-37) dramatically reduced TNFA and nitric oxide levels produced by LPS and IFNG-polarized M1 macrophages, in addition LL-37-treated M1 macrophages were more efficient at suppressing tumour growth in vitro. This demonstrates the selective ability of LL-37 to decrease production of LPS-induced pro-inflammatory cytokines in macrophages, while leaving other crucial anti-inflammatory M1 and M2…
32341	CAMP	9606	21448240	CAMP (LL-37), at sufficiently low concentrations, is able to reduce fungal infectivity by inhibiting C. albicans adhesion to plastic surfaces, oral epidermoid cells, and the urinary bladders of female mice. The inhibitory effects of LL-37 on cell adhesion and aggregation were mediated by its preferential binding to mannan and chitin in the fungal cell wall.
32341	CAMP	9606	21464330	CAMP (LL-37) translocates across the E. coli outer membrane and halts bacterial growth by interfering cell wall biogenesis.
32341	CAMP	9606	21562230	CAMP (LL-37) confers protective immunity against psoriasis by neutralizing cytosolic DNA in keratinocytes and blocking the formation of AIM2 inflammasomes.
32341	CAMP	9606	21762664	CAMP protects against colitis induction in mice. The increased expression of CAMP in monocytes involves the activation of TLR9/ERK signalling pathway by bacterial DNA. (Demonstrated in mouse)
32341	CAMP	9606	21832078	CAMP expression is induced upon endoplasmic reticulum stress via NF-kB-C/EBP-alpha activation.
32341	CAMP	9606	22031815	LL-37 (CAMP) reduces influenza A viral load and disease severity in mice.
32341	CAMP	9606	23328115	CAMP (LL-37) is downregulated during septic shock.
32341	CAMP	9606	26113114	(S)-methyl 2-(hexanamide)-3-(4-hydroxyphenyl) propanoate (MHP) activates SPHK1 to stimulate CAMP production and enhance epidermal antimicrobial defence.
32341	CAMP	9606	25884905	Cleavage of CAMP by cathepsins CTSS and CTSK impairs its antimicrobial activity against Pseudomonas aeruginosa and Staphylococcus aureus.
32341	CAMP	9606	26878866	Carbamylation of CAMP affects its bactericidal, cytotoxic and immunomodulatory function.
106840	TLR5	9606	15069060	TLR5 engagement with its ligand, flagellin, results in the activation of MAP kinases (ERK1/2, JNK, and p38) and degradation of NFKBIA (I-kappa-B-alpha).
106840	TLR5	9606	17283206	Toll-like receptor 5 (TLR5) is the TLR activated by bacterial flagellin and TLR5 residue 268 is responsible for human and mouse discrimination between flagellin molecules.
106840	TLR5	9606	11323673	TLR5 recognizes bacterial flagellin from both Gram-positive and Gram-negative bacteria, and its activation mobilizes the nuclear factor NF-kappaB and stimulates tumour necrosis factor-alpha (TNF) production.
106840	TLR5	9606	11489966	TLR5 expressed on the basolateral surface of intestinal epithelia mediates innate immune inflammatory responses to Salmonella by inducing epithelial pro-inflammatory gene expression.
106840	TLR5	9606	12794153	TLR5 forms heteromeric complexes with TLR4 as well as homomeric complexes. Signaling via heteromeric TLR5/TLR4 complexes is involved in the induction of macrophage nitric oxide (NO) production by Gram-negative flagellin.
106840	TLR5	9606	22434932	TLR5 forms a dimer upon binding to bacterial flagellin.
106840	TLR5	9606	22545147	TLR5 is highly expressed in mucosal dendritic cells and TLR5 signalling restricts regulatory T cell generation. (Demonstrated in mice)
106840	TLR5	9606	22863420	TLR5 deficiency in mice leads to a transient inability to manage proteobacteria which promotes chronic gut inflammation. (Demonstrated in mouse)
106840	TLR5	9606	26950764	CXCR1 regulates anti-Pseudomonas neutrophil responses through modulation of reactive oxygen species and interference with TLR5 expression.
80821	CXCR1	9606	26950764	CXCR1 regulates anti-Pseudomonas neutrophil responses through modulation of reactive oxygen species and interference with TLR5 expression.
7247	LGALS3	9606	18825751	LGALS3 exerts a regulatory role in innate immunity by diminishing IL-1beta production and thus affecting resistance to Rhodococcus equi infection.
7247	LGALS3	9606	19951367	LGALS3, an abundant protein in macrophages and epithelial cells, belongs to a family of beta-galactoside-binding proteins, the galectins, with many proposed functions in immune response, development, differentiation, cancer and infection.
7247	LGALS3	9606	20208507	LGALS3 is part of the galectin family of proteins that have emerged as autonomous bacteria-killing agents, pointing to a principal role of these proteins in innate immunity.
7247	LGALS3	9606	22486577	LGALS3 influences the course of malaria in a Plasmodium species-specific manner. (Demonstrated in mice)
7247	LGALS3	9606	26589797	LGALS1 and LGALS3 play opposing roles in the inflammatory responses to Trichomonas vaginalis infection.
6929	LGALS1	9606	19561030	LGALS1, the prototype of a family of beta-galactoside-binding proteins, is involved in monocyte chemoattraction at sites of inflammation where it stimulates monocyte migration in a dose-dependent manner via the p44/42 MAP kinase pathway.
6929	LGALS1	9606	26589797	LGALS1 and LGALS3 play opposing roles in the inflammatory responses to Trichomonas vaginalis infection.
106270	IL10	9606	20154735	IL10 expression is regulated in different immune cells has revealed some of the molecular mechanisms involved at the levels of signal transduction, epigenetics, transcription factor binding and gene activation.
106270	IL10	9606	20435894	IL10 is a potent anti-inflammatory cytokine that is crucial for down-regulating pro-inflammatory genes which are induced by Toll-like Receptor (TLR) signalling. It also plays a role in microRNA function, specifically its inhibitory effect on miR-155 expression in response to LPS.
106270	IL10	9606	20883317	IL10 is a pleiotropic cytokine released in many tissues that mediates anti-inflammatory effects. IL10 also has an immunomodulatory role by stimulating NKG2D ligand expression on macrophages, thereby rendering them susceptible to natural killer (NK) cell elimination.
106270	IL10	9606	21849677	IL10 contributes to antiviral innate immunity during acute infection by restricting activation-induced death in natural killer (NK) cells. Blockade of Il10 receptor during acute murine cytomegalovirus (CMV) infection markedly reduced the accumulation of cytotoxic NK cells in the spleen and lung. (Demonstrated in murine model)
106270	IL10	9606	22268692	IL10 has opposing functions in anti-microbial responses in its capacity to mediate protective immunity against some organisms but increase susceptibility to other infections.
106270	IL10	9606	22876184	IL10-mediated suppression of natural killer/dendritic cell crosstalk leads to prolonged mouse cytomegalovirus (MCMV) persistence due to poor priming of MCMV-specific T cells. (Demonstrated in mouse)
106270	IL10	9606	23071313	IL10 induces MIR187 to limit the expression of pro-inflammatory cytokines.
106270	IL10	9606	23980205	MIR145 directly targets HDAC11 to promote IL10 expression in TLR4-triggered macrophages.
106270	IL10	9606	24265436	HIV-1 infection of macrophages modulates host responses to co-infection with Mycobacterium tuberculosis by attenuating IL10 responses thus contributing to the pathogenesis of tuberculosis in HIV-1âinfected patients.
106270	IL10	9606	25005359	Secreted CCNA2 (CCN1) promotes anti-inflammatory cytokine IL10 release from epithelial cells via integrin Î±VÎ²6-PKC, and this subsequently suppresses TNF, CXCL2 and neutrophil infiltration in the lungs.
106270	IL10	9606	26535690	MIR29A inhibits IL10-induced cytokine release by targeting JAK-STAT3 in monocytes during sepsis.
50702	STAT3	9606	17971840	STAT3 is a transcription factor that mediates interleukin-10 (IL-10) cytokine signalling.
50702	STAT3	9606	19667404	STAT3 and SRC have a role in the immunoregulation of dendritic cells (DCs) where apoptotic cells-induced inhibition of dendritic cells (DCs) requires MerTK-dependent activation of SRC and STAT3.
50702	STAT3	9606	20040863	STAT3 mediates mucosa-protective and anti-inflammatory functions in epithelial and myeloid cells and promotes inflammation in T cells.
50702	STAT3	9606	20493732	STAT3 binds to multiple genes involved in Th17 cell differentiation, cell activation, proliferation, and survival, regulating both expression, epigenetic modifications, and targets the T cell function in inflammation and homeostasis.
50702	STAT3	9606	20581311	STAT3 is an essential mediator of emergency granulopoiesis via its regulation of transcription factors CEBPA and CEBPB that direct granulocyte colony-stimulating factor (G-CSF)-responsive myeloid progenitor expansion.
50702	STAT3	9606	21810606	STAT3 is a negative regulator of type I IFN-mediated anti-viral responses. (Demonstrated in mouse)
50702	STAT3	9606	25510212	In alveolar epithelium, IL22 upregulates DEFB4A gene expression via STAT3.
50702	STAT3	9606	26535690	MIR29A inhibits IL10-induced cytokine release by targeting JAK-STAT3 in monocytes during sepsis.
771638	MIR29A	9606	26535690	MIR29A inhibits IL10-induced cytokine release by targeting JAK-STAT3 in monocytes during sepsis.
3941	MX1	9606	18062906	MX1 is an interferon-induced member of the dynamin superfamily of large GTPases, which inhibit a wide range of viruses by blocking an early stage of the replication cycle.
3941	MX1	9606	20538602	MX1 GTPase is a key mediator of cell-autonomous innate immunity against a broad range of viruses such as influenza and bunyaviruses.
3941	MX1	9606	22531919	MX1 expression is upregulated by alpha-defensins in gigival epithelial cell.
3941	MX1	9606	24448803	Antiviral specificity of MX1 against orthomyxoviruses (influenza A and Thogoto viruses) is determined by a few critical amino acids in the disordered loop L4 of MX1.
3941	MX1	9606	25525793	NRAV, a long noncoding RNA, modulates antiviral responses by negatively regulating the initial transcription of multiple critical interferon-stimulated genes, including IFITM3 and MX1, by affecting their histone modification.
3941	MX1	9606	26507657	MX1 prevents influenza A virus (IAV) replication by disassembling into dimers and binding to IAV nucleoprotein synthesized following primary transcription.
83167	C5	9606	18039528	C5 is the fifth component of complement and is comprised of alpha (C5a) and beta (C5b) polypeptide chains, C5a is a complement anaphylatoxin that can stimulate the generation of nitric oxide along with the secretion of histamine and leukotriene LTC4 from several cell types and can bring about an increase in vascular permeability that facilitates eosinophil accumulation at sites of allergic inflam…
83167	C5	9606	10441679	C5 is the fifth component of complement and is comprised of alpha (C5a) and beta (C5b) polypeptide chains. C5b first associates with complement component 6 (C6), which in turn initiates the assembly of the cytolytic membrane attack complex (MAC).
83167	C5	9606	21063021	C5 fragments are released from neutrophils upon their activation of the alternative complement pathway and this further amplifies neutrophil pro-inflammatory responses.
83167	C5	9606	25539819	C5 (C5a) is a critical mediator in blood during Candida albicans infection.
83167	C5	9606	26176669	Staphylococcus aureus-induced neutrophil dysfunction correlates with the loss of C5AR1 from the neutrophil cell surface and results in C5a (C5)-induced CEACAM8 overexpression.
54589	CEACAM8	9606	26176669	Staphylococcus aureus-induced neutrophil dysfunction correlates with the loss of C5AR1 from the neutrophil cell surface and results in C5a (C5)-induced CEACAM8 overexpression.
59445	C5AR1	9606	20159852	C5AR1 engage in crosstalk with TLR2 and Porphyromonas gingivalis, a major oral and systemic pathogen with complement C5 convertase-like activity, synergizes with C5a (fragment of complement protein C5) to increase cyclic adenosine monophosphate (cAMP) concentrations, resulting in suppression of macrophage immune function and enhanced pathogen survival.
59445	C5AR1	9606	20457757	C5AR1 is a receptor for C5a, a chief component of complement activation produced via all three complement pathways (i.e., lectin, classical, and alternative), stimulated tissue-resident macrophages, but not dendritic cells, to produce inflammatory cytokines including IL-6, in synergy with Toll-like receptor signalling or, notably, granulocyte/macrophage colony-stimulating factor (GM-CSF).
59445	C5AR1	9606	23479227	Increasing circulating C5AR1 serum concentration, coupled with decreased C5AR1 expression on neutrophils is correlated with lethality from septic shock.
59445	C5AR1	9606	26176669	Staphylococcus aureus-induced neutrophil dysfunction correlates with the loss of C5AR1 from the neutrophil cell surface and results in C5a (C5)-induced CEACAM8 overexpression.
66519	IL1B	9606	20195505	IL1B is an important proinflammatory cytokine that activates monocytes, macropages, and neutrophils. IL1B processing during infection is a complex process in which the inflammasomes are only one of several activation mechanisms.
66519	IL1B	9606	20401526	Mature IL1B production requires, in addition to the synthesis of pro-IL1B, cleavage of the precursor protein by the inflammatory CASP1 (Caspase-1) which is controlled within the NLRP3 inflammasome.
66519	IL1B	9606	20620944	IL1B-producing conventional dendritic cells preserves and expands IL-22(+)AHR(+) immature human natural killer cells in the secondary lymphoid tissue.
66519	IL1B	9606	21170027	IL1B acts as a growth factor for neutrophil progenitors and as a survival factor for mature neutrophils. In the absence of IKBKB, the IL1B production is enhanced and provides a compensatory mechanism for maintaining antibacterial defense when NFKB is inhibited. (Demonstrated in murine model)
66519	IL1B	9606	21228274	IL1B secretion in macrophages is regulated by autophagy by two mechanisms; sequestering of pro-IL1B in autophagosome during TLR stimulation, and processing,secretion of IL1B in a NLRP3- and TRIF-dependent manner.
66519	IL1B	9606	21602824	IL1B secretion is induced only during viable E. coli infection (as oppose to heat-killed E. coli or LPS); Viable bacteria specifically elicit cleavage of pro-IL1B. (Demonstrated in murine model)
66519	IL1B	9606	21270399	IL1B derived from alveolar macrophages is the critical mediator which induces chemokine production in non-hematopoietic cells in the lung, resulting in swift and robust recruitment of infection-controlling neutrophils into the airways. (Demonstrated in murine model)
66519	IL1B	9606	21628463	IL1B secretion is tightly regulated by the redox status in myeloid cells. TLR engagement in monocytes induces ROS generation followed by a sustained antioxidant response and efficient IL1B secretion. In macrophages, the antioxidant systems are in an upregulated state, and therefore buffers the TLR induction of the redox response, which results in low IL1B processing and secretion.
66519	IL1B	9606	22158745	IL1B is an important component of the cellular network involving macrophages and epithelial cells, which facilitates IL8 chemokine expression and aids neutrophil recruitment during pneumococcal pneumonia.
66519	IL1B	9606	22426547	IL1B is an inflammatory cytokine that binds to its primary receptor, IL1R1, that then recruits the accessory protein IL1RAP to form a signalling-competent heterotrimeric complex.
66519	IL1B	9606	24277153	TLR8 plays a pathogenic role in disease whereby its expression is increased in patients with systemic arthritis and is correlated with the elevation of IL1B levels and disease status.
66519	IL1B	9606	24323452	Protein-bound polysaccharide-K can activate the NLRP3 inflammasome and induce IL1B in a TLR2- and NLRP3-dependent manner.
66519	IL1B	9606	25463072	Interleukin-1 (IL1A/IL1B) plays a key role in the interaction between local vessel wall cells and invading monocytes to multiply cholesterol-triggered inflammation in the vessel wall.
66519	IL1B	9606	25474109	IFNG interferes with the IL-1/NFKBIZ axis in Î²-glucan-activated dendritic cells and promotes T cell-mediated immune responses with increased release of IFNG and IL22, and diminished production of IL17A.
66519	IL1B	9606	25964352	CASP4 is a critical regulator of noncanonical inflammasome activation that initiates defence against bacterial pathogens in primary macrophages by mediating cell death and IL1A release
66519	IL1B	9606	25637949	DEFB103A and RNASE7 are induced in human umbilical endothelial cells (HUVECs) by classical inflammatory cytokines such as: IFNG, IL1B and TNF.
66519	IL1B	9606	26032420	Antibody-dependent enhancement (ADE) of Dengue virus serotype 2 (DENV-2) elevates mature IL1B secretion via SYK signalling pathway in primary monocytes.
75571	SYK	9606	26032420	Antibody-dependent enhancement (ADE) of Dengue virus serotype 2 (DENV-2) elevates mature IL1B secretion via SYK signalling pathway in primary monocytes.
17225	IRF7	9606	19152337	IRF7 increases the expression of a broad range of IFN-stimulated genes including immunomodulatory cytokines and genes involved in antigen processing and presentation.
17225	IRF7	9606	15664995	IRF7 is activated in response to virus infection and stimulates the transcription of a set of cellular genes involved in host antiviral defence.
17225	IRF7	9606	15361868	IRF7 forms a complex with MYD88 and TRAF6 and this complex formation, as well as TRAF6-dependent IRF7 ubiquitination, is required for TLR-mediated interferon (IFN)-alpha induction.
17225	IRF7	9606	21820332	IRF7 is involved in the innate immune recognition of Plasmodium falciparum AT-rich DNA and in the subsequent induction of type I IFNs. Mice lacking Irf3/Irf7 are resistant to otherwise lethal cerebral malaria. (Demonstrated in mouse)
17225	IRF7	9606	25505178	Coronavirus engages papain-like proteases to escape from the innate antiviral response of the host by inhibiting TP53-IRF7-IFNB1 signalling.
17225	IRF7	9606	25520509	Paramyxoviruses trigger the DNA-damage response, a pathway required for RPS6KA5 activation of phospho Ser 276 RELA formation to trigger the IRF7-DDX58 amplification loop necessary for mucosal interferon production.
17225	IRF7	9606	25911105	AIP is a novel inhibitor of IRF7 and a negative regulator of innate antiviral signalling.
60515	AIP	9606	25911105	AIP is a novel inhibitor of IRF7 and a negative regulator of innate antiviral signalling.
145267	Ticam2	9606	21494017	Ticam2 deficiency results in the impairment of LPS-stimulated TNF-alpha protein translation.
145267	Ticam2	9606	25505250	Adaptor proteins Ticam1 and Ticam2 have a novel function in Tlr2-mediated signal transduction.
145267	Ticam2	9606	26065469	Ticam2 mediates antibacterial defence during Gram-negative pneumonia by inducing Ifng at the primary site of infection.
145267	Ticam2	9606	25808990	Intracellular Sef/IL-17R (SEFIR) domain of Il17rd targets TIR adaptor proteins Myd88, Tirap, Ticam1, Ticam2 and Traf6 to inhibit TLR downstream signalling.
21550	DHX33	9606	25816776	RNA cleavage products, catalyzed by RNASEL, bind to DHX33 to facilitate the formation of a complex with MAVS and NLRP3 during viral infection.
105248	RNASEL	9606	19075243	RNASEL, antiviral endoribonuclease, is the terminal component of an RNA decay pathway that is an important mediator of IFN-induced antiviral activity and is required for the optimal induction of pro-inflammatory cytokines that play essential roles in host defence from bacterial pathogens.
105248	RNASEL	9606	19075243	RNASEL regulates the expression of the endolysosomal protease, cathepsin-E, and endosome-associated activities, that function to eliminate internalized bacteria and may contribute to RNASEL antimicrobial action.
105248	RNASEL	9606	20833746	RNASEL-mediated cleavage of Hepatitis C virus (HCV) RNA generates suppressor of virus RNA (svRNA) that activates DDX58 (RIG-I), thus propagating innate immune signalling to the interferon (IFN)-beta gene.
105248	RNASEL	9606	21190483	RNASEL cleaves RNA during viral infections and the cleavage products induces the RIG-I pathway and production of IFNB gene. In addition, RNASEL is implicated in the protection of central nervous system against viral-induced demyelination. A broader role in innate immunity is suggested by involvement of RNASEL in cytokine induction and endosomal pathways that suppress bacterial infections.
105248	RNASEL	9606	25816776	RNA cleavage products, catalyzed by RNASEL, bind to DHX33 to facilitate the formation of a complex with MAVS and NLRP3 during viral infection.
11512	IL32	9606	25820174	IL32 enhances host immunity to Mycobacterium tuberculosis.
53485	IFNB1	9606	20174559	IFNB1 has an essential role in the anti-viral response and optineurin (OPTN) has a role in the inhibition of virus-triggered IFNB1 induction.
53485	IFNB1	9606	20501842	Viral RNA-induced IFNB1 production is suppressed by oncogenic RAS through negative regulation of RIG-I signalling, leading to promotion of virus spread.
53485	IFNB1	9606	20699220	IFNB1 expression is inhibited by influenza A virus polymerase by binding to IFN-beta promoter stimulator 1 (MAVS).
53485	IFNB1	9606	20298124	IFNB1 is a type I interferon (IFN-I) and the IFN-I family comprises a wide number of cytokines with different modulatory effects on angiogenesis, cell growth, fibrosis, apoptosis and autoimmunity.
53485	IFNB1	9606	21408089	IFNB1 deficiency results in a partial suppression of the sterol pathway in macrophages during viral infections, thereby linking the regulation of lipid metabolism pathway with interferon anti-viral defence responses. (Demonstrated in murine model)
53485	IFNB1	9606	21602824	IFNB1 secretion is greater upon viable E. coli infection in comparison to heat killed E. coli vaccine or LPS. The induction of IFNB1 is dependent on TICAM1-IRF3 signalling. (Demonstrated in murine model).
53485	IFNB1	9606	22291574	IFNB1 expression pattern during viral infection is a highly stochastic process influenced by cell-to-cell variability in viral induction processes. (Demonstrated in mice)
53485	IFNB1	9606	22912878	IFNB1 production is fundamental to the efficient control of Listeria monocytogenes during the early innate phase of infection. NK cells treated with IFNB1 during early infection were able to reduce bacterial titer in the spleen and significantly improve survival of infected mice. (Demonstrated in mouse)
53485	IFNB1	9606	25463536	Macrocyclic NS3-4A resistance-associated amino acid variants (RAVs) with substitutions at residue D168 of the hepatitis C virus protease result in an increased capacity of NS3-4A to cleave MAVS and suppress IFNB1 induction.
53485	IFNB1	9606	25505178	Coronavirus engages papain-like proteases to escape from the innate antiviral response of the host by inhibiting TP53-IRF7-IFNB1 signalling.
53485	IFNB1	9606	25505063	Hepatitis B virus (HBV) polymerase inhibits TMEM173-stimulated IRF3 activation and IFNB1 induction.
53485	IFNB1	9606	25678110	ELAVL1 is required for the stabilization of IFNB1 mRNA, and suppression of ELAVL1 leads to impaired expression of IFNB1 in response to poly(I:C) treatment.
24117	ELAVL1	9606	14981256	ELAVL1 is a protein that binds to specific mRNA subsets, preferentially within 3' untranslated regions, and is a pivotal posttranscriptional regulator of gene expression.
24117	ELAVL1	9606	17534146	ELAVL1 is an RNA-binding protein can stabilize and/or regulate the translation of target mRNAs, thereby affecting the cellular responses to immune, proliferative, and damaging agents. It has a broad anti-apoptotic function where it increases the stability of a target mRNA encoding the pro-survival deacetylase SIRT1 and promotes the expression of mRNAs encoding BCL2 and MCL1, two major anti-apopto…
24117	ELAVL1	9606	25678110	ELAVL1 is required for the stabilization of IFNB1 mRNA, and suppression of ELAVL1 leads to impaired expression of IFNB1 in response to poly(I:C) treatment.
30697	CYLD	9606	18636086	CYLD is a negative regulator of DDX58(RIG-I)-mediated antiviral response by removing Lys 63-linked polyubiquitin chains from RIG-I and TBK1.
30697	CYLD	9606	18643924	CYLD is a crucial negative regulator of innate immune response in Escherichia coli pneumonia.
30697	CYLD	9606	21119682	CYLD is a deubiquitinase that counteracts E3 ligases and therefore play a prominent role in the downregulation of NF-ÎºB signalling and homeostasis.
30697	CYLD	9606	21498625	CYLD is a deubiquitinase that act as a negative regulator of TLR3 induction in response to LPS.
30697	CYLD	9606	21946435	CYLD plays a key role in Type I IFN receptor signalling during vesicular stomatitis virus (VSV) infection. In the absence of CYLD, IFN-beta is ineffective in the induction of antiviral genes. (Demonstrated in mice)
30697	CYLD	9606	22057290	The E3 ligase ITCH and deubiquitinase CYLD act together to regulate TAK1 and inflammation.
30697	CYLD	9606	25909817	MIR362 promotes natural killer-cell function by the down-regulation of CYLD.
126785	MIR362	9606	25909817	MIR362 promotes natural killer-cell function by the down-regulation of CYLD.
54412	EFTUD2	9606	25878102	EFTUD2 is a novel innate immune regulator that restricts hepatitis C virus infection through an RIG-I/MDA5-mediated, JAK-STAT-independent pathway.
47294	TLR3	9606	19074283	TLR3-type II IFN signalling cooperates with the RIG-I/MDA5-type I IFN axes for efficient innate antiviral immune responses.
47294	TLR3	9606	19865078	TLR3-dependent antiviral pathway is negatively regulated by activated F2RL1 leading to blunted expression of TLR3/IRF3 driven genes, as well as activation of IRF3 and STAT1.
47294	TLR3	9606	19865078	TLR3, TLR2, or TLR4 cooperate with proteinase-activated receptors (PARs) for activation of nuclear factor-kappaB-dependent signalling in mucosal epithelial cell lines.
47294	TLR3	9606	20019748	TLR3-induced proapoptotic signalling involves TICAM1 (TRIF)-dependent activation of CASP8 and is under the control of inhibitor of apoptosis proteins (IAPs) in melanoma cells.
47294	TLR3	9606	11607032	TLR3 is activated by poly(I:C) and this induces cytokine production through a signalling pathway dependent on MyD88.
47294	TLR3	9606	14982987	TLR3-mediated activation of NF-kappaB and IRF3 diverges at Toll-IL-1 receptor domain-containing adapter 1 (TICAM1) inducing IFN-beta.
47294	TLR3	9606	20861016	TLR3 dimerizes when it binds dsRNA and this is essential for ligand binding. Although the three TLR3 contact sites individually interact weakly with their binding partners, together they form a high affinity ligand-receptor complex.
47294	TLR3	9606	21220319	TLR3 deletion dramatically enhanced the development of elastic lamina damage after collar-induced injury, indicating that TLR3 signalling plays a protective role in arterial vessel wall.
47294	TLR3	9606	21367858	TLR3 activation by Poly(I:C) in the endothelial cells induces Poly(I:C) dose- and time-dependent cell apoptosis. Specifically, TLR3 stimulation triggered the signalling of both extrinsic and intrinsic apoptotic pathways.
47294	TLR3	9606	21402738	TLR3 requires proteolytic processing in endolysosome by asparagine endopeptidase and cathepsin in the endolysosome to initiate signalling in response to DNA. (Demonstrated in murine model)
47294	TLR3	9606	21498625	TLR3 expression is inducible by LPS via TLR4-MYD88-IRAK-TRAF6-NFKB dependent signalling pathway.
47294	TLR3	9606	21695051	TLR3 is necessary to establish an antiviral state in hepatocytes infected with hepatitis C Virus. HCV envelope proteins counteract the antiviral host defence by inhibiting the expression of TLR3.
47294	TLR3	9606	22016778	TLR3 signalling is enhanced by the presence of viral double-strand RNA-binding proteins.
47294	TLR3	9606	22072781	TLR3-TICAM1-mediated signalling pathway plays an essential role in the anti-viral response against poliovirus infection. (Demonstrated in mice)
47294	TLR3	9606	22262694	TLR3 is constitutively expressed in spermatogonia and spermatocytes, and has the ability to activate anti-viral responses. (Demonstrated in mice)
47294	TLR3	9606	22421964	Upon engagement with its ligand, dsRNA, TLR3 possesses the ability to recruit CASP8 and RIPK1 to induce apoptosis.
47294	TLR3	9606	22754655	Activation of TLR3 with poly(I:C) mediates antiviral immunity that diminishes coronavirus production in macrophages. (Demonstrated in mice)
47294	TLR3	9606	22570612	Upregulation of TLR3 in intestinal epithelia during infancy may contribute to age-dependent susceptibility to rotavirus infection. (Demonstrated in mice)
47294	TLR3	9606	22986631	TLR3 activation differentially regulates phagocytosis of bacteria and apoptotic neutrophils by peritoneal macrophages. (Demonstrated in mice)
47294	TLR3	9606	23035017	TLR3 is more efficiently activated by high molecular mass than by low molecular weight poly(I:C).
47294	TLR3	9606	25452586	TLR3-mediated antibody response to Chikungunya virus plays a key role in its infection, replication and pathology.
47294	TLR3	9606	25641411	Intracellular/endocytic TLR3 interacts with SCARF 1 in the presence of Poly I:C to boost TLR3-mediated inflammatory signalling and stimulate cytokine production in macrophages.
47294	TLR3	9606	25880109	Signalling through both DDX58 and TLR3 is important for interferon induction by influenza A virus in alveolar epithelial cells.
102192	CTSK	9606	18762176	CTSK is a cathepsins, which are key modulators of cell death and inflammatory responses.
102192	CTSK	9606	25884905	Cleavage of CAMP by cathepsins CTSS and CTSK impairs its antimicrobial activity against Pseudomonas aeruginosa and Staphylococcus aureus.
102189	CTSS	9606	18762176	CTSS is a member of the Cathepsins protein family, which are key modulators of cell death and inflammatory responses.
102189	CTSS	9606	21145045	CTSS is an endosomal and lysosomal protease that is upregulated during various inflammatory disorders. TLR2, 3, 4 ligand engagement increases the proteolytic activities of CTSS in macrophages. (Demonstrated in murine model)
102189	CTSS	9606	25884905	Cleavage of CAMP by cathepsins CTSS and CTSK impairs its antimicrobial activity against Pseudomonas aeruginosa and Staphylococcus aureus.
126687	MIR328	9606	25894560	MIR328 is a key element of the host response to pulmonary infection with non-typeable Haemophilus influenzae and its inhibition in macrophages augments phagocytosis, the production of reactive oxygen species, and microbicidal activity.
44993	TBK1	9606	18977754	TBK1 alternative splicing negatively regulates virus-triggered IFN-beta signalling pathway by disrupting DDX58 and MAVS, and inhibiting IFN-beta signalling pathways.
44993	TBK1	9606	16286919	TBK1 and IKBKE (IKKi) kinases are required for innate immune activation by B-DNA, which may be important in antiviral innate immunity and other DNA-associated immune disorders.
44993	TBK1	9606	12692549	TBK1 and IKBKE have a pivotal role in coordinating the activation of IRF3 and NF-kappaB in the innate immune response.
44993	TBK1	9606	21820332	TBK1 is involved in the innate immune recognition of Plasmodium falciparum AT-rich DNA and in the subsequent induction of type I IFNs. Mice lacking Tbk1 are resistant to otherwise lethal cerebral malaria. (Demonstrated in mouse)
44993	TBK1	9606	22921120	TBK1 is a key regulator of immunological autophagy and is responsible for autophagosome maturation into bactericidal organelles. (Demonstrated in mouse)
44993	TBK1	9606	23986588	Herpes simplex virus 1 protein, UL36 ubiquitin-specific protease (UL36USP), deubiquitinates TRAF3 and inhibits recruitment of TBK1 and counteracts the IFNB pathway
44993	TBK1	9606	25070846	USP2 deubiquitinates K63-linked polyubiquitin chains from TBK1 to terminate TBK1 activation and negatively regulate IFNB1 signalling and antiviral immune response.
44993	TBK1	9606	26082489	Endotoxin tolerance re-programs TLR4 signalling via suppression of PELI1, a positive regulator of MyD88- and TIR domain-containing adapter inducing IFN-Î² (TRIF)-dependent signalling that promotes K63-linked polyubiquitination of IRAK1, TBK1, and TAK1.
44993	TBK1	9606	25855743	HIV-1 accessory proteins Vpr and Vif bind to TBK1, inhibit its autophosphorylation, and prevent induction of type I and III interferon in myeloid cells.
6693	DEFB103B	9606	20385753	DEFB103B inhibits cell wall biosynthesis in staphylococci by inhibiting those enzymes which use the bactoprenol bound cell wall building block Lipid II as substrate.
6693	DEFB103B	9606	21809339	DEFB103B exerts anti-inflammatory activities by specifically targeting TLR signalling pathways to transcriptionally repress pro-inflammatory genes.
6693	DEFB103B	9606	22922323	DEFB103B (hBD-3) is sequestered by extracellular DNA in Haemophilus influenzae biofilms to reduce its antimicrobial activity.
6693	DEFB103B	9606	22951718	DEFB103B (hBD3) induces dendritic cell activation, migration and polarization in the skin.
6693	DEFB103B	9606	23133681	DEFB103B (hBD3) is induced in leprosy type 1 reactions in keratinocytes.
6693	DEFB103B	9606	25847963	Exposure to ambient air pollution particulate matter deregulates the ability of the human type II alveolar epithelial cells (A549) to express the antimicrobial peptides HBD-2 (DEFB4A/DEFB4B) and HBD-3 (DEFB103A/DEFB103B) upon infection with Mycobacterium tuberculosis and increases intracellular M. tuberculosis growth.
6300	DEFB103A	9606	20385753	DEFB103A inhibits cell wall biosynthesis in staphylococci by inhibiting those enzymes which use the bactoprenol bound cell wall building block Lipid II as substrate.
6300	DEFB103A	9606	20483750	DEFB103A is a beta-defensin with direct antimicrobial properties that contribute to local innate immune responses and it aids in combating microbial invasion by being chemotactic for a broad spectrum of leukocytes in a CCR6- and CCR2-dependent manner.
6300	DEFB103A	9606	21442129	DEFB103A expression is inhibited in human epidermal keratinocytes under high glucose conditions, which in turn contributed to the frequent occurrences of infection associated with diabetic wounds.
6300	DEFB103A	9606	22922323	DEFB103A (hBD-3) is sequestered by extracellular DNA in Haemophilus influenzae biofilms to reduce its antimicrobial activity.
6300	DEFB103A	9606	22951718	DEFB103A (hBD3) induces dendritic cell activation, migration and polarization in the skin.
6300	DEFB103A	9606	23133681	DEFB103A (hBD3) is induced in leprosy type 1 reactions in keratinocytes.
6300	DEFB103A	9606	25637949	DEFB103A and RNASE7 are induced in human umbilical endothelial cells (HUVECs) by classical inflammatory cytokines such as: IFNG, IL1B and TNF.
6300	DEFB103A	9606	25847963	Exposure to ambient air pollution particulate matter deregulates the ability of the human type II alveolar epithelial cells (A549) to express the antimicrobial peptides HBD-2 (DEFB4A/DEFB4B) and HBD-3 (DEFB103A/DEFB103B) upon infection with Mycobacterium tuberculosis and increases intracellular M. tuberculosis growth.
6283	DEFB4B	9606	25847963	Exposure to ambient air pollution particulate matter deregulates the ability of the human type II alveolar epithelial cells (A549) to express the antimicrobial peptides HBD-2 (DEFB4A/DEFB4B) and HBD-3 (DEFB103A/DEFB103B) upon infection with Mycobacterium tuberculosis and increases intracellular M. tuberculosis growth.
6711	DEFB4	9606	20483750	DEFB4 is a beta-defensin with direct antimicrobial properties that contribute to local innate immune responses and it aids in combating microbial invasion by being chemotactic for a broad spectrum of leukocytes in a CCR6- and CCR2-dependent manner.
6711	DEFB4	9606	22427634	DEFB4A is upregulated in hypoxic microenvironments, which is characteristic of infected tissue.
6711	DEFB4	9606	22500651	DEFB4A induction in keratinocytes is inhibited by Pseudomonas aeruginosa rhamnolipids.
6711	DEFB4	9606	25510212	In alveolar epithelium, IL22 upregulates DEFB4A gene expression via STAT3.
6711	DEFB4	9606	25847963	Exposure to ambient air pollution particulate matter deregulates the ability of the human type II alveolar epithelial cells (A549) to express the antimicrobial peptides HBD-2 (DEFB4A/DEFB4B) and HBD-3 (DEFB103A/DEFB103B) upon infection with Mycobacterium tuberculosis and increases intracellular M. tuberculosis growth.
50119	IL29	9606	21499846	IL29 is able to efficiently inhibit Herpes Simplex Virus Type-1 replication in neuronal cells by inducing the expression of TLR as well as activate the TLR-mediated interferon antiviral pathway.
50119	IL29	9606	24041672	IFNL1 (IL29), IFNL2 and IFNL3 have different effects on Toll-like receptor-related gene expression in HepG2 cells.
50119	IL29	9606	26130701	IFN-Î»1 is able to augment TLR-mediated B cell activation, partially attributed to an upregulation of TLR7 expression
44230	TLR7	9606	18071655	TLR7 recognizes long single-stranded RNA and short double-stranded RNA.
44230	TLR7	9606	15034168	TLR7 recognizes the single-stranded RNA viruses, vesicular stomatitis virus and influenza virus, resulting in activation of co-stimulatory molecules and production of cytokines.
44230	TLR7	9606	14976261	TLR7-dependent production of inflammatory cytokines can be induced by single-stranded RNA (ssRNA) molecules of non-viral origin.
44230	TLR7	9606	14579267	TLR7, 8 and 9 form a functional subgroup within the TLR family that recognizes pathogen-associated molecular patterns in endosomal/lysosomal compartments.
44230	TLR7	9606	20034855	TLR7/9-mediated innate immune responses via selected TLR pathways can be negatively regulated by a human microsatellite DNA-mimicking oligodeoxynucleotide with CCT repeats.
44230	TLR7	9606	20007807	TLR7-dependent innate immune response is induced by free human T-cell leukemia virus 1 (HTLV-1) in killer plasmacytoid dendritic cells, resulting in high production of IFN-alpha and TRAIL relocalization.
44230	TLR7	9606	21037581	TLR7 is expressed in C-fiber primary sensory neurons and is important for inducing itch (pruritus), but is not necessary for eliciting mechanical, thermal, inflammatory and neuropathic pain. (Demonstrated in murine model)
44230	TLR7	9606	21282509	TLR7 signalling pathway plays a pivotal role in fungal pathogen recognition and is essential for the subsequent IFNB signalling. (Demonstrated in murine model)
44230	TLR7	9606	21402738	TLR7 requires proteolytic processing in endolysosome by asparagine endopeptidase and cathepsin in the endolysosome to initiate signalling. (Demonstrated in murine model)
44230	TLR7	9606	21487111	TLR7 agonists, such as imidazoquinolines, accumulate in the MHC class II loading compartment - this pH-dependent localization is required for the activation of plasmacytoid dendritic cells.
44230	TLR7	9606	21730058	TLR7 inflammatory signalling leads to cardiac fibrosis in autoimmune associated congenital heart block.
44230	TLR7	9606	21734241	TLR7 and TLR8 are translocated from the endoplasmic reticulum to the endosome in the presence of antiphospholipid antibodies, as a consequence, plasmacytoid dendritic cells become dramatically sensitized to TLR7/8 agonists and this may play a role in systemic autoimmunity.
44230	TLR7	9606	21998589	TLR7 is responsible for the detection of retroviruses and serves as a key checkpoint controlling the development of germinal center B cells. (Demonstrated in mice)
44230	TLR7	9606	22396599	TLR7 signalling induces autophagy in HIV-infected plasmacytoid dendritic cells; this process is necessary for the induction of IFN-alpha.
44230	TLR7	9606	22952664	Aberrant TLR7 activation induces Epstein-Barr viral protein LMP1 expression, which exacerbates IFN production in lupus patients.
44230	TLR7	9606	26130701	IFN-Î»1 is able to augment TLR-mediated B cell activation, partially attributed to an upregulation of TLR7 expression
69650	SPHK1	9606	20634980	SPHK1 is involved in toll-mediated human beta-defensin 2 (HBD-2) regulation in oral keratinocytes, which also involves the activation of PI3K, AKT, GSK3B (GSK-3beta) and ERK 1/2.
69650	SPHK1	9606	20661259	SPHK1 activation, mediated by TLR4, is found to be critical for the redox-dependent activation of HIF-1alpha and ASK1, as well as for the prevention of LPS-induced activation of caspase 3 and the expression of pro-inflammatory cytokine interleukin-6.
69650	SPHK1	9606	26113114	(S)-methyl 2-(hexanamide)-3-(4-hydroxyphenyl) propanoate (MHP) activates SPHK1, which also stimulates CAMP production and enhances epidermal antimicrobial defence.
94882	FCN3	9606	20375620	FCN3, as well as ficolins FCN1 and FCN2, in serum are associated with MBL-associated serine protease (MASP) to form a complex and this complex binds to carbohydrates present on the surface of a variety of Gram-positive and Gram-negative bacteria through ficolin, initiating complement activation via the lectin pathway.
94882	FCN3	9606	26133042	H-Ficolin (FCN3), an innate immune opsonin, participates in Aspergillus fumigatus defence through the activation of the lectin complement pathway, enhancement of fungus-host interactions and modulation of immune responses.
168471	Icosl	9606	26092469	Group 2 innate lymphoid cell (ILC2)-intrinsic Il33 signalling and Icosl expression promote regulatory T cell accumulation, whereas the inflammatory cytokine Ifng counter-regulated the effects of Il33, in part through direct effects on ILC2s.
194305	Smpdl3b	9606	26095358	The membrane-modulating enzyme SMPDL3B is a negative regulator of TLR signalling that functions at the interface of membrane biology and innate immunity.
205243	Ctnnb1	9606	26100021	Glycogen synthase kinase 3/Ctnnb1 (Î²-catenin) axis is required for optimal induction of antiviral innate immunity.
156635	Gsk3a	9606	26100021	Glycogen synthase kinase 3/Ctnnb1 (Î²-catenin) axis is required for optimal induction of antiviral innate immunity.
27347	CTNNB1	9606	17704137	CTNNB1 binds to NFKB1 and regulates expression of C-Reactive protein (CRP) after TNF (TNF-alpha) treatment.
27347	CTNNB1	9606	20453844	CTNNB1 interacts with LRRFIP1, promoting the activation of CTNNB1, which increases IFN-beta expression by binding to the C-terminal domain of the transcription factor IRF3 and recruiting the acetyltransferase EP300 to the IFN-beta enhanceosome via IRF3.
27347	CTNNB1	9606	23785285	Stabilization of CTNNB1 upon virus infection negatively regulates antiviral innate immunity.
27347	CTNNB1	9606	26100021	Glycogen synthase kinase 3/CTNNB1 (Î²-catenin) axis is required for optimal induction of antiviral innate immunity.
51663	GSK3B	9606	17912008	GSK3B is a cytoplasmic serine/threonine protein kinase that regulates NF-kappaB activation and the proliferation and survival of pancreatic cancer cells.
51663	GSK3B	9606	17726008	GSK3B inhibits MEKK4 activity and prevents its activation of JNK and p38, thus controlling MEKK4 dimerization both positively and negatively by regulating its interaction with specific proteins.
51663	GSK3B	9606	20497256	GSK3B activation is accelerated by TLR4 which leads to deterioration of serum-deprivation-induced apoptosis and beta-arrestin 2 represents an inhibitory effect on the TLR4-mediated apoptotic cascade, through controlling the homeostasis of activation and inactivation of GSK3B.
51663	GSK3B	9606	21515258	GSK3B is a regulator of LPS-mediated septic shock. GSK3B deficiency results in the attenuation of endotoxemia. (Demonstrated in murine model)
51663	GSK3B	9606	22218715	GSK3B functions downstream of TLR2-stimulation to induce the expression of the monocyte chemoattractant protein 1, CCL2. (Demonstrated in mice)
51663	GSK3B	9606	26100021	Glycogen synthase kinase 3/CTNNB1 (Î²-catenin) axis is required for optimal induction of antiviral innate immunity.
53956	GSK3A	9606	26100021	Glycogen synthase kinase 3/CTNNB1 (Î²-catenin) axis is required for optimal induction of antiviral innate immunity.
44288	TLR8	9606	18985539	TLR8 expression and function is highly up-regulated in colonic epithelium from patients with active inflammatory bowel disease (IBD), suggesting that TLR8 signalling is important in the pathogenesis of IBD.
44288	TLR8	9606	14579267	Toll-like receptor 8 (TLR8), 7 and 9 form a functional subgroup within the TLR family that recognizes pathogen-associated molecular patterns in endosomal/lysosomal compartments.
44288	TLR8	9606	14976262	TLR8 and TLR7 bind single-stranded RNA, stimulating dendritic cells (DCs) and macrophages to secrete interferon-alpha and pro-inflammatory, as well as regulatory, cytokines.
44288	TLR8	9606	17264163	TLR8 signalling strongly promotes inflammatory lipid mediator biosynthesis, providing novel insights on innate immune response to viral infections.
44288	TLR8	9606	20652908	TLR8 is activated in human monocytic cells following Helicobacter pylori phagocytosis and TLR8 single nucleotide polymorphism play a role in the modulation of TLR8-dependent microbicidal response of infected macrophages.
44288	TLR8	9606	21734241	TLR7 and TLR8 are translocated from the endoplasmic reticulum to the endosome in the presence of antiphospholipid antibodies, as a consequence, plasmacytoid dendritic cells become dramatically sensitized to TLR7/8 agonists and this may play a role in systemic autoimmunity.
44288	TLR8	9606	22393042	TLR8 binding of HIV ssRNA induces endosomal acidification and chromatin remodeling at the TNF-alpha promoter to promote TNF-alpha release in infected macrophages.
44288	TLR8	9606	22753494	TLR8 binds to exosomal MIR21 and MIR29A secreted by tumour cells and initiates a prometastatic inflammatory response.
44288	TLR8	9606	24277153	TLR8 plays a pathogenic role in disease whereby its expression is increased in patients with systemic arthritis and is correlated with the elevation of IL1B levels and disease status.
44288	TLR8	9606	25599397	TLR8 binds degradation products of single-stranded RNA at two distinct sites. One site prefers uridine mononucleosides and the other site prefers short oligonucleotides.
44288	TLR8	9606	26101323	TLR8-dependent detection of bacterial RNA is critical for triggering monocyte activation in response to infection with Streptococcus pyogenes.
21151	UBE2V2	9606	26101372	TRIM5 requires UBE2W, UBE2N and UBE2V2 enzymatic activities to inhibit retroviral DNA synthesis
51220	UBE2N	9606	16862162	UBE2N abalation resulted in defective B cell development and in impaired B cell and macrophage activation.
51220	UBE2N	9606	26101372	TRIM5 requires UBE2W, UBE2N and UBE2V2 enzymatic activities to inhibit retroviral DNA synthesis
25727	UBE2W	9606	26101372	TRIM5 requires UBE2W, UBE2N and UBE2V2 enzymatic activities to inhibit retroviral DNA synthesis
27690	TRIM5	9606	21131187	TRIM5 is upregulated by Type I and Type II interferons and have been found to restrict viral replication by modulating the RIG-I pathway.
27690	TRIM5	9606	21734563	TRIM5 is an innate intracellular HIV restriction factor that is upregulated by type I interferons.
27690	TRIM5	9606	23438823	TRIM5 was identified in a systematic screen for positive regulators of innate immune responses.
27690	TRIM5	9606	26101372	TRIM5 requires UBE2W, UBE2N and UBE2V2 enzymatic activities to inhibit retroviral DNA synthesis
58353	OAS3	9606	21190483	OAS3 is a pathogen recognition receptor for the viral pathogen-associated molecular pattern, double-stranded RNA. Upon recognition of dsRNA, the OAS3 activates RNASEL to cleave ssRNA. The OAS/RNASEL pathway triggers the RIG-I pathway and induce IFNB production.
58353	OAS3	9606	26063222	Antiviral activity of the 2â²,5â²-oligoadenylate synthetase (OAS) gene variants against dengue virus shows strong and serotype-specific disparities.
58231	OAS1	9606	21190483	OAS1 is a pathogen recognition receptor for the viral pathogen-associated molecular pattern, double-stranded RNA. Upon recognition of dsRNA, the OAS1 activates RNASEL to cleave ssRNA. The OAS/RNASEL pathway triggers the RIG-I pathway and induce IFNB production.
58231	OAS1	9606	23319625	OAS1 is a cytoplasmic dsRNA sensor.
58231	OAS1	9606	26063222	Antiviral activity of the 2â²,5â²-oligoadenylate synthetase (OAS) gene variants against dengue virus shows strong and serotype-specific disparities.
207109	Psen2	9606	26081153	Psen2 deficiency is paralleled by reduced transcription of Tlr4 mRNA and loss of LPS-induced Tlr4 mRNA transcription regulation.
196306	Stmn1	9606	26082487	Stmn1 overexpression impacts microtubule stability, impairs cell spreading, reduces activation-associated phenotypes andreduces complement receptor 3 (CR3)-mediated phagocytosis and cellular activation.
94374	MAP3K7	9606	10187861	MAP3K7 (TAK1) is a member of the mitogen-activated protein kinase kinase kinase family that, together with its activator TAK1-binding protein 1 (TAB1), activates the IKK signallosome and thus regulates NF-kappaB activation.
94374	MAP3K7	9606	17965022	MAP3K7 is an essential intermediate of NOD2 signalling where MAP3K7 deletion completely abolishes muramyl dipeptide (MDP)-NOD2 signalling, activation of NF-kappaB and MAPKs, and the subsequent induction of cytokines/chemokines in keratinocytes.
94374	MAP3K7	9606	10675530	MAP3K7 mediates the activation signal from TLRs to nuclear factor-kappaB in lipopolysaccharide-stimulated macrophages.
94374	MAP3K7	9606	16260493	MAP3K7 acts as an upstream activating kinase for IKBKB (IKK-beta) and MAPK8 (JNK), but not CHUK (IKK-alpha), revealing a specific role of MAP3K7 in inflammatory signalling pathways.
94374	MAP3K7	9606	8533096	MAP3K7 (TAK1) functions as a mediator in the signalling pathway of TGF-beta superfamily members.
94374	MAP3K7	9606	9480845	MAP3K7 induces NF-kappaB activation through a MAP3K14 (NIK)-independent signalling pathway.
94374	MAP3K7	9606	10094049	MAP3K7 links TRAF6 to the MAP3K14 (NIK)-IKK cascade in the IL-1 signalling pathway where activated MAP3K7 phosphorylates NIK, which stimulates IKK-alpha activity.
94374	MAP3K7	9606	20065289	MAP3K7 is a target for glucocorticoids that integrates their anti-inflammatory action in innate immunity signalling pathways.
94374	MAP3K7	9606	20200282	MAP3K7 plays a central role in controlling nuclear and cytoplasmic signalling cascades in primary neutrophils where it constitutively associates with the IKBKB (I-kappa-B kinase) complex in the nucleus and cytoplasm, impacting downstream signalling processes.
94374	MAP3K7	9606	21220427	MAP3K7 activation is impaired during endotoxin tolerization; a process which impairs the production of LPS-induced pro-inflammatory cytokines without inhibition expression of anti-inflammatory or anti-microbial mediators.
94374	MAP3K7	9606	22069318	MAP3K7 polyubiquitination is essential for the activation of NF-kB signalling downstream of TNF receptor, IL1 receptor and TLR4.
94374	MAP3K7	9606	22843747	MAP3K7 is necessary for the neutrophil priming effect of leukotriene B (4) to enhance TLR stimulation. (Demonstrated in mice)
94374	MAP3K7	9606	25028512	MAP3K7 (TAK1) Ser412 phosphorylation is regulated by PRKACA and PRKX, and is essential for proper signalling, as well as proinflammatory cytokine induction by TLR/IL-1R activation.
94374	MAP3K7	9606	25371197	ECSIT binds to MAP3K7 and TRAF6 to form a complex that plays a pivotal role in activating TLR4-mediated NF-kB signalling.
94374	MAP3K7	9606	26082489	Endotoxin tolerance re-programs TLR4 signalling via suppression of PELI1, a positive regulator of MyD88- and TIR domain-containing adapter inducing IFN-Î² (TRIF)-dependent signalling that promotes K63-linked polyubiquitination of IRAK1, TBK1, and TAK1.
90782	IRAK1	9606	18276832	IRAK1 plays an essential role in Toll-like receptor/interleukin-1 receptor (TLR/IL-1R) -associated NF-kappaB activation through its involvement in IKK activation, which then leads to subsequent IkappaB degradation and NF-kappaB nuclear translocation and both cytosolic and nuclear actions of IRAK1 participate in the activation of NF-kappaB-dependent transcriptional events.
90782	IRAK1	9606	17997719	IRAK1 and IRAK4 play key roles in a signalling pathway by which bacterial infection or interleukin-1 (IL1) trigger the production of inflammatory mediators. Pellino isoforms are the E3 ubiquitin ligases that mediate the IL1-stimulated formation of K63-pUb-IRAK1 in cells, which contribute to the activation of IKBKB and NF-kappaB, as well as other signalling pathways dependent on IRAK1 and IRAK4.
90782	IRAK1	9606	10224059	IRAK1 is a component of a novel signal transduction pathway through which TNF receptor activates NF-kappaB-dependent gene expression.
90782	IRAK1	9606	9625767	IRAK1 plays an essential proximal role in coordinating multiple IL1 signalling pathways for optimal induction of cellular responses.
90782	IRAK1	9606	20044140	IRAK1 functionally associates with PKC-epsilon and VASP in the regulation of macrophage migration.
90782	IRAK1	9606	21057262	IRAK1 and MYD88 autosomal recessive deficiencies impair Toll-like receptor (TLR)- and interleukin-1 receptor-mediated immunity and predispose patients to recurrent life-threatening bacterial diseases, such as invasive pneumococcal disease in particular, in infancy and early childhood, with weak signs of inflammation.
90782	IRAK1	9606	21220427	IRAK1 is polyubiquitinated and disassembled during endotoxin tolerization; a process which impairs the production of LPS-induced pro-inflammatory cytokines without inhibition expression of anti-inflammatory or anti-microbial mediators.
90782	IRAK1	9606	22033459	IRAK1 mediates the proteasome-dependent degradation of TRAF6 and acts as a negative regulator of TLR-signalling. (Demonstrated in mice)
90782	IRAK1	9606	23143987	IRAK1 accumulation triggers ischemia-induced inflammation in the small intestine.
90782	IRAK1	9606	24670381	MIR146A is a potent negative regulator of the innate immune response in keratinocytes through downregulation of the IRAK1/TRAF6/NFÎºB pathway.
90782	IRAK1	9606	26082489	Endotoxin tolerance re-programs TLR4 signalling via suppression of PELI1, a positive regulator of MyD88- and TIR domain-containing adapter inducing IFN-Î² (TRIF)-dependent signalling that promotes K63-linked polyubiquitination of IRAK1, TBK1, and TAK1.
25713	MYD88	9606	11976320	MYD88 is a Toll/IL-1R homology (TIR) domain containing adaptor which recruits IRAK1 possibly through IRAK4.
25713	MYD88	9606	18327267	MYD88 can interact with bacterial TIR domain containing-proteins (Tcps) identified in Escherichia coli CFT073 (TcpC) and Brucella melitensis (TcpB) and interfere with MYD88-dependent pathway, thus suppressing innate immunity and increasing virulence.
25713	MYD88	9606	16354686	MYD88 binding with interleukin-1 (IL-1) receptor (IL1R1) is required for inducing endocytosis of IL1R1 following ligand binding.
25713	MYD88	9606	9734363	MYD88 is a key adaptor/regulator molecule for the Toll/IL-1R family of receptors for innate immunity.
25713	MYD88	9606	9430229	MYD88 interacts with the IL-1 receptor and blocks NF-kappaB activation induced by IL-1, but not by TNF.
25713	MYD88	9606	20167866	TLR-2/MyD88/PI3K/Rac1/Akt pathway mediates LTA-induced MAPKs activation, which in turn initiates the activation of NF-kappaB, and ultimately induces cPLA2/COX-2-dependent PGE2 and IL-6 generation.
25713	MYD88	9606	20519121	MYD88 plays a critical role in reverse cholesterol transport in vitro and in vivo, in part through promoting ATP-binding cassette A1 transporter upregulation, coupling cholesterol trafficking to inflammation through MYD88 and identifying innate immunity as a physiologic signal in cholesterol homeostasis.
25713	MYD88	9606	21057262	MYD88 and IRAK1 autosomal recessive deficiencies impair Toll-like receptor (TLR)- and interleukin-1 receptor-mediated immunity and predispose patients to recurrent life-threatening bacterial diseases, such as invasive pneumococcal disease in particular, in infancy and early childhood, with weak signs of inflammation.
25713	MYD88	9606	21248248	MYD88 is essential in restricting TLR3 signalling and the host protection from unwanted immunopathologies associated with excessive production of IFNB1. MYD88 inhibits TLR3 signalling by impairing IKBKE-mediated induction of IRF3, and consequently the expression IFNB1 and CCL5.
25713	MYD88	9606	21283748	MYD88 is activated by MHC class II in response to staphylococcal enterotoxins and is crucial for the induction of pro-inflammatory cytokines.
25713	MYD88	9606	21325272	MYD88 is a key signalling adapter in TLR signalling. MYD88 aggregates in the cell as distinct foci and co-localizes with IRAK4 in these Myddosomes - the formation of which is required for MYD88 function.
25713	MYD88	9606	21353603	MYD88 is required in dendritic cells stimulated with TLR9 ligand for the enhancement of T cell-dependent antibody response. In addition, MYD88 is required in B cells to facilitate strong anti-viral antibody responses. (Demonstrated in murine model)
25713	MYD88	9606	21422180	MYD88 deficient macrophages displayed impaired interaction with fungal yeast cells and produced low levels of pro-inflammatory cytokines. MYD88 signalling is important in the activation of fungicidal mechanisms and the induction of protective innate immune responses against P. brasiliensis. (Demonstrated in murine model)
25713	MYD88	9606	22028692	MYD88 mediates cytoskeletal remodelling and late spreading of lipopolysaccharide (LPS)-stimulated macrophages. (Demonstrated in mice)
25713	MYD88	9606	22025508	MYD88-dependent recruitment of inflammatory monocytes and dendritic cells to the lungs are key initial cellular responses required for early protection from Burkholderia mallei infection. (Demonstrated in mice)
25713	MYD88	9606	22386951	MYD88 deficiency results in delayed recruitment of phagocytes and defective production of proinflammatory cytokines in response to Salmonella infection. (Demonstrated in mice)
25713	MYD88	9606	22491177	MYD88 signalling in intestinal epithelial cells is crucial for the maintenance of gut microbiota homeostasis. (Demonstrated in mice)
25713	MYD88	9606	22536449	MYD88 mediated production of reactive oxygen species (ROS) is essential for the induction of IL12 by lactic acid bacteria. (Demonstrated in mice)
25713	MYD88	9606	24670424	Following NOD2 activation, IRF4 interacts with MYD88, TRAF6, and RIPK2 and downregulates K63-linked polyubiquitinylation of RICK and TRAF6 leading to disruption of NFkB activation pathways.
25713	MYD88	9606	26082489	Endotoxin tolerance re-programs TLR4 signalling via suppression of PELI1, a positive regulator of MyD88- and TIR domain-containing adapter inducing IFN-Î² (TRIF)-dependent signalling that promotes K63-linked polyubiquitination of IRAK1, TBK1, and TAK1.
53855	PELI1	9606	19734906	PELI1 is a ubiquitin ligase that facilitates TRIF-dependent Toll-like receptor signalling and pro-inflammatory cytokine production.
53855	PELI1	9606	17997719	PELI1 (pellino) isoforms are E3 ubiquitin ligases that mediate the IL-1-stimulated formation of K63-pUb-IRAK1 in cells, contributing to the activation of IKBKB and NF-kappaB, as well as other signalling pathways dependent on IRAK1 and IRAK4.
53855	PELI1	9606	20171181	Discrete regions of PELI1 are bound by SMAD6 and SMAD7 via their MH2 domains to mediate TGF-beta1-induced negative regulation of IL-1R/TLR signalling.
53855	PELI1	9606	21120624	PELI1 is an adaptor protein involved in IL1R/TLR signaling. PELI1 is sumoylated by SUMO1at 5 lysine residues, and binds to the SUMO-conjugating enzyme UBE2I.
53855	PELI1	9606	26082489	Endotoxin tolerance re-programs TLR4 signalling via suppression of PELI1, a positive regulator of MyD88- and TIR domain-containing adapter inducing IFN-Î² (TRIF)-dependent signalling that promotes K63-linked polyubiquitination of IRAK1, TBK1, and TAK1.
73750	IFIH1	9606	16785313	IFIH1 (MDA5) recognizes distinct RNA viruses and plays a major role in the elimination of RNA viruses in vivo.
73750	IFIH1	9606	15563593	IFIH1 binds V proteins of paramyxoviruses and this inhibit its activation of the IFNB1 (IFN-beta) promoter.
73750	IFIH1	9606	11805321	IFIH1 is a double-stranded RNA-dependent ATPase that contains both a caspase recruitment domain and RNA helicase motifs. IFIH1 may also function as a mediator of interferon (IFN)-induced growth inhibition and/or apoptosis.
73750	IFIH1	9606	20107606	IFIH1 is indispensable for sustained expression of IFN in response to paramyxovirus infection and provide the first evidence of MDA5-dependent containment of in vivo infections caused by (-) sense RNA viruses.
73750	IFIH1	9606	21245317	IFIH1 is an RNA helicase and is a key component in activating the expression of type I IFN in response to viral infection. Viral mRNA with 5' cap and 3' poly(A) from parainfluenza virus 5 is able to activate IFN expression through RNASEL-IFIH1 signalling pathway.
73750	IFIH1	9606	19936053	IFIH1 (MDA5) is responsible for the cytosolic recognition of Legionella pneumophila RNA and the subsequent induction of type I IFN response. (Demonstrated in murine model)
73750	IFIH1	9606	21637773	IFIH1 deficiency results in a delayed type I IFN and attenuated type III IFN response to rhinovirus infection, leading to a transient increase in viral titer. Upon recognition of viral dsRNA, IFIH1 synergizes with TLR3 to induce pro-inflammatory signals leading to airways inflammation and hyper-responsiveness. (Demonstrated in murine model)
73750	IFIH1	9606	23328395	Paramyxovirus V proteins bind to IFIH1 (MDA5) to disrupt viral RNA recognition and induction of antiviral immunity.
73750	IFIH1	9606	24550253	The antisense L region of encephalomyocarditis virus associates with DDX58 and is a key determinant of IFIH1 stimulation of infected cells.
73750	IFIH1	9606	25463548	IFIH1 recognizes hepatitis C virus (HCV) to initiate host interferon response during HCV infection.
73750	IFIH1	9606	26074083	DDX58 is the primary pattern recognition receptor (PRR) for influenza A virus (IAV), but IFIH1 is a significant contributor to the cellular defense against IAV.
34438	TIFA	9606	26068852	Bacterial-derived monosaccharide heptose-1,7-bisphosphate (HBP) is a pathogen-associated molecular pattern (PAMP) that activates TIFA-dependent immunity to Gram-negative bacteria
36786	IFRD1	9606	26055519	Human papillomaviruses impair the acetylation of NFÎºB/RelA K310 in keratinocytes by augmenting the expression of interferon-related developmental regulator 1 (IFRD1) in an EGFR-dependent manner.
16933	EGFR	9606	11470832	EGFR is the receptor for epidermal growth factor (EGF) and signalling through growth factor receptors controls diverse cell functions such as proliferation, migration, and differentiation.
16933	EGFR	9606	15284024	EGFR-induced cell migration is mediated predominantly by the JAK-STAT pathway in primary esophageal keratinocytes.
16933	EGFR	9606	18772136	EGFR and TLR4 are activated by neutrophil elastase (ELA2) to produce IL8 through a novel metalloprotease pathway.
16933	EGFR	9606	26055519	Human papillomaviruses impair the acetylation of NFÎºB/RelA K310 in keratinocytes by augmenting the expression of interferon-related developmental regulator 1 (IFRD1) in an EGFR-dependent manner.
41300	PDE12	9606	26055709	PDE12 negatively regulates the innate immune response and inhibitors of PDE12 show increased IFN induced 2â,5â- oligoadenylate and antiviral activities.
408826	LYN	9606	20385881	The LYN/PI3K module negatively regulates activation of murine macrophages while Inpp5d (SHIP-1) promotes it.
408826	LYN	9606	22491248	Overexpression of LYN results in endotoxin hypersensitivity due to the increased activation of dendritic cells leading to an over-production of IFNG by natural killer cells. (Demonstrated in mice)
408826	LYN	9606	26055819	LYN-dependent phosphorylation of the p110 catalytic subunit of PI 3-kinase is essential to the control of PI 3-kinase biological activity upstream of AKT and thereby to the transactivation of NFÎºB.
92358	MB21D1	9606	23707061	MB21D1 (cGAS) is a cytosolic DNA sensor and is required for the induction of the interferon response.
92358	MB21D1	9606	24284630	Cytosolic DNA sensor cyclic GMP-AMP synthase (cGAS, also known as MB21D1) is pivotal in protecting the host from both DNA and RNA viruses
92358	MB21D1	9606	24269171	Cytosolic DNA sensor cGAS (MB21D1) is essential in human dentritic cells for innate sensing of HIV-1 and HIV-2.
92358	MB21D1	9606	25425575	Cytosolic RNA:DNA hybrids are sensed by the MB21D1-TMEM173 (cGAS-STING) pathway of the innate immune system.
92358	MB21D1	9606	25831530	IFI16 and MB21D1 interact and cooperate during herpes simplex virus infection to initiate innate signalling.
92358	MB21D1	9606	26046437	PQBP1 directly binds to reverse-transcribed HIV-1 DNA and interacts with MB21D1 to initiate an IRF3-dependent innate response.
64349	PQBP1	9606	26046437	PQBP1 directly binds to reverse-transcribed HIV-1 DNA and interacts with MB21D1 to initiate an IRF3-dependent innate response.
300259	TNF	9606	16199883	TNF (TNF-alpha) is an important mediator of inflammation, apoptosis, and the development of secondary lymphoid structures and LRRFIP1 represses TNF expression.
300259	TNF	9606	21602809	TNF pre-treated macrophages exhibit endotoxin tolerance, i.e. less cytokine production, towards LPS challenge. TNF-mediated cross-tolerization is mediated by suppression of LPS-induced signalling and chromatin remodelling.
300259	TNF	9606	21611132	TNF is essential to mount an acute inflammatory response to dsDNA in the endothelium. (Demonstrated in murine model)
300259	TNF	9606	24012417	IFN gamma creates a primed chromatin environment in macrophages to augment TLR-induced TNF transcription
300259	TNF	9606	25005359	Secreted CCNA2 (CCN1) promotes anti-inflammatory cytokine IL10 release from epithelial cells via integrin Î±VÎ²6-PKC, and this subsequently suppresses TNF, CXCL2 and neutrophil infiltration in the lungs.
300259	TNF	9606	25637949	DEFB103A and RNASE7 are induced in human umbilical endothelial cells (HUVECs) by classical inflammatory cytokines such as: IFNG, IL1B and TNF.
45916	IFNG	9606	20157607	The combined treatment of IFNG with 1,25-dihydroxyvitamin D3 (1,25-D3) synergistically enhances nitric oxide (NO) synthesis and NOS2 expression induced by Mycobacterium tuberculosis (MTB) or by its purified protein derivatives in human monocyte-derived macrophages.
45916	IFNG	9606	20381453	IFNG mediates DUOX2 dual oxidase expression via a STAT-independent signalling pathway and providing insights into a novel IFNG signalling pathway with potential importance for regulation of host defence responses.
45916	IFNG	9606	17981204	IFNG is crucial for immunity against intracellular pathogens and for tumour control and it is produced predominantly by natural killer (NK) and natural killer T (NKT) cells as part of the innate immune response.
45916	IFNG	9606	24012417	IFN gamma creates a primed chromatin environment in macrophages to augment TLR-induced gene transcription.
45916	IFNG	9606	25474109	IFNG interferes with the IL-1/NFKBIZ axis in Î²-glucan-activated dendritic cells and promotes T cell-mediated immune responses with increased release of IFNG and IL22, and diminished production of IL17A.
45916	IFNG	9606	25732728	Primary Î³Î´ T cells provide an early source of IFNG during dengue virus (DV) infection and target DV-infected cells. Monocytes also participate as accessory cells that sense DV infection and amplify the cellular immune response in an IL18-dependent manner.
45916	IFNG	9606	25637949	DEFB103A and RNASE7 are induced in human umbilical endothelial cells (HUVECs) by classical inflammatory cytokines such as: IFNG, IL1B and TNF.
2528	RNASE7	9606	25712218	RNASE7 is produced by airway epithelial basal cells in response to cigarette smoke exposure.
2528	RNASE7	9606	25637949	DEFB103A and RNASE7 are induced in human umbilical endothelial cells (HUVECs) by classical inflammatory cytokines such as: IFNG, IL1B and TNF.
103863	AIM2	9606	19158675	AIM2 recognizes cytosolic double stranded DNA and forms a caspase-1-activating inflammasome with PYCARD (ASC).
103863	AIM2	9606	20351693	AIM2 has a critical role in host innate immunity to intracellular pathogens where it is a crucial sensor of F. tularensis infection.
103863	AIM2	9606	20351692	AIM2 inflammasome is essential for host defence against cytosolic bacteria and DNA viruses.
103863	AIM2	9606	20401524	AIM2 is a newly discovered pattern recognition receptor (PRR) involved in the sensing of dangerous cytosolic DNA produced by infection with DNA viruses.
103863	AIM2	9606	20457908	AIM2 is required for innate immune recognition of Francisella tularensis where AIM2-deficient mice display an increased susceptibility to F. tularensis infection compared with wild-type mice.
103863	AIM2	9606	21562230	AIM2-containing inflammasomes are activated in response to cytosolic DNA, Â this response is augmented in keratinocytes from psoriatic lesions and contributes to the auto-inflammatory disease.
103863	AIM2	9606	25641891	Single nucleotide polymorphisms in IFI16 and AIM2 are associated with BehÃ§et disease .
103852	IFI16	9606	20890285	IFI16, a PYHIN protein, is an intracellular DNA sensor that mediates the induction of interferon-beta (IFNB) by directly associating with IFNB-inducing viral DNA motifs.
103852	IFI16	9606	21575908	IFI16 acts as a nuclear pathogen sensor and interacts with PYCARD and CASP1 to form a functional inflammasome during KSHV infections.
103852	IFI16	9606	24131791	Cyclic-di-GMP-induced levels of IFI16 suppress the expression of TMEM173 (STING).
103852	IFI16	9606	24367117	IFI16 is essential for host defence by clustering into signalling foci with foreign DNA in a switch-like manner and is capable of using the size of naked double stranded DNA as a molecular ruler to distinguish self from nonself.
103852	IFI16	9606	24449861	In herpes simplex virus 1 (HSV-1) infected cells, the stability and function of IFI16 and TMEM173 are dependent on cell derivation and the functional integrity of HSV-1 proteins ICP0 and US3 protein kinase.
103852	IFI16	9606	24154727	IFI16 is a sensor for lentiviral reverse transcription products and restricts HIV-1 replication in macrophages.
103852	IFI16	9606	24237704	IFI16 oligomerizes upon viral DNA sensing in human cytomegalovirus (HCMV) infected-cells. The HCMV major tegument protein pUL83 blocks nuclear IFI16 oligomerization and inhibits IFI16-mediated antiviral cytokine expression
103852	IFI16	9606	24449861	The end result of the interplay between TMEM173 (STING), IFI16, and herpes simplex virus 1 (HSV-1) is determined by the genotype of the infected cells and the functional integrity of HSV-1 proteins infected cell protein 0 (ICP0) and US3 protein kinase.
103852	IFI16	9606	24154727	IFI16 is a sensor for lentiviral reverse transcription products and restricts HIV-1 replication in human macrophages.
103852	IFI16	9606	25002588	IFI16 transcriptionally regulates type-I interferons and DDX58 (RIG-I) and controls the interferon response to both DNA and RNA viruses.
103852	IFI16	9606	25831530	IFI16 and MB21D1 interact and cooperate during herpes simplex virus infection to initiate innate signalling.
103852	IFI16	9606	25972554	IFI16 restricts chromatinized human papillomaviruses DNA through epigenetic modifications, thus reducing both viral replication and transcription.
103852	IFI16	9606	25641891	Single nucleotide polymorphisms in IFI16 and AIM2 are associated with BehÃ§et disease.
73479	MAPK8	9606	19153595	MAPK8 phosphorylates IRF3 and is essential for IRF3 dimerization induced by polyinosinic-cytidylic acid (polyI:C).
73479	MAPK8	9606	25642820	Mycobacterium tuberculosis phosphatase PtpA suppresses innate immunity by binding to ubiquitin; which, in turn, activates it to dephosphorylate phosphorylated MAPK8 and MAPK14.
84613	MAPK14	9606	15569672	MAPK14 is dephosphorylated by PPP2R4, which then induces apoptosis in neutrophils and the resolution of inflammation.
84613	MAPK14	9606	21683629	MAPK14 activation is blocked by Bacillus anthracis, resulting in the opening of a connexin ATP release channel and induction of macrophage death. Constitutive activation of MAPK14 interferes with inflammasome activation and IL1B production, which compromises antimicrobial immunity. (Demonstrated in murine model)
84613	MAPK14	9606	21733175	The MAPK14 pathway is an important contributor to microglial production of proinflammatory cytokines induced by LPS or beta-amyloid. (Demonstrated in mouse)
84613	MAPK14	9606	22028692	MAPK14 mediates cytoskeletal remodelling and early spreading of lipopolysaccharide (LPS)-stimulated macrophages. (Demonstrated in mice)
84613	MAPK14	9606	22447027	MAPK1 (ERK) and MAPK14 (p38) control the dynamic balance regulating neutrophil migration.
84613	MAPK14	9606	25642820	Mycobacterium tuberculosis phosphatase PtpA suppresses innate immunity by binding to ubiquitin; which, in turn, activates it to dephosphorylate phosphorylated MAPK8 and MAPK14.
86629	TREM1	9606	20797396	TREM1 is a superimmunoglobulin receptor present on neutrophils and monocytes, which plays an important role in the amplification of inflammation and its expression is inhibited by PGD(2) and PGJ(2) in macrophages.
86629	TREM1	9606	21393102	TREM1 is an activating receptor expressed on neutrophils and monocytes that amplifies inflammation induced by TLR4-signalling, specifically in the induction of TNFA production.
86629	TREM1	9606	21555403	TREM1 expression is upregulated following Pseudomonas aeruginosa infection in the cornea and the inhibition of TREM1 reduces the severity of corneal disease. TREM1 acts as an inflammatory amplifier in P. aeruginosa keratitis by modulating TLR signalling and Th1/Th2 responses.
86629	TREM1	9606	21690199	TREM1 expression is induced by vitamin D3 in human bronchial epithelial cells. Activation of TREM1 leads to the induction of human beta defensin 2 and TNF-alpha mRNA in the airway epithelium.
86629	TREM1	9606	22459945	TREM1 mediates endotoxin tolerance in monocytes through its ability to induce anti- or pro-inflammatory signals depending on its membrane-bound state.
86629	TREM1	9606	23475790	TREM1 expression and shedding are regulated by CpG-mediated TLR9 activation in macrophages.
86629	TREM1	9606	25595774	PGLYRP1 binds to bacterially derived peptidoglycan and these complexes constitute potent ligands capable of binding to TREM1 and inducing myeloid cell functions.
58413	PGLYRP1	9606	20418257	PGLYRP1 is a secreted innate immunity protein that is expressed in polymorphonuclear leukocytes and is conserved from insects to mammals, it recognizes bacterial peptidoglycan, and functions in antibacterial immunity and inflammation.
58413	PGLYRP1	9606	21134971	PGLYRP1 is a peptidoglycan recognition protein and play a role in innate immunity against L. monocytogenes infection by inducing TNFA. (Demonstrated in murine model)
58413	PGLYRP1	9606	21439073	PGLYRP1 is a member of the Peptidoglycan Recognition Proteins (PGRP) family and recognizes peptidoglycan, a structural component of bacterial cell walls, as a part of innate immune response against infections.
58413	PGLYRP1	9606	21602801	PGLYRP1 binds to Gram-positive bacterial wall and activates a protein-sensing two-component system to induce bacterial death. PLGYRP1-mediated activation results in membrane depolarization and cessation of peptidoglycan, protein, and RNA/DNA synthesis, as well as the production of hydroxyl radicals.
58413	PGLYRP1	9606	25595774	PGLYRP1 binds to bacterially derived peptidoglycan and these complexes constitute potent ligands capable of binding to TREM1 and inducing myeloid cell functions.
66320	FPR2	9606	25605714	FPR1 and FPR2 are G-protein-coupled receptors that recognize bacterial signal peptides, constituting a novel class of immune activators that contribute to mammalian immune defence against bacteria.
66270	FPR1	9606	25605714	FPR1 and FPR2 are G-protein-coupled receptors that recognize bacterial signal peptides, constituting a novel class of immune activators that contribute to mammalian immune defence against bacteria.
18954	PPARG	9606	20421464	PPARG functions as an antimicrobial factor by maintaining constitutive epithelial expression of a subset of beta-defensin in the colon.
18954	PPARG	9606	21148557	PPARG negatively regulates IFNB production in TLR3/4-stimulated macrophages by preventing IRF3 binding to the IFN-beta promoter.
18954	PPARG	9606	25595716	MIR130A reduces hepatitis B virus (HBV) replication by down-regulating the expression of two major metabolic regulators PPARGC1A and PPARG, both of which can potently stimulate HBV replication.
11756	PPARGC1A	9606	21966468	PPARGC1A is activated in Staphylococcus aureus-mediated sepsis via the TLR2-signalling pathway. (Demonstrated in mice)
11756	PPARGC1A	9606	25595716	MIR130A reduces hepatitis B virus (HBV) replication by down-regulating the expression of two major metabolic regulators PPARGC1A and PPARG, both of which can potently stimulate HBV replication.
126561	MIR130A	9606	25595716	MIR130A reduces hepatitis B virus (HBV) replication by down-regulating the expression of two major metabolic regulators PPARGC1A and PPARG, both of which can potently stimulate HBV replication.
100329	DR1	9606	25589657	DR1, a novel host susceptibility gene for influenza A virus replication, suppresses host innate immunity and enhances viral RNA replication.
66482	IL1A	9606	25463072	Interleukin-1 (IL1A/IL1B) plays a key role in the interaction between local vessel wall cells and invading monocytes to multiply cholesterol-triggered inflammation in the vessel wall.
66482	IL1A	9606	25474109	IFNG interferes with the IL-1/NFKBIZ axis in Î²-glucan-activated dendritic cells and promotes T cell-mediated immune responses with increased release of IFNG and IL22, and diminished production of IL17A.
66482	IL1A	9606	25964352	CASP4 is a critical regulator of noncanonical inflammasome activation that initiates defence against bacterial pathogens in primary macrophages by mediating cell death and IL1A release
69557	CASP4	9606	25964352	CASP4 is a critical regulator of noncanonical inflammasome activation that initiates defence against bacterial pathogens in primary macrophages by mediating cell death and IL1A release
62945	PTX3	9606	19050261	PTX3 is a multifunctional soluble molecule involved in inflammation and innate immunity. It is a unique factor H (FH) ligand in that it can bind both of the two hot-spots of FH and can participate in the localization of functionally active FH.
62945	PTX3	9606	20208538	PTX3, an essential component of humoral innate immunity, and immunoglobulins share functional outputs, including complement activation, opsonization and glycosylation-dependent regulation of inflammation.
62945	PTX3	9606	20363749	PTX3, an inflammation-associated long pentraxin, plays key roles in innate immunity, female fertility and vascular biology. PTX3 octamer contains two fibroblast growth factor 2 (FGF2) binding sites and this quaternary organization is required for the anti-angiogenic function of PTX3.
62945	PTX3	9606	20683616	PTX3 is produced by innate immunity cells (e.g. PMN, macrophages, dendritic cells) and it interacts with several ligands to play an essential role in innate immunity, tuning inflammation and matrix deposition. PTX3 provides a paradigm for the mode of action of humoral innate immunity.
62945	PTX3	9606	21106539	PTX3, serum amyloid P component (SAP) and C-reactive protein (CRP) belong to the pentraxin family of pattern recognition molecules involved in tissue homeostasis and innate immunity. PTX3 heterocomplexes with mannose-binding lectin (MBL) to trigger cross-activation of the complement system.
62945	PTX3	9606	21465531	PTX3 production is up-regulated in response to serum amyloid A, and contributes to the inflammatory pathogenesis of atherosclerosis.
62945	PTX3	9606	21490156	FCN3 and PTX3 are soluble oligomeric pattern-recognition molecules that interact with each other and act synergistically to activate the lectin complement pathway.
62945	PTX3	9606	22278372	PTX3 forms a complex with components of neutrophil extracellular traps in septic patients.
62945	PTX3	9606	23475792	Sputum PTX3 level are lower in cystic fibrosis patients due to proteolytic cleavage by Aspergillus fumigatus.
62945	PTX3	9606	25679762	PTX3 acts as an extrinsic oncosuppressor gene by regulating Complement-dependent, macrophage-sustained, tumor-promoting inflammation.
62945	PTX3	9606	25964372	PTX3 plays a non-redundant protective role in orchestrating tissue repair and remodeling by interacting with fibrin and plasminogen.
102649	S100A12	9606	25964473	S100A12 is induced in response to H. pylori infection and inhibits bacterial growth and viability in vitro by binding nutrient zinc.
45673	CXCL14	9606	25964486	CXCL14 is important for constitutive antimicrobial defences against pneumonia
38977	CAPRIN1	9606	25784705	The G3BP1-CAPRIN1-PRKRA complex represents a new mode of PRKRA activation and links stress responses with innate immune activation through PRKRA without a requirement for foreign double-stranded RNA pattern recognition.
54619	G3BP1	9606	25520508	EIF2AK2 (PKR) is recruited to stress granules by G3BP1 to promote innate immune responses at both transcriptional and translational levels.
54619	G3BP1	9606	25784705	The G3BP1-CAPRIN1-PRKRA complex represents a new mode of PRKRA activation and links stress responses with innate immune activation through PRKRA without a requirement for foreign double-stranded RNA pattern recognition.
65053	ULK1	9606	25792739	Stimulation of TMEM173-dependent IRF3 activation by ultraviolet radiation is due to apoptotic signalling-dependent disruption of ULK1, a pro-autophagic protein that negatively regulates TMEM173.
77255	WFDC12	9606	25770093	WFDC12 plays a role in the regulation of lung inflammation.
55271	HAVCR2	9606	21637332	HAVCR2 is constitutively expressed on human resting monocytes/macrophages and functions as a cap to block IL12, which is a key pro-inflammatory cytokine linking innate and adaptive immune responses. HAVCR2 plays a crucial role in the negative regulation of innate immune responses through crosstalk with PDCD1 and SOCS1 to limit STAT1 phosphorylation in HCV infection.
55271	HAVCR2	9606	23967307	TLR activation promotes HAVCR2 and LGALS9 association within the same macrophage to differentially regulate IL12/IL23 expressions via STAT3 phosphorylation.
55271	HAVCR2	9606	25772938	Hepatitis C virus (HCV)-induced, MIR155-regulated HAVCR2 expression regulates natural killer cell function, suggesting a novel mechanism for balancing immune clearance and immune injury during chronic viral infection.
8510	HIF1A	9606	18606657	HIF1A transcription is induced by IFNA2 in human endothelial cells though a JAK-ISGF3 pathway under normoxic conditions, and that this response contributes to the anti-proliferative activity of this cytokine.
8510	HIF1A	9606	17965024	HIF1A expression is regulated by intracellular calcium levels, resulting in modulation of PPP3CA (calcineurin) activity and RACK1 dimerization.
8510	HIF1A	9606	20517715	Hypoxia-inducible factors (HIFs), including HIF1A, regulate glycolytic energy generation, optimize innate immunity, control pro-inflammatory gene expression, mediate bacterial killing and influence cell migration. HIFs contribute to inflammatory functions in various components of innate immunity, such as neutrophils, dendritic cells, mast cells, and epithelial cells.
8510	HIF1A	9606	20511350	HIF1A, the most ubiquitously expressed hypoxia-inducible factor (HIF), in epithelial cells alters the lung's innate immune response and biases the tissue toward a Th2-mediated inflammation.
8510	HIF1A	9606	21685248	HIF1A, under normoxic conditions, accumulates in dendritic cells via the TLR/MYD88/NFkB signalling pathway to induce a distinct subset of proinflammatory genes in comparison to hypoxia-induced HIF1A. (Demonstrated in murine model)
8510	HIF1A	9606	25746953	HIF1A mediates the functional plasticity of monocytes during sepsis, wherein they transit from a pro-inflammatory to an immunosuppressive phenotype, while enhancing protective functions like phagocytosis, anti-microbial activity, and tissue remodelling .
243385	CHUK	9606	12351658	CHUK is part of the inhibitor kappaB kinase (IKK) complex that phosphorylates IRS1 at Ser(312) and this contributes to the insulin resistance mediated by activation of inflammatory pathways.
243385	CHUK	9606	9891086	CHUK (IKK-alpha) is part of the IKK signalosome that phosphorylates NFKBIA and NFKBIB, leading to activation of NF-kappaB.
243385	CHUK	9606	17434128	CHUK (IKKalpha) phosphorylates CREBBP (CBP), regulating the CBP-mediated crosstalk between NF-kappaB and p53, a critical factor in the promotion of cell proliferation and tumor growth.
243385	CHUK	9606	20200270	CHUK is a unique molecule involved in TLR7/9-MyD88-dependent type I IFN production through dendritic cell subset-specific mechanisms.
243385	CHUK	9606	21765415	CHUK has a key role in the negative feedback of NF-kB canonical signalling by orchestrating the assembly of the A20 ubiquitin-editing complex to limit inflammatory gene activation in response to proinflammatory stimuli such as TNF and IL1. (Demonstrated in mouse)
243385	CHUK	9606	23422957	CHUK is required in dendritic cells to prime adaptive immunity to Listeria monocytogenes.
243385	CHUK	9606	24323043	GNB2L1 (RACK1) negatively regulates NFÎºB activation by interacting with CHUK and IKBKB. The interaction interferes with the recruitment of the IKK complex to TRAF2 .
243385	CHUK	9606	25740981	DDX3X initiates a multifaceted cellular program involving dynamic associations with hepatitis C virus (HCV) RNA and proteins, CHUK, stress granules, and lipid droplet surfaces for its crucial role in the HCV life cycle.
229341	DDX3X	9606	18583960	DDX3X is a critical component of the TANK-binding kinase 1 (TBK1)-dependent innate immune response.
229341	DDX3X	9606	20127681	DDX3X is an antiviral MAVS (IPS-1) enhancer, where it can bind viral RNA to join it in the MAVS complex and this augments virus-mediated IFN-beta induction and host cell protection against virus infection.
229341	DDX3X	9606	20657822	DDX3X RNA helicase can augment TBK1/IKKepsilon activity and hepatitis B virus (HBV) polymerase (HBV Pol) inhibits this TBK1/IKBKE activity by disrupting the interaction between IKBKE and DDX3X, providing an explanation for how HBV evades innate immune response in the early phase of the infection.
229341	DDX3X	9606	25740981	DDX3X initiates a multifaceted cellular program involving dynamic associations with hepatitis C virus (HCV) RNA and proteins, CHUK, stress granules, and lipid droplet surfaces for its crucial role in the HCV life cycle.
71390	IL18	9606	20195505	IL18 and IL1B are important pro-inflammatory cytokines that activates monocytes, macropages, and neutrophils, as well as induce the Th1 and Th17 adaptive cellular responses.
71390	IL18	9606	22940097	IL18 secreted by inflammatory monocytes is critical for the differentiation of memory CD8(+) T and NK lymphocytes into antimicrobial effector cells. (Demonstrated in mice)
71390	IL18	9606	25732728	Primary Î³Î´ T cells provide an early source of IFNG during dengue virus (DV) infection and target DV-infected cells. Monocytes also participate as accessory cells that sense DV infection and amplify the cellular immune response in an IL18-dependent manner.
71032	CXCR4	9606	21094463	CXCR4 is a chemokine receptor that is essential for homing of stem cells and more mature neutrophils to the bone marrow.
71032	CXCR4	9606	25705792	MIR146A upregulation by CXCR4 antagonist AMD3100 treatment or ZBTB16 silencing, decreases CXCR4 protein expression and prevents HIV-1 infection of leukemic monocytic cell line and CD4(+) T lymphocytes.
72004	ZBTB16	9606	25705792	MIR146A upregulation by CXCR4 antagonist AMD3100 treatment or ZBTB16 silencing, decreases CXCR4 protein expression and prevents HIV-1 infection of leukemic monocytic cell line and CD4(+) T lymphocytes.
53480	IL1RAPL1	9606	25654981	IL37 acts as an extracellular cytokine to inhibit innate inflammation by binding to IL18R1 and then using IL1RAPL1 for its anti-inflammatory properties.
64199	IL18R1	9606	25654981	IL37 acts as an extracellular cytokine to inhibit innate inflammation by binding to IL18R1 and then using IL1RAPL1 for its anti-inflammatory properties.
66559	IL1F7	9606	20935647	IL1F7 (IL-37) is a natural suppressor of innate inflammatory and immune responses. IL1F7 expression in macrophages or epithelial cells suppresses production of pro-inflammatory cytokines and the abundance of these cytokines increases with silencing of endogenous IL1F7 in human blood cells.
66559	IL1F7	9606	21873195	IL1F7 functions as a key modulator of intestinal inflammation where transgenic mice expressing IL1F7 subjected to dextran sulfate sodium-induced colitis showed reduced inflammation which was associated with decreased leukocyte recruitment into the colonic lamina propria. (Demonstrated in murine model)
66559	IL1F7	9606	24481253	The precursor and mature forms of IL37 are secreted from activated cells upon inflammasome activation and CASP1 processing of IL37 is important for its anti-inflammatory activity.
66559	IL1F7	9606	25654981	IL37 acts as an extracellular cytokine to inhibit innate inflammation by binding to IL18R1 and then using IL1RAPL1 for its anti-inflammatory properties.
17145	CLEC6A	9606	20493731	CLEC6A (Dectin-2) recognition of alpha-mannans and induction of Th17 cell differentiation is essential for host defence against Candida albicans.
17145	CLEC6A	9606	21267996	CLEC6A, a C-type lectin receptor, is a pattern recognition receptor critical for immune responses to fungi. CLEC6A is coupled to SYK kinase and signals via CARD9 to activate NFKB, which in turns induces both innate and adaptive immunity.
17145	CLEC6A	9606	21357742	CLEC6A is critical for the development of house dust mite (Dermatophagoides farinae) elicited eosinophilic and neutrophilic pulmonary inflammation. CLEC6A was also found to be crucial for the Th2 cytokine induction in the lungs and re-stimulated lymph nodes.
17145	CLEC6A	9606	21677049	CLEC6A is expressed mainly in DCs and macrophages. CLEC6A recognizes alpha-mannans with its carbohydrate recognition domain and transduces signals through association with the ITAM-containing Fc receptor gamma chain, which recruits SYK and initiates the CARD9/NFkB signalling cascade.
17145	CLEC6A	9606	23911656	CLEC4D and CLEC6A form a heterodimer complex which confers innate cells high ability to sense C. albicans infection by facilitating the activation of NFÎºB dependent inflammatory responses.
17145	CLEC6A	9606	25659141	Plasmacytoid dendritic cells (pDCs) directly recognize Aspergillus fumigatus hyphae via CLEC6A; this interaction results in antifungal activity and the formation of pDC extracellular traps.
28318	ANO6	9606	25651887	Stimulation of P2RX7 receptors activates ANO6 to enhance bacterial phagocytosis and killing by macrophages.
61253	P2RX7	9606	18765670	P2X7 activity is modulated by human cathelicidin CAMP (LL-37) receptor in a structure-dependent manner and is involved in the proliferative cell response to CAMP.
61253	P2RX7	9606	21988719	P2RX7 activation in lipopolysaccharide (LPS)-primed myeloid cells results in secretion of pro-inflammatory cytokines IL1B and IL18. In addition, P2RX7 functions in the recognition and phagocytosis of non-opsonized bacteria and apoptotic cells.
61253	P2RX7	9606	23479230	P2RX7 engagement with ATP analog initiates cutaneous inflammation, dendritic cell differentiation, and induction of Th17 immunity.
61253	P2RX7	9606	25651887	Stimulation of P2RX7 receptors activates ANO6 to enhance bacterial phagocytosis and killing by macrophages.
98707	SLC22A3	9606	25561729	SLC22A3 deficiency significantly decreases lipopolysaccharide- induced monocytic inflammatory response by interrupting NF-kB and MAPKs (mitogen-activated protein kinases) signalling cascades in a histamine dependent manner.
48458	TPP2	9606	25525876	TPPII controls the balance between intracellular amino acid availability, lysosome number, and glycolysis, which is vital for adaptive and innate immunity and neurodevelopmental health.
44867	EIF2AK2	9606	12954221	EIF2AK2 is a protein kinase that is regulated by RNA and is an important mediator of the antiviral and anti proliferative actions of interferon (IFN).
44867	EIF2AK2	9606	12954221	EIF2AK2 binds both SP1 and SP3 but only SP3 functions as part of the interferon-inducible complex with ISGF-3 proteins, consisting of STAT1, STAT2, and IRF9.
44867	EIF2AK2	9606	19028691	EIF2AK2 enhances the induction of interferon-beta and apoptosis mediated by cytoplasmic RNA sensors where in addition to MAVS and IRF3 but not TRIF, it is required for maximal type I IFN-beta induction and the induction of apoptosis by both transfected T7 phage polymerase-synthesized RNAs (PRNAs) and polyinosinic-polycytidylic acid.
44867	EIF2AK2	9606	20485506	EIF2AK2 is used by hepatitis C virus to restrain its ability to induce IFN through the RIG-I/MAVS pathway.
44867	EIF2AK2	9606	22912779	Antiviral stress granules containing DDX58 (RIG-I) and EIF2AK2 (PKR) have a critical role in viral detection and innate immunity. (Demonstrated in mouse)
44867	EIF2AK2	9606	23115300	Herpes simplex virus evades antiviral host defence by interacting with EIF2AK2 (PKR) to inhibit autophagy.
44867	EIF2AK2	9606	23236554	Bacterial dsRNA or poly(I:C) induces tyrosine phosphorylation of PKR activation by JAK kinases.
44867	EIF2AK2	9606	23372823	EIF2AK2 binds to dsRNA to inhibit IFN induction triggered by dengue virus.
44867	EIF2AK2	9606	25520508	EIF2AK2 (PKR) is recruited to stress granules by G3BP1 to promote innate immune responses at both transcriptional and translational levels.
16084	RPS6KA5	9606	18690222	RPS6KA5 negatively regulates TLR-pathway driven inflammation by preventing the binding of phosphorylated transcription factors CREB and ATF1 to IL10 and DUSP1 promoters.
16084	RPS6KA5	9606	19922413	RPS6KA5 regulates the transcription of IL1RA in response to TLR activation in macrophages.
16084	RPS6KA5	9606	25520509	Paramyxoviruses trigger the DNA-damage response, a pathway required for RPS6KA5 activation of phospho Ser 276 RELA formation to trigger the IRF7-DDX58 amplification loop necessary for mucosal interferon production.
16268	IFITM3	9606	20064371	IFITM3 is an antiviral restriction factor that mediates cellular resistance to influenza A H1N1 virus, West Nile virus, and Dengue virus.
16268	IFITM3	9606	20601941	IFITM3 is post-translationally regulated by S-palmitoylation on membrane-proximal cysteines, which controls its clustering in membrane compartments and its antiviral activity against influenza virus.
16268	IFITM3	9606	25525793	NRAV, a long noncoding RNA, modulates antiviral responses by negatively regulating the initial transcription of multiple critical interferon-stimulated genes, including IFITM3 and MX1, by affecting their histone modification.
50271	INSIG1	9606	25526307	Upon cytoplasmic DNA stimulation, the endoplasmic reticulum protein AMFR is recruited to and interacts with TMEM173 in an INSIG1-dependent manner.
31785	AMFR	9606	25526307	Upon cytoplasmic DNA stimulation, the endoplasmic reticulum protein AMFR is recruited to and interacts with TMEM173 in an INSIG1-dependent manner.
26364	TP53	9606	21483755	TP53 binds to canonical and non-canonical promoter regions of the human TLR gene family and up-regulates the expression of TLRs. The activation of TP53 can directly influence the TLR-mediated induction of cytokines.
26364	TP53	9606	22105999	TP53 serves as a host antiviral factor and enhances both the innate and adaptive immune responses to influenza A virus. (Demonstrated in mice)
26364	TP53	9606	25505178	Coronavirus engages papain-like proteases to escape from the innate antiviral response of the host by inhibiting TP53-IRF7-IFNB1 signalling.
59060	PELI3	9606	17997719	PELI3 and other pellino isoforms are the E3 ubiquitin ligases that mediate the IL-1-stimulated formation of K63-pUb-IRAK1 in cells, which may contribute to the activation of IKBKB and NF-kappaB, as well as other signalling pathways dependent on IRAK1 and IRAK4.
59060	PELI3	9606	25483963	Autophagy causes PELI3 degradation during Tlr4-signalling, subsequently inhibiting Il1b expression and impairing the hyperinflammatory phase during sepsis.
282076	MIR548G	9606	25499200	Overexpression of MIR548G suppresses multiplication and translation of dengue virus (DENV) 1, 2, 3 and 4.
102654	S100A8	9606	12626582	S100A8 is an intracellular calcium-binding protein that promotes neutrophil/monocyte recruitment at inflamed tissues by enhancing attachment to endothelial cells.
102654	S100A8	9606	18714033	S100A8 is a myeloid-related protein that rapidly modulates macrophage nitric oxide production during innate immune response.
102654	S100A8	9606	20555353	S100A8 (calgranulin A) and S100A9 (calgranulin B) form an antimicrobial heterodimeric complex known as calprotectin. Bacterial flagellin induces the upregulation of S100A8/S100A9 heterodimer via a TLR5-dependent mechanism in epidermal keratinocytes.
102654	S100A8	9606	21239714	S100A8 forms a complex with S100A9 and the complex is the site of interplay between extracellular Ca(2+) entry and intra-phagosomal reactive oxygen species production. S100A8 :: S100A9 acts as Ca(2+) sensor in phagosomal ROS production.
102654	S100A8	9606	22423963	S100A8 is strongly upregulated in neutrophils upon bacterial infection, and sequesters zinc as a mechanism of nutritional immunity. Salmonella typhimurium overcomes this defence mechanism by expressing a high affinity zinc transporter. (Demonstrated in mice)
102654	S100A8	9606	23431180	S100A8::S100A9 heterodimer sequesters Mn(2+) and Zn(2+) to starve bacteria of these essential nutrients.
102654	S100A8	9606	25505274	The TLR4/S100A8 axis is important in the activation of monocytes.
90504	IL17A	9606	19144317	IL17A is a cytokine produced by T helper 17 (Th17) cells that plays important roles in the development of inflammatory diseases.
90504	IL17A	9606	20083670	IL17A is an innate-adaptive immunomodulatory cytokine that is produced by gammadelta cells and is a key mediator for the innate immune response to urinary tract infections (UTIs) caused by uropathogenic Escherichia coli.
90504	IL17A	9606	21074482	IL17A is a Th17-related cytokine, traditionally thought of as an adaptive responder, has been shown to have various innate sources and functions as a rapidly produced pro-inflammatory mediator. Innate IL17A-producing cells also employ many of the cytokine and transcriptional regulators utilized by Th17 cells.
90504	IL17A	9606	21822258	IL17A signalling enhances the mRNA stability of chemokine CXCL1 through TRAF3IP2, TRAF2-TRAF5 and the RNA-binding protein SRSF1.
90504	IL17A	9606	22384827	IL17A is significantly upregulated in both S. pyogenes inoculated and mock inoculated mice, indicating that the cytokine production can be triggered by inoculation trauma alone. (Demonstrated in mice)
90504	IL17A	9606	24194936	Local production of IL17A in the airways drives early neutrophil infiltration into respiratory syncytial virus infected infant lungs.
90504	IL17A	9606	25474109	IFNG interferes with the IL-1/NFKBIZ axis in Î²-glucan-activated dendritic cells and promotes T cell-mediated immune responses with increased release of IFNG and IL22, and diminished production of IL17A.
48252	NFKBIZ	9606	16513645	Inhibits the DNA binding of RELA and NFKB1
48252	NFKBIZ	9606	19783680	A key regulator of IL-6 production in human monocytes and plays an important role in both TLR and NOD-like receptor ligand induced inflammation
48252	NFKBIZ	9606	25474109	IFNG interferes with the IL-1/NFKBIZ axis in Î²-glucan-activated dendritic cells and promotes T cell-mediated immune responses with increased release of IFNG and IL22, and diminished production of IL17A.
96992	IL22RA2	9606	25476703	IL22 protects against and IL22RA2 aggravates liver fibrosis and cirrhosis in chronic liver infections.
13675	TLR6	9606	15661917	TLR6 co-expressed withTLR2 at the cell surface is crucial for recognition of diacylated lipopeptide and peptidoglycan derived from mycoplasma and to activate the NF-kappaB signalling cascades in human cells.
13675	TLR6	9606	12697090	TLR6 and TLR1 are involved in the discrimination of a subtle difference between triacyl and diacyl lipopeptides through interaction with TLR2.
13675	TLR6	9606	15690042	TLR6/2 heterodimer signalling is used by CD36, a selective and non-redundant sensor of microbial diacylglycerides.
13675	TLR6	9606	20037584	TLR6-CD36-TLR4 activation is a common molecular mechanism by which atherogenic lipids and amyloid-beta stimulate sterile inflammation.
13675	TLR6	9606	21482737	TLR2::TLR6 synergistically interacts with TLR9 in lung epithelium to induce rapid pathogen killing, and can be used as a therapeutic target to treat otherwise lethal pneumonia.
13675	TLR6	9606	25456159	Cutaneous bacteria can negatively regulate skin-driven immune responses by inducing Gr1(+)CD11b(+) myeloid-derived suppressor cells via TLR2-6 activation.
6012	DEFA6	9606	19024344	DEFA6 (HD-6) and DEFA5 (HD-5) are two Paneth cell alpha-defensins found in the gut and alpha-defensins have multiple functions in the immune system.
6012	DEFA6	9606	21560070	DEFA6 is secreted by paneth cells in the small intestine and is secreted in response to cholinergic and microbial stimuli. DEFA5A confer immunity to oral infection by Salmonella and is a major determinant of the small intestinal microbiome composition.
6012	DEFA6	9606	22722251	DEFA6 is involved in mucosal innate immunity by protecting the small intestine against invasion by diverse enteric pathogens. In response to bacterial surface proteins, DEFA6 undergoes ordered self-assembly to form fibrils and nanonets that surround and entangle bacteria.
6012	DEFA6	9606	25433720	NOD2 plays a role in intestinal innate immunity by regulating the expression of DEFA5 and DEFA6 through the NF-kB and MAPK pathways.
6199	DEFA5	9606	19024344	DEFA5 and DEFA6 are two Paneth cell alpha-defensins found in the gut that have multiple functions in the immune system.
6199	DEFA5	9606	21468224	DEFA5 expression in mice showed significant loss of segmented filamentous bacteria, thus demonstrating a novel role for Paneth cell defensins in intestinal homeostasis by regulating the small intestinal microbiome.
6199	DEFA5	9606	21560070	DEFA5 is secreted by paneth cells in the small intestine and is secreted in response to cholinergic and microbial stimuli. DEFA5A confer immunity to oral infection by Salmonella and is a major determinant of the small intestinal microbiome composition.
6199	DEFA5	9606	25433720	NOD2 plays a role in intestinal innate immunity by regulating the expression of DEFA5 and DEFA6 through the NF-kB and MAPK pathways.
30654	NOD2	9606	17690884	NOD2 and NOD1 represent central players in the control of the immune responses to bacterial infections and inflammation.
30654	NOD2	9606	18240302	NOD2 is an intracellular receptor of muramyl dipeptide (MDP), a component of peptidoglycan present in the cell wall of Gram-positive (G+) and Gram-negative (G-) bacteria.
30654	NOD2	9606	17705131	NOD2 and NOD1 can induce CCL5 (RANTES) through NF-kappaB pathway, orchestrating the global Nod-dependent immune defence during bacterial infections.
30654	NOD2	9606	19541630	NOD2-dependent recognition of S. aureus and muramyl dipeptide is facilitated by alpha-toxin (alpha-hemolysin), a pore-forming toxin and virulence factor of the pathogen and is dependent on IL-1beta-amplified production of IL-6.
30654	NOD2	9606	19898471	NOD2 and NOD1 direct autophagy by recruiting ATG16L1 to the plasma membrane at the site of bacterial entry.
30654	NOD2	9606	19966812	NOD2 stimulation induces autophagy in dendritic cells influencing bacterial handling and antigen presentation.
30654	NOD2	9606	20200479	NOD2 recruits the critical autophagy protein ATG16L1 to the plasma membrane during bacterial invasion.
30654	NOD2	9606	19701189	NOD2 functions as a cytoplasmic viral pattern-recognition receptor (PRR) and activates an innate immune responses to viral ssRNA by triggering activation of interferon-regulatory factor 3 (IRF3) and production of interferon-beta (IFNB1).
30654	NOD2	9606	21199260	NOD2 is both a positive and negative regulator of TLR4 - the effect it exerts is dependent on the presence of MDP. NOD2 upon engagement with its ligand, MDP, positively regulates TLR4-mediated signalling; in the absence of MDP, NOD2 negatively regulates the TLR4 pathway. (Demonstrated in murine model)
30654	NOD2	9606	21236705	NOD2 is a peripheral peptidoglycan intracellular sensor and is important for the progression and pathogenesis of experimental autoimmune encephalomyelitis (animal model of multiple sclerosis).
30654	NOD2	9606	21108472	NOD2 detects heat-killed Legionella pneumophila and stimulates NFkB and IFN-beta promoter activity. NOD2 deficiency results in increased proinflammatory cytokine expression at 4hrs and greater neutrophil recruitment to the lung. (Demonstrated in murine model)
30654	NOD2	9606	21690088	DDX58 and NOD2 colocalize to cellular ruffles and cell-cell junctions to form a protein complex via the CARD domains. DDX58 negatively regulates ligand-induced NFkB signalling mediated by NOD2, and conversely, NOD2 negatively regulates type I interferon induction by DDX58.
30654	NOD2	9606	22750073	NOD2 recognition of muramyl dipeptide, a component of bacterial cell walls, improves the barrier function of intestinal epithelial cells. (Demonstrated in mice)
30654	NOD2	9606	22531915	NOD2 enhances the innate immune response of alveolar macrophages to Mycobacterium tuberculosis in human.
30654	NOD2	9606	24670424	Following NOD2 activation, IRF4 interacts with MYD88, TRAF6, and RIPK2 and downregulates K63-linked polyubiquitinylation of RICK and TRAF6 leading to disruption of NFkB activation pathways.
30654	NOD2	9606	25433720	NOD2 plays a role in intestinal innate immunity by regulating the expression of DEFA5 and DEFA6 through the NF-kB and MAPK pathways.
42125	IRF1	9606	12759449	IRF1 is required for the up-regulation of the CD40-NF-kappaB activator 1 (TRAF3IP2 ) axis during airway inflammation.
42125	IRF1	9606	12420214	IRF1 is controlled by two distinct signalling pathways; a JAK/STAT-signalling pathway in viral infected cells and an ATM-signalling pathway in DNA damaged cells.
42125	IRF1	9606	3409321	IRF1 specifically binds to the upstream regulatory region of the human IFN-beta (IFNB1) gene and mediates IFNB1 virus-induced transcription and is involved in the regulation of other genes such as IFN-alpha and MHC class I genes.
42125	IRF1	9606	20308629	IRF1 mediated type I IFN independent mechanism of enhanced RSAD2 (viperin) expression provides a redundant mechanism to protect cells from viral infections.
42125	IRF1	9606	21097874	IRF1 transcriptionally inhibits the IL23A through the ISRE element and reduce the severity of chronic intestinal inflammation caused by LPS (shown in mice).
42125	IRF1	9606	22266972	IRF1 promotes immune cell apoptosis and inhibits autophagy in a murine endotoxemia model. (Demonstrated in mice)
42125	IRF1	9606	25461762	MIR23A contributes to human herpes simplex virus type 1 replication through the regulation of the IRF1-mediated antiviral signal pathway.
126931	MIR23A	9606	25461762	MIR23A contributes to human herpes simplex virus type 1 replication through the regulation of the IRF1-mediated antiviral signal pathway.
3485	SMAD4	9606	25410655	TGF-Î² signalling upregulates MIR181A2 expression through SMAD3/4-dependent promoter activation.
18366	SMAD3	9606	25410655	TGF-Î² signalling upregulates MIR181A2 expression through SMAD3/4-dependent promoter activation.
126715	MIR181A2	9606	25410655	TGF-Î² signalling upregulates MIR181A2 expression through SMAD3/4-dependent promoter activation.
87415	LCN2	9606	25398327	LCN2 is secreted by the urinary tract mucosa in response to uropathogenic E. coli challenge and acts in innate immune defences as a colonization barrier.
75609	ATF2	9606	25368329	SCN5A is a novel pathogen sensor that initiates anti-viral signalling and transcription through ADCY8 and ATF2.
35780	ADCY8	9606	25368329	SCN5A is a novel pathogen sensor that initiates anti-viral signalling and transcription through ADCY8 and ATF2.
26059	SCN5A	9606	25368329	SCN5A is a novel pathogen sensor that initiates anti-viral signalling and transcription through ADCY8 and ATF2.
40102	TRAF6	9606	16184196	TRAF6 is an adapter protein linking kinases to TNF receptor, and IL-1 receptor signalling pathways, and also has E3 ubiquitin ligase activity.
40102	TRAF6	9606	18617513	TRAF6 autoubiquitination and its interaction with Ubc13 are dependent on zinc finger 1 (ZF1) motif and an intact RING domain, necessary elements in signalling by IL-1, LPS and RANKL.
40102	TRAF6	9606	18922473	TRAF6 is specifically required for the Smad-independent activation of JNK and p38, and its carboxyl TRAF homology domain physically interacts with TGF-beta receptors that activate JNK and p38 through a mechanism similar to that operating in the interleukin-1beta/Toll-like receptor pathway.
40102	TRAF6	9606	18984593	TRAF6 and MEK kinase 1 (MEKK1) play a pivotal role in the retinoic-acid-inducible gene-I (RIG-I)-like helicase antiviral pathway, where TRAF6 and MEKK1 activate NF-kappaB and mitogen-activated protein kinases via MAVS and this is critical for the optimal induction of type I interferons.
40102	TRAF6	9606	19091594	TRAF6 negatively regulates TNFalpha-induced NF-kappaB activation through its ubiquitin ligase activity.
40102	TRAF6	9606	12140561	TRAF6 regulates several signalling cascades in innate immunity, adaptive immunity and bone homeostasis.
40102	TRAF6	9606	20449947	TRAF6 competes with TRAF2 for CD40 binding to regulate NF-kappaB activation in human B lymphocytes, thereby limiting the capacity of CD40 engagement to induce NF-kappaB activation.
40102	TRAF6	9606	20512936	TRAF6 is autoinhibited by an intramolecular interaction which is counteracted by trans-ubiquitination and TRAF auto-ubiquitination is a means of sustaining an open conformation active in downstream signalling.
40102	TRAF6	9606	20622119	TRAF6 interacts with CSF2RB to mediate NF-kappaB signalling, demonstrating a novel TRAF6-dependent signalling pathway association with a type I cytokine receptor.
40102	TRAF6	9606	21185369	TRAF6 is a E3 ubiquitin ligase that activates NFKB pathway in response to innate and adaptive immunity stimuli. TRAF6 protein contains a highly conserved TRAF-C domain that contributes to oligomerization and its interaction to upstream signalling molecules and a RING domain dimerization interface that is functionally important for ubiquitination and the activation of NFKB.
40102	TRAF6	9606	21220427	TRAF6 is polyubiquitinated and disassembled during endotoxin tolerization; a process which impairs the production of LPS-induced pro-inflammatory cytokines without inhibition expression of anti-inflammatory or anti-microbial mediators.
40102	TRAF6	9606	22033459	TRAF6 is degraded in the proteasome upon TLR stimulation in macrophages. (Demonstrated in mice)
40102	TRAF6	9606	24670424	Following NOD2 activation, IRF4 interacts with MYD88, TRAF6, and RIPK2 and downregulates K63-linked polyubiquitinylation of RICK and TRAF6 leading to disruption of NFkB activation pathways.
40102	TRAF6	9606	24670381	MIR146A is a potent negative regulator of the innate immune response in keratinocytes through downregulation of the IRAK1/TRAF6/NFÎºB pathway.
40102	TRAF6	9606	25027037	STAT1 is directly recruited to TRAF6, demonstrating cross-talk between the TLR and JAK/STAT signalling pathways, and this direct activation of STAT1 by TLR signalling suggests a crucial role for STAT1 in TLR-induced inflammation. Demonstrated in mice.
40102	TRAF6	9606	25371197	ECSIT binds to MAP3K7 and TRAF6 to form a complex that plays a pivotal role in activating TLR4-mediated NF-kB signalling.
29564	ECSIT	9606	10465784	ECSIT is specific for the Toll/IL-1 pathways and is a regulator of MAP3K1 (MEKK1) processing.
29564	ECSIT	9606	25371197	ECSIT binds to MAP3K7 and TRAF6 to form a complex that plays a pivotal role in activating TLR4-mediated NF-kB signalling.
74471	USP2	9606	25070846	USP2 deubiquitinates K63-linked polyubiquitin chains from TBK1 to terminate TBK1 activation and negatively regulate IFNB1 signalling and antiviral immune response.
96496	ARG1	9606	18978793	ARG1 expression induced by intracellular pathogens in mouse classically activated macrophages (CAMs) through the TLR pathway, suppressing nitric oxide production and thwarting effective immunity independent of the STAT6 pathway.
96496	ARG1	9606	25015834	PI3K/PTEN-regulated extracellular ARG1 acts as a paracrine regulator of inflammation and immunity. Demonstrated in mice.
81409	PTEN	9606	25015834	PI3K/PTEN-regulated extracellular ARG1 acts as a paracrine regulator of inflammation and immunity. Demonstrated in mice.
77617	STAT1	9606	17971840	STAT1 mediates IFNG cytokine signalling, and as a member of the STAT family protein, STAT1 has a significant impact on the innate immunity during sepsis.
77617	STAT1	9606	18678606	STAT1 serine phosphorylation is induced by TNF-alpha and PGE2 and this activates expression of the STAT1 and NF-kappaB target gene IFN regulatory factor 1 (IRF1), which contributes to IFN responses.
77617	STAT1	9606	7657660	STAT1 phosphorylation and DNA binding activity is under the control of Janus protein-tyrosine kinases (JAKs) and the epidermal growth factor receptor (EGFR).
77617	STAT1	9606	16481475	Acetylation of STAT1 modulates NF-kappaB activity and thus ultimately apoptosis where, as a result, RELA DNA binding, nuclear localization, and expression of anti-apoptotic NF-kappaB target genes decrease.
77617	STAT1	9606	8943351	STAT1 is part of the interferon-stimulated gene factor 3 (ISGF3) transcription complex which is composed of a STAT1:2 heterodimer and a weak DNA-binding protein, IRF9.
77617	STAT1	9606	20829351	STAT1 transcription factor enhances TLR8 functionality by binding of to GAS elements on the TLR8 promoter in an IFN-gamma-dependent manner.
77617	STAT1	9606	22065572	STAT1 phosphorylation at Ser708 is a key event in the IFN signalling pathway that imparts anti-viral immunity to restrict West Nile virus infection. (Demonstrated in mice)
77617	STAT1	9606	22425562	Histone deacetylase inhibitors prevent IFNG-mediated phosphorylation of STAT1.
77617	STAT1	9606	24449862	TNK1 is a component of the IFN-JAK-STAT signalling cascade and is a critical antiviral host factor where its abundance is inversely correlated to viral replication and contributes to the hepatocytic response to antiviral treatment.
77617	STAT1	9606	25027037	STAT1 is directly recruited to TRAF6, demonstrating cross-talk between the TLR and JAK/STAT signalling pathways, and this direct activation of STAT1 by TLR signalling suggests a crucial role for STAT1 in TLR-induced inflammation. Demonstrated in mice.
41523	PRKX	9606	25028512	MAP3K7 (TAK1) Ser412 phosphorylation is regulated by PRKACA and PRKX, and is essential for proper signalling, as well as proinflammatory cytokine induction by TLR/IL-1R activation.
32929	PRKACA	9606	25028512	MAP3K7 (TAK1) Ser412 phosphorylation is regulated by PRKACA and PRKX, and is essential for proper signalling, as well as proinflammatory cytokine induction by TLR/IL-1R activation.
24257	CXCL2	9606	21757770	CXCL2 is a chemokine secreted by kidney dendritic cells to recruit neutrophils to sites of uropathogenic bacterial infection. (Demonstrated in mouse)
24257	CXCL2	9606	25005359	Secreted CCNA2 (CCN1) promotes anti-inflammatory cytokine IL10 release from epithelial cells via integrin Î±VÎ²6-PKC, and this subsequently suppresses TNF, CXCL2 and neutrophil infiltration in the lungs.
36372	CCNA2	9606	25005359	Secreted CCNA2 (CCN1) promotes anti-inflammatory cytokine IL10 release from epithelial cells via integrin Î±VÎ²6-PKC, and this subsequently suppresses TNF, CXCL2 and neutrophil infiltration in the lungs.
126971	MIR124-1	9606	24995397	MIR124-1 plays a negative regulatory role in fine-tuning the inflammatory response in alveolar macrophages upon mycobacterial infection, in part by directly targetting TLR signalling.
66003	PIK3CA	9606	17827709	PIK3CA, as the alpha subunit of PI3K, functions as a negative regulator of TLR signalling. The activation of PIK3CA results in the inhibition of pro-inflammatory events such as expression of IL12 and TNFA.
66003	PIK3CA	9606	20953381	PIK3CA and PIK3CB isoforms of class IA phosphatidylinositol 3-kinase (PI3K) are both required for the pro-inflammatory response to flagellin.
66003	PIK3CA	9606	24996183	MIR203A accelerates apoptosis in LPS-stimulated alveolar epithelial cells by targeting PIK3CA.
126601	MIR203	9606	22917968	MIR203A post-transcriptionally regulate the pro-inflammatory cytokines TNFalpha and IL24 in keratinocytes.
126601	MIR203	9606	23785202	MIR203A can be induced by IFN in virally infected cells to dampen IFN anti-viral signalling.
126601	MIR203	9606	24996183	MIR203A accelerates apoptosis in LPS-stimulated alveolar epithelial cells by targeting PIK3CA.
73653	SAMHD1	9606	21720370	SAMHD1 is specifically targeted for degradation by human immunodeficiency virus 1 (HIV-1) viral protein VPX, and mutations in SAMHD1 causes Aicardi-Goutieres syndrome, which mimics symptoms of congenital viral infection.
73653	SAMHD1	9606	21613998	SAMHD1 is expressed in dendritic and myeloid cells and acts as an anti-retroviral protein that inhibits the early stages of the viral life cycle. Silencing of SAMHD1 leads to significant accumulation of human immunodeficiency virus 1 (HIV-1) DNA in infected cells.
73653	SAMHD1	9606	22327569	SAMHD1 inhibits HIV replication by depleting intracellular dNTPs, which are required for viral reverse transcriptase to synthesize viral DNA.
73653	SAMHD1	9606	24753578	Full activation of SAMHD1 involves ordered binding of GTP and substrate dNTPs to activator and substrate sites on the enzyme.
129419	Adrbk1	9606	24755316	Fibrates protect against bacteriaâinduced sepsis by inhibiting LPSâmediated ERK phosphorylation and the expression of Adrbk1 (GRK2), thereby preventing Cxcr2 down-regulation on neutrophils.
126375	MIR122	9606	23580661	Circulating MIR122 activates natural killer cells via the TLR1 signalling pathway.
126375	MIR122	9606	24672032	Reduction of MIR122 expression may play a role in the progression of fibrosis in patients with chronic hepatitis C.
127039	hsa-mir-146a	9606	19840932	MIR146A is critical for in vitro monocytic cell-based endotoxin tolerance.
127039	hsa-mir-146a	9606	16885212	MIR146A is involved in control of Toll-like receptor and cytokine signaling through a negative feedback regulation loop involving down-regulation of IL-1 receptor-associated kinase 1 (IRAK1) and TNF receptor-associated factor 6 (TRAF6) protein levels.
127039	hsa-mir-146a	9606	18801740	MIR146A-mediated and NF-kappaB-sensitive inflammatory circuit was found in Alzheimer disease and in stressed human brain cells.
127039	hsa-mir-146a	9606	19021527	MIR146A expression is driven by the transcription factor NF-kappaB and changes in the expression of hsa-mir-146a have been implicated in both the development of multiple cancers and in the negative regulation of inflammation induced via the innate immune response.
127039	hsa-mir-146a	9606	19021527	MIR146A negatively regulates the IL-1-beta-induced release of chemokines IL-8 and RANTES.
127039	hsa-mir-146a	9606	19333922	MIR146A negatively regulates the type I IFN pathway by directly targeting IRF5 and STAT1.
127039	hsa-mir-146a	9606	19596990	MIR146A feedback inhibits RIG-I-dependent type I IFN production in macrophages by targeting TRAF6, IRAK1, and IRAK2.
127039	hsa-mir-146a	9606	20616571	MIR146A significantly increases after 24 h stimulation in monocytes from neonate cord blood compared to those derived from adults, suggesting the involvement of microRNA in immune regulation of the innate immune system of neonates.
127039	hsa-mir-146a	9606	20937840	MIR146A-mediated down-regulation of IRAK-1 coupled to an NF-ÎºB-induced up-regulation of IRAK-2 expression drives an extensively sustained inflammatory response.
127039	hsa-mir-146a	9606	20951969	MIR146A mediates the intestinal epithelial innate immune tolerance during the neonatal period, characterizing tolerance as an active condition involved in the establishment of intestinal mucosal homeostasis.
127039	hsa-mir-146a	9606	21329689	MIR146A negatively regulates both oxidized low-density lipoprotein accumulation and the inflammatory response in macrophages by inhibiting TLR4 and the activation of TLR4-dependent signalling pathways.
127039	hsa-mir-146a	9606	21469088	MIR146A is highly expressed in patients with Sjogren's syndrome and was found to increase the phagocytic activity and suppressing the inflammatory cytokine production in human monocytes.
127039	hsa-mir-146a	9606	21652514	MIR146A transcription is induced by NFkB in response to stimulations such as LPS, TNF-alpha and IL1B. MIR146A targets TRAF6 and IRAK1 and act s as a negative regulator fine-tuning the immune response.
127039	hsa-mir-146a	9606	22545247	MIR146A directly targets RELB to modulate the amplitude of monocyte response to inflammatory challenges.
127039	hsa-mir-146a	9606	22593544	MIR146A is a mechanosensitive miRNA that modulates mechanotransduction and pressure-induced inflammation in small airway epithelium.
127039	hsa-mir-146a	9606	22363497	MIR146A is overexpressed during prion disease and modulates the innate immune response and the microglial activation state. (Demonstrated in mice)
127039	hsa-mir-146a	9606	22822053	MIR146A is upregulated in lung cells in response to infection with influenza A virus.
127039	hsa-mir-146a	9606	23028621	MIR146A is a key regulator of astrocyte-mediated inflammation responses in neurological disorders.
127039	hsa-mir-146a	9606	23143987	MIR146A alleviates ischemia-induced inflammation in the small intestine by downregulating IRAK1.
127039	hsa-mir-146a	9606	23343627	In the course of influenza A infection MIR146A transcription increases to limit viral propagation.
127039	hsa-mir-146a	9606	23733368	MIR146A targets components of the NF-kB and EGR pathways to repress inflammation.
127039	hsa-mir-146a	9606	24670381	MIR146A is a potent negative regulator of the innate immune response in keratinocytes through downregulation of the IRAK1/TRAF6/NFÎºB pathway.
27941	RIPK2	9606	17277144	RIPK2 functions in innate immunity by mediating NOD1 and NOD2 signalling but not TLR-mediated immune responses.
27941	RIPK2	9606	18079694	RIPK2 polyubiquitination mediates the recruitment of MAP3K7 (TAK1) and the subsequent activation of NF-kappaB signalling via IKK complex in NOD signalling.
27941	RIPK2	9606	18342009	RIPK2 deubiquitination by TNFAIP3 (A20) restricts NF-kappaB activation via NOD2 signalling.
27941	RIPK2	9606	18775659	RIPK2 is sequestered by MAP3K4 to inhibit the NOD2:RIPK2 complex from activating NF-kappaB signalling pathways.
27941	RIPK2	9606	21236705	RIPK2 is a downstream adaptor molecule in the NOD1/2 signaling pathway and is important for the progression and pathogenesis of experimental autoimmune encephalomyelitis (animal model of multiple sclerosis). RIPK2 was found to be critical for the activation of CNS-infiltrating dendritic cells.
27941	RIPK2	9606	21469090	RIPK2 is essential for NOD1 and NOD2-signalling upon recognition of bacterial peptidoglycan. RIPK2 is crucial for inflammatory cytokine secretion, activation and recruitment of macrophage and neutrophils as well as the capacity to activate the adaptive immune response. (Demonstrated in murine model)
27941	RIPK2	9606	24670424	Following NOD2 activation, IRF4 interacts with MYD88, TRAF6, and RIPK2 and downregulates K63-linked polyubiquitinylation of RICK and TRAF6 leading to disruption of NFkB activation pathways.
55681	IRF4	9606	12566414	IRF4 participates in the regulation of lymphoid cell apoptosis by modulating the efficiency of the Fas-mediated death signal.
55681	IRF4	9606	16272311	IRF4 provides a positive feedback signal for its own gene expression in dendritic cells (DCs) and the expression of IRF4 mRNA, but not of other IRFs, is specifically up-regulated during DC differentiation.
55681	IRF4	9606	24670424	Following NOD2 activation, IRF4 interacts with MYD88, TRAF6, and RIPK2 and downregulates K63-linked polyubiquitinylation of RICK and TRAF6 leading to disruption of NFkB activation pathways.
17212	CLEC4E	9606	21267996	CLEC4E, a C-type lectin receptor, is a pattern recognition receptor critical for immune responses to fungi. CLEC4E is coupled to SYK kinase and signals via CARD9 to activate NFKB, which in turns induces both innate and adaptive immunity.
17212	CLEC4E	9606	24733387	Glycerol monomycolate is a unique ligand for CLEC4E (Mincle).
82567	MFF	9606	24733894	Hepatitis C infection stimulates the expression of DNM1L and MFF and promotes DNM1L recruitment to mitochondria by stimulating the phosphorylation of DNM1L, leading to mitochondrial fission.
26348	DNM1L	9606	24733894	Hepatitis C infection stimulates the expression of DNM1L and MFF and promotes DNM1L recruitment to mitochondria by stimulating the phosphorylation of DNM1L, leading to mitochondrial fission.
36619	BST2	9606	19564354	BST2 directly binds to purified LILRA4 (ILT7) protein, initiates signalling via the ILT7-FcepsilonRIgamma complex, and strongly inhibits production of IFN and pro-inflammatory cytokines in plamsmacytoid dendritic cells
36619	BST2	9606	20702620	BST2 (CD317) is a broadly acting and conserved mediator of innate control of retroviral infection and pathogenesis that restricts the release of retroviruses and lentiviruses in rodents by limiting replication of HIV-1 and MLV.
36619	BST2	9606	21734563	BST2 is an innate intracellular HIV restriction factor that is upregulated by type I interferons.
36619	BST2	9606	22072710	BST2 is a broad spectrum effector of the innate immune response to viral infection. BST2 is antagonized by the human immunodeficiency virus (HIV) Vpu protein to evade innate immune system detection.
36619	BST2	9606	24733916	HIV-1 viral protein U, Vpu, protects HIV-infected cells from antibody-dependent cell-mediated cytotoxicity as a function of its ability to counteract BST2 (tetherin).
62183	MAPK9	9606	19153595	MAPK9 phosphorylates IRF3 and is essential for IRF3 dimerization induced by polyinosinic-cytidylic acid (polyI:C).
62183	MAPK9	9606	24651600	Upon viral infection, MAVS recruits MKK7 onto mitochondria, leading to the induction of apoptosis by MAP2K7 activated MAPK9
24000	MAP2K7	9606	24651600	Upon viral infection, MAVS recruits MKK7 onto mitochondria, leading to the induction of apoptosis by MAP2K7 activated MAPK9
172199	Il5	9606	24631157	Chitin induces IL25, IL33, and TSLP which are required to stimulate ILC2 production of IL5 and IL13. IL5 and IL13, in turn, are required for the accumulation of eosinophils and alternatively activated macrophages that are associated with allergy.
180637	Kdm4a	9606	24656046	The noncanonical NFÎºB pathway regulates histone modifications at the Ifnb1 promoter resulting in attenuated recruitment of Rela and histone demethylase, Kdm4a, to the Ifnb1 promoter. This provides a mechanism for regulating the induction of type I interferons .
167138	Flt4	9606	24656836	Flt4 signalling represents a negative feedback mechanism by immune cells to overreacting during bacterial infection; ligation of Flt4 by Vegfc reduces TLR4-triggered production of proinflammatory cytokines in macrophages.
45463	VEGFC	9606	24656836	FLT4 signalling represents a negative feedback mechanism by immune cells to overreacting during bacterial infection; ligation of FLT4 by VEGFC reduces TLR4-triggered production of proinflammatory cytokines in macrophages.
62355	FLT4	9606	24656836	FLT4 signalling represents a negative feedback mechanism by immune cells to overreacting during bacterial infection; where ligation of FLT4 by VEGFC reduces TLR4-triggered production of proinflammatory cytokines in macrophages.
195914	Nlrp1a	9606	24549849	Both Nlrp3 and Nlrp1a are important regulators of Toxoplasma proliferation and IL18 signaling is required to mediate host resistance to acute toxoplasmosis.
25212	CXCL10	9606	21124994	CXCL10 exert direct antimicrobial effects in vitro against Bacillus anthracis spore and bacilli in a receptor-independent manner and contributes to pulmonary innate immunity. (Demonstrated in murine model)
25212	CXCL10	9606	21518789	CXCL10 concentration in blood increases during neonatal polymicrobial sepsis, and the blockade of CXCL10 not only worsens recruitment and phagocytic function of macrophages, but also the survival of neonatal mice. (Demonstrated in murine model)
25212	CXCL10	9606	23998932	MIR21 inhibition enhances CCL5 (RANTES) and CXCL10 (IP-10) release in MCF-7 cancer cells and resulted in increased lymphocyte migration . PIAS3 is a target of MIR21 in MCF-7 cells.
25212	CXCL10	9606	24448099	ISG15 does not directly alter human rhinovirus replication but modulates immune signalling via the viral sensor protein DDX58 to impact production of CXCL10, which has been linked to innate immunity to viruses.
25212	CXCL10	9606	24448099	Human rhinovirus infection of epithelial cells induces the expression and secretion of ISG15, which modulates immune responses via effects on DDX58, and by regulating CXCL10 production.
84312	ISG15	9606	19043203	ISG15 (ISGylation) post-translational modification is mediated by a sequential reaction similar to ubiquitination and has been shown to negatively regulate the NF-kappaB pathway.
84312	ISG15	9606	22022264	ISG15 expression is induced during a hepatitis C virus infection in an IRF3-dependent manner. ISG15 acts as a negative modulator of the RIG-I pathway by mediating the level of DDX58 (RIG-I) ubiquitination.
84312	ISG15	9606	24448099	ISG15 does not directly alter human rhinovirus replication but modulates immune signalling via the viral sensor protein DDX58 to impact production of CXCL10, which has been linked to innate immunity to viruses.
84312	ISG15	9606	24448099	Human rhinovirus infection of epithelial cells induces the expression and secretion of ISG15, which modulates immune responses via effects on DDX58, and by regulating CXCL10 production.
69618	CASP1	9606	15039421	CASP1 activates NF-kappaB independent of its enzymatic activity and contributes to inflammation by proteolysis of pro-IL1B (IL-1 beta) and RIPK2 activation of NF-kappaB and MAPK1.
69618	CASP1	9606	19124602	CASP1 is part of the inflammasome complex, along with pathogen-specific nucleotide oligomerization and binding domain (NOD)-like receptors (NLRs) and in some cases the scaffolding protein ASC. Formation of the membrane-associated inflammasome complex in murine macrophages, results in cleavage of cytosolic CASP1 substrates and cell death.
69618	CASP1	9606	20823203	CASP1 activity is required for discrimination between translocon-positive and -negative bacteria in bone-marrow derived cells and interleukin-1 receptor signalling. Activation of CASP1 by bacteria expressing Type 3 secretion systems allows for rapid recognition of bacteria expressing conserved functions associated with virulence.
69618	CASP1	9606	21057511	CASP1 clears intracellular bacteria in vivo independently of IL1B (IL-1-beta) and IL18 and establishes pyroptosis as an efficient mechanism of bacterial clearance by the innate immune system. CASP1-induced pyroptotic cell death releases bacteria from macrophages and exposes the bacteria to uptake and killing by reactive oxygen species in neutrophils.
69618	CASP1	9606	21439959	CASP1 is a component of the inflammasome and is required for inflammation in acute pancreatitis. (Demonstrated in murine model)
69618	CASP1	9606	21602824	CASP1-dependent inflammatory cell death, or pyroptosis, is only induced by viable, but not heat-killed, E. coli. (Demonstrated in murine model)
69618	CASP1	9606	22833538	Naturally occurring variants of CASP1 differ considerably in structure and the ability to activate IL1B.
69618	CASP1	9606	24481253	The precursor and mature forms of IL37 are secreted from activated cells upon inflammasome activation and CASP1 processing of IL37 is important for its anti-inflammatory activity.
5777	MYH9	9606	24489676	The calpain-MYH9-RAB7B axis regulates TLR4 containing alpha-granules trafficking in thrombin-stimulated platelets.
49631	HNRNPL	9606	24371310	THRIL, a large intergenic noncoding RNA, binds to heterogenous nuclear ribonucleoprotein L (HNRNPL) and forms a functional THRIL-HNRNPL complex that regulates transcription of TNF by binding to its promoter.
81960	IFIT1	9606	20386592	IFIT1 expression activates the IFN response during C. pneumoniae infection, mediated by intracellular nucleotide-sensing pattern recognition receptors (PRRs), which operate through a mechanism dependent on the bacterial type III secretion system (T3SS).
81960	IFIT1	9606	21642987	IFIT1 recognizes and directly binds to 5'-triphosphate RNA and functions as an innate inhibitor of viral replication and pathogenicity. (Demonstrated in murine model)
81960	IFIT1	9606	22745654	IFIT1 is an innate immune network bottleneck with the ability to suppress induction of TLR4 response genes in LPS-stimulated macrophages. (Demonstrated in mice)
81960	IFIT1	9606	24098121	IFIT1 binds mRNAs that lack 2â²O methylation on the first ribose, thus inhibiting translation by impairing binding of eukaryotic translation initiation factors to 2â²O-unmethylated RNA templates
81960	IFIT1	9606	24371270	IFIT1 binds with high affinity to the cap-proximal regions of cap0-mRNAs abrogating 48S complex formation in an in vitro reconstituted translation system.
79651	BTK	9606	12724322	BTK is a Toll/interleukin-1 receptor domain-binding protein that participates in NF-kappaB activation by TLR4.
79651	BTK	9606	21441935	BTK interacts with intracellular MHC class II molecules to activate adaptor molecules MYD88 and TICAM1 to promote TLR signalling. (Demonstrated in murine model)
79651	BTK	9606	21659545	BTK is a positive regulator in the ITAM-mediated TREM1/TYROBP pathway, which induces pro-inflammatory cytokines such as TNF-alpha, IL8, and activation/differentiation cell surface markers. Patients suffering from X-linked agammaglobulinemia (XLA), which is a rare hereditary disease caused by mutation in the BTK gene, show reduced TNF-alpha induction in PBMCs upon TREM1 engagement.
79651	BTK	9606	22454496	BTK directly phosphorylates TLR3 and plays a critical role in the induction of inflammatory cytokines and IFNB. (Demonstrated in mice)
79651	BTK	9606	22589540	BTK is required for the activation of natural killer cells. (Demonstrated in mice)
79651	BTK	9606	22366891	BTK is a negative regulator of TLR- or TNF-stimulated reactive oxygen species (ROS) production in neutrophils.
79651	BTK	9606	24375473	BTK regulates TLR9-mediated induction of cytokines in plasmacytoid dendritic cells, but has no role in TLR7 signalling.
78146	TRIM14	9606	23438823	TRIM14 was identified in a systematic screen for positive regulators of innate immune responses.
78146	TRIM14	9606	24379373	TRIM14 is a mediator of mitochondrial antiviral immunity facilitating the immune responses mediated by retinoic acid-inducible gene-I-like (RIG-I)-like receptors.
101710	TXNIP	9606	22883233	Hyperactivated ERN1 (IRE1Î±) increases TXNIP mRNA stability by reducing levels of a TXNIP destabilizing microRNA, miR-17. In turn, elevated TXNIP protein activates the NLRP3 inflammasome, causing procaspase-1 cleavage and interleukin 1Î² (IL-1Î²) secretion.
101710	TXNIP	9606	24217221	Endoplasmic reticulum (ER) stress-mediated reactive oxygen species accumulation leads to activation of NLRP3 inflammasome through enhanced secretion of IL1B and binding of TXNIP.
273442	MIR208B	9606	24241692	The IFNL3 SNP rs4803217 is critical for the outcome of hepatitis C virus (HCV) infecÂ¬tion by controlling the stability of IFNL3 mRNA. HCV induces two microRNAs, MIR499A and MIR208B, that target the polymorphic region of the IFNL3 3â² UTR.
126967	MIR499A	9606	24241692	The IFNL3 SNP rs4803217 is critical for the outcome of hepatitis C virus (HCV) infecÂ¬tion by controlling the stability of IFNL3 mRNA. HCV induces two microRNAs, MIR499A and MIR208B, that target the polymorphic region of the IFNL3 3â² UTR.
50088	IL28B	9606	24041672	IFNL1, IFNL2 and IFNL3 (IL28B) have different effects on Toll-like receptor-related gene expression in HepG2 cells.
50088	IL28B	9606	24241692	The IFNL3 SNP rs4803217 is critical for the outcome of hepatitis C virus (HCV) infecÂ¬tion by controlling the stability of IFNL3 mRNA. HCV induces two microRNAs, MIR499A and MIR208B, that target the polymorphic region of the IFNL3 3â² UTR.
207523	Fscn1	9606	24244012	Fscn1 contributes to the survival of dendritic cells against Listeria monocytogenes infection.
17253	AICDA	9606	24244169	Kaposi's sarcoma-associated herpesvirus (KSHV) infection results in upregulation of AICDA in primary human tonsillar B cells. Two KSHV miRNAs, K12-11 and K12-5 interact with the 3â²UTR of AICDA to translationally repress its expression.
69007	PARD3	9606	24244864	Atypical PKC and PARD3 are inhibitors of the canonical NF-ÎºB activation pathway in epithelial cells.
103733	CD1D	9606	24248359	Lipid transfer proteins saposins play an essential role in modulating human invariant natural killer T cell reactivity to antigen-presenting cells activated by inflammatory stimuli. Lipid-loaded Saposin B mediates lipid transfer onto CD1D and accelerates dissociation of CD1D-bound lipids, promoting lipid exchange.
406966	TICAM2	9606	21494017	TICAM2 deficiency results in the impairment of LPS-stimulated TNF-alpha protein translation. (Demonstrated in murine model)
406966	TICAM2	9606	24297182	ARF6 regulates LPS internalization and LPS-induced relocation of TICAM2 (TRAM), which is required for the MyD88-independent TLR4 signalling cascade.
406966	TICAM2	9606	24255114	The homotypic interaction of TICAM2 Toll/interleukin-1 receptor (TIR) domain is essential to form a scaffold for recruiting the TICAM1 TIR domain.
19505	TICAM1	9606	19412184	TICAM1 adaptor protein is displaced from TICAM2 by a splice variant of TICAM2, TAG, resulting in the negative regulation of the MyD88-independent TLR4 pathway.
19505	TICAM1	9606	20019748	TICAM1 (TRIF)-dependent activation of CASP8 is involved in pro-apoptotic signalling through TLR3 and this under the control of inhibitor of apoptosis proteins in melanoma cells.
19505	TICAM1	9606	12471095	TICAM1 preferentially activates the IFN-beta promoter in the Toll-like receptor signalling, particularly in the MyD88-independent pathway.
19505	TICAM1	9606	14982987	TICAM1 (TRIF) recruits TRAF6-TAK1-TAB2 to TLR3 through its TRAF6-binding site, which is required for NF-kappaB but not IRF3 activation. TLR3/TICAM1-mediated NF-kappaB and IRF3 activation is induced by double-stranded RNA.
19505	TICAM1	9606	12539043	TICAM-1 is an adaptor molecule that participates in TLR3-mediated interferon-beta induction.
19505	TICAM1	9606	14517278	TICAM1 and TICAM2 both function in LPS-TLR4 signalling to regulate the MyD88-independent pathway during the innate immune response to LPS.
19505	TICAM1	9606	14519765	TICAM1 and TICAM2 form an adaptor complex that plays a crucial role in LPS-TLR4-mediated activation of IFN-beta.
19505	TICAM1	9606	21454965	The TICAM1 signalling pathway in murine dendritic cells is crucial for dsRNA-mediated natural killer cell activation. (Demonstrated in murine model)
19505	TICAM1	9606	21494017	TICAM1 deficiency results in the impairment of LPS-stimulated TNF-alpha protein translation. (Demonstrated in murine model)
19505	TICAM1	9606	21602824	TICAM1 is crucial for NLRP3 inflammasome activation in response specific to viable, but not heat-killed, E. coli infections. (Demonstrated in murine model)
19505	TICAM1	9606	21697485	TICAM1 is proteolytically cleaved by Enterovirus 71 3C to inhibit the induction of innate immunity by TLR3-signalling. TICAM1 cleavage results in the inhibition of NFkB and IFN-beta promoter activation.
19505	TICAM1	9606	21703541	TICAM1 forms a dsRNA sensor complex with components DDX1, DDX21 and DHX36 to trigger the type I interferon and cytokine response to poly I:C, influenza A virus, and reovirus. (Demonstrated in murine model)
19505	TICAM1	9606	21760953	TICAM1 is a potent negative regulator of TLR agonist-triggered immune responses, specifically suppressing IL12 in dendritic cells and IFNG in natural killer cells. (Demonstrated in mouse)
19505	TICAM1	9606	22072781	TICAM1-TLR3-mediated signalling pathway plays an essential role in the anti-viral response against poliovirus infection. (Demonstrated in mouse)
19505	TICAM1	9606	22124111	TICAM1 plays a role in host resistance to Gram-negative enteropathogens. TICAM1-mediated protective immunity is orchestrated by macrophage-induced IFN-beta and natural killer cell production of IFN-gamma. (Demonstrated in mice)
19505	TICAM1	9606	22123964	TICAM1 forms a complex with RIPK3 upon Toll-like receptors (TLR) 3 and 4 activation resulting in RIPK3-dependent but TNF-independent necrosis in macrophages. (Demonstrated in mouse)
19505	TICAM1	9606	23723066	TICAM1 (TRIF) enhances expression of Kaposiâs sarcoma-associated herpesviral protein RTA.
19505	TICAM1	9606	24255114	The homotypic interaction of TICAM2 Toll/interleukin-1 receptor (TIR) domain is essential to form a scaffold for recruiting the TICAM1 TIR domain.
8289	MSR1	9606	19914718	MSR1 is required for sensing human cytomegalovirus (HCMV) by endosomal TLR3 and TLR9 in monocytic THP-1 cells.
8289	MSR1	9606	20162551	MRS1 (SR-A) is upregulated in TLR4-mediated LPS responses and these receptors contribute to the efficient capturing and clearance of invading microbial pathogens.
8289	MSR1	9606	21460221	MSR1 deficiency leads to greater sensitivity to LPS-induced endotoxic shock. MSR1 down-regulates inflammatory gene expression in dendritic cells by suppressing TLR4-mediated activation of NFKB.
8289	MSR1	9606	21756882	MSR1, one of the principal receptors expressed on macrophages, suppresses macrophage activation by inhibiting the binding of lipopolysaccharide (LPS) to TLR4 in a competitive manner; thus playing a pivotal role in the regulation of the LPS-induced inflammatory response. (Demonstrated in murine model)
8289	MSR1	9606	22751446	Deletion of MSR1 results in protection from septic shock and modulation of TLR4 signalling in peritoneal macrophages. (Demonstrated in mice)
8289	MSR1	9606	24257313	MSR1 and Cd36 share several ligands and are involved in largely overlapping physiological and pathological processes, but they differ significantly in their effects on proinflammatory and immunoregulatory functions of macrophages.
21100	HMGB1	9606	19890330	HMGB1 functions as universal sentinel for nucleic-acid-mediated innate immune responses.
21100	HMGB1	9606	19914413	HMGB1 activates innate immunity mechanisms as a complex with DNA, lipids and/or pro-inflammatory cytokines.
21100	HMGB1	9606	20419158	HMGB1 is an alarmin and a key mediator of natural killer (NK)-dendritic cell (DC) cross-talk and plays a pivotal role in the escape of Human Immunodeficiency Virus (HIV)-infected dendritic cells from TRAIL-mediated NK cell cytotoxicity during NK-DC cross-talk by upregulating c-FLIP and c-IAP2 expression.
21100	HMGB1	9606	21372296	HMGB1 is an endogenous TLR4 ligand in macrophages and its release in wounds initiates TLR4-dependent responses that contribute to neovascularization. (Demonstrated in murine model)
21100	HMGB1	9606	21389264	HMGB1 is found in high concentrations within neutrophil extracellular traps (NETs). HMGB1 is a neutrophil protein that facilitates the uptake and recognition of mammalian DNA by plasmacytoid dendritic cells, and may play a role in Systemic Lupus Erthermatosus autoimmunity.
21100	HMGB1	9606	21860212	HMGB1 plays a key regulatory role in polymorphonuclear neutrophil (PMN) recruitment to inflammatory tissues. Low concentrations of HMGB1 (50-100 ng/ml) reduce baseline PMN migration as well as formyl-methionyl-leucyl-phenylalanine- and IL8-induced PMN chemotaxis, whereas higher HMGB1 concentrations (5000 ng/ml) have a chemoattractant effect on PMN through IL8 production.
21100	HMGB1	9606	21871094	HMGB1 has a pathogenic role in arthritis, where in complex with lipopolysaccharide, IL1A or IL1B, HMGB1 boosts the production of proinflammatory cytokines and MMP3 as demonstrated in synovial fibroblasts from rheumatoid arthritis and osteoarthritis patients.
21100	HMGB1	9606	22396017	Nuclear HMGB1 translocates to the cytoplasm in LPS-stimulated macrophages to potentiate inflammatory responses. (Demonstrated in mice)
21100	HMGB1	9606	24257755	Mast cell chymase CMA1 contributes to the control of inflammation by degrading the virulence factor Hsp70 of Trichinella spiralis, as well as several alarmins such as endogenous HSPA1A, BGN, and HMGB1..
89505	BGN	9606	24257755	Mast cell chymase CMA1 contributes to the control of inflammation by degrading the virulence factor Hsp70 of Trichinella spiralis, as well as several alarmins such as endogenous HSPA1A, BGN, and HMGB1..
79274	HSPA1A	9606	21448922	HSPA1A is secreted into the extracellular space during exercise-induced stress and increases the intracellular levels of cAMP, which acts as an "intracellular danger signal" to activate neutrophils.
79274	HSPA1A	9606	24257755	Mast cell chymase CMA1 contributes to the control of inflammation by degrading the virulence factor Hsp70 of Trichinella spiralis, as well as several alarmins such as endogenous HSPA1A, BGN, and HMGB1.
3997	CMA1	9606	24257755	Mast cell chymase CMA1 contributes to the control of inflammation by degrading the virulence factor Hsp70 of Trichinella spiralis, as well as several alarmins such as endogenous HSPA1A, BGN, and HMGB1..
75811	TIRAP	9606	11526399	TIRAP is a Toll/Interleukin-1 receptor (TIR) domain containing adapter protein that binds to TLR4, serving as a bridge for MYD88 recruitment.
75811	TIRAP	9606	19717524	TIRAP is dispensable in TLR2 signalling at high ligand concentrations in macrophages and dendritic cells, with MyD88 probably coupling to the TLR2 receptor complex at sufficient levels to allow activation but has an inhibitory role in the signalling of TLR3 to JNK.
75811	TIRAP	9606	11544529	TIRAP is an adapter in Toll-like receptor 4 (TLR4) signal transduction.
75811	TIRAP	9606	12447442	TIRAP is differentially involved in signalling by members of the Toll-like receptor (TLR) family and may account for specificity in the downstream signalling of individual TLRs.
75811	TIRAP	9606	12447441	TIRAP has a crucial role in the MyD88-dependent signalling pathway shared by TLR2 and TLR4.
75811	TIRAP	9606	20400509	TIRAP is a substrate for IRAK1 and IRAK4 with phosphorylation promoting its ubiquitination and degradation.
75811	TIRAP	9606	2095775	TIRAP is an activator of TLR2/4 signalling and a negative regulator of TLR3/TRIF signalling. TIRAP is essential in restricting TLR3 signalling thereby protecting the host from unwanted immunopathologies associated with excessive IFN-beta production.
75811	TIRAP	9606	21705416	TIRAP Ser180Leu polymorphism is significantly associated with Behcet's disease in UK, but not Middle Eastern, patients. It is suggested that the Ser180Leu functional variant of TIRAP will lead to greater cytokine production and tissue damage with persistence of mucosal lesions upon encounter with pathogens.
75811	TIRAP	9606	24265315	TIR domain-contaning protein from Brucella melitensis, TcpB, disrupts the receptor-adaptor interaction between TLR4 and TIRAP.
193788	C3	9606	24273177	C3a and its receptor C3ar1 are critical for defense against C. psittaci in mouse lung infection.
185906	C3ar1	9606	24273177	C3a and its receptor C3ar1 are critical for defense against C. psittaci in mouse lung infection.
142234	Rheb	9606	24130493	Mycobacterial infection induces expression of Mir155, which promotes the maturation of phagosomes and represses the expression of Rheb by targeting its 3âUTR
142234	Rheb	9606	24282297	The interplay between Tsc1-Rheb-mTOR complex 1 signalling and Myc-dependent metabolism are dynamically regulated during dentritic cell (DC) development, whereas uncontrolled mTORC1 activation impairs DC development.
5864	ARF6	9606	22170068	ARF6 has a pivotal role in TLR9-mediated immune signaling by regulating the cellular uptake of CpG oligodeoxynucleotides.
5864	ARF6	9606	24297182	ARF6 regulates LPS internalization and LPS-induced relocation of TICAM2 (TRAM), which is required for the MyD88-independent TLR4 signalling cascade.
21798	C3	9606	16875735	Central protein of the complement system; Classical, lectin and alternative pathways of complement all converge at the activation of C3 yielding a diverse set of biological responses
21798	C3	9606	24315997	T cell-expressed CTSL1 cleaves C3 into active C3a and C3b fragments mediating the intracellular and extracellular C3 activation in T cells.
74981	CTSL1	9606	20926012	CTSL1 enhances angiogenesis by increasing extracellular matrix degradation and remodelling.
74981	CTSL1	9606	24315997	T cell-expressed CTSL1 cleaves C3 into active C3a and C3b fragments mediating the intracellular and extracellular C3 activation in T cells.
92817	TRAF2	9606	11479302	TRAF2 and TRAF5 are signal transducers for the TNF receptor superfamily and are involved in TNF-induced NF-kappaB activation and protection from cell death.
92817	TRAF2	9606	19150425	TRAF2 plays a critical role in TNF signalling by directing the IKK complex to the membrane, promoting TRAF2 K63-linked ubiquitination, and positioning the IKKalpha and IKKbeta chains with the TAK1/TAB kinase.
92817	TRAF2	9606	20449947	TRAF2 competes with TRAF6 for CD40 binding, thereby limiting the capacity of CD40 engagement to induce NF-kappaB activation in human lymphocytes.
92817	TRAF2	9606	22546736	TRAF2 deficiency results in the accumulation of TNF-dependent, IL10-secreting neutrophils. Combined treatment of neutralizing antibodies against both TNF and IL10 substantially ameliorated the colitis phenotype in the Traf2 null mice. (Demonstrated in mice)
92817	TRAF2	9606	24323043	GNB2L1 (RACK1) negatively regulates NFÎºB activation by interacting with CHUK and IKBKB. The interaction interferes with the recruitment of the IKK complex to TRAF2 .
63034	GNB2L1	9606	24323043	GNB2L1 (RACK1) negatively regulates NFÎºB activation by interacting with CHUK and IKBKB. The interaction interferes with the recruitment of the IKK complex to TRAF2 .
85951	ELF4	9606	24185615	After viral infection, ELF4 binds to TMEM173 (STING) and induces type I interferon. ELF4 is critical for host antiviral defense.
99443	JAK1	9606	8041779	JAK1 physically associates with IL2RB and tyrosine phosphorylation of JAK1 is induced upon IL2 stimulation, suggesting that regulation of JAK1 may be linked to IL2 induced signal transduction.
99443	JAK1	9606	15988755	JAK1 and JAK2 are tyrosine kinases involved in the regulation of cell proliferation, differentiation, and survival and simultaneous activation of both JAK1 and JAK2 fusion proteins, but not either one alone, leads to the tyrosine phosphorylation of IL3RB, the activation of downstream signalling molecules, including STAT5, AKT, and MAPK, and the conferring of factor-independent growth to IL-3-depe…
99443	JAK1	9606	24449862	TNK1 is a component of the IFN-JAK-STAT signalling cascade and is a critical antiviral host factor where its abundance is inversely correlated to viral replication and contributes to the hepatocytic response to antiviral treatment.
24740	TNK1	9606	24449862	TNK1 is a component of the IFN-JAK-STAT signalling cascade and is a critical antiviral host factor where its abundance is inversely correlated to viral replication and contributes to the hepatocytic response to antiviral treatment.
12161	SLX4	9606	24412650	HIV auxiliary protein Vpr directly activates SLX4 to promote cell cycle arrest at the G2/M, a process that requires VPRBP-DDB1-CUL4 E3-ligase complex, to escape from innate immune sensing.
728297	EGLN2	9606	24145445	Regulation of IL1B-induced NF-ÎºB by hydroxylases links key hypoxic and inflammatory signaling pathways in a manner that is dependent upon the combinatorial blockade of both EGLN2 and HIF1AN.
86613	HIF1AN	9606	24145445	Regulation of IL1B-induced NF-ÎºB by hydroxylases links key hypoxic and inflammatory signaling pathways in a manner that is dependent upon the combinatorial blockade of both EGLN2 and HIF1AN.
206063	Ifi202b	9606	24131791	Cyclic-di-GMP-induced levels of Ifi202b suppress the expression of Tmem173 (STING).
1833	CRKL	9606	9872990	A type-I-IFN receptor that functions as a nuclear adapter protein and associates with STAT5 to regulate gene transcription through DNA binding
1833	CRKL	9606	24145029	Enterohemorrhagic E. coli NleH1 effector targets CRKL to inhibit ribosomal protein S3 nuclear translocation and the NFÎºB pathway.
155803	Numb	9606	24092752	Nod2 driven inflammation is regulated by nitric oxide responsive Mir146 that facilitates activation of sonic hedgehog (SHH) signalling by targeting Numb expression.
80616	XRCC5	9606	24098118	Vaccinia virus protein C16 influences the immune response by binding to the XRCC6/XRCC5 (Ku70/80) complex thus blocking PRKDC-dependent DNA sensing in fibroblasts
9323	XRCC6	9606	24098118	Vaccinia virus protein C16 influences the immune response by binding to the XRCC6/XRCC5 (Ku70/80) complex thus blocking PRKDC-dependent DNA sensing in fibroblasts
408612	PRKDC	9606	24098118	Vaccinia virus protein C16 influences the immune response by binding to the XRCC6/XRCC5 (Ku70/80) complex thus blocking PRKDC-dependent DNA sensing in fibroblast.
29713	F2RL1	9606	18622013	F2RL1 and TLR4 interact in a synthetic agonist peptide-dependent manner and may support a novel paradigm of receptor cooperativity in inflammatory responses.
29713	F2RL1	9606	19675284	F2RL1 is involved in inflammation and is specifically activated by mast cell-derived tryptase.
29713	F2RL1	9606	11907122	Activation of F2RL1 stimulates IL6, IL8, and PTGER2 (prostaglandin E2) release from human respiratory epithelial cells, thus having an important role in modulating inflammation in the lung.
29713	F2RL1	9606	19865078	F2RL1 cooperates with TLR2, TLR3, or TLR4 for activation of nuclear factor-kappaB-dependent signalling in mucosal epithelial cell lines.
29713	F2RL1	9606	19865078	Activation of F2RL1 negatively regulates TLR3-dependent antiviral pathway, blunting the expression of TLR3/IRF3 driven genes, as well as activation of IRF3 and STAT1.
29713	F2RL1	9606	21029417	F2RL1 (PAR2) activates MAPK14 (p38) to trigger production of innate immunity markers in oral kertainocytes.
29713	F2RL1	9606	24129891	IL32 interacts with PR3 and F2RL1, triggering the PAR2-TRIF signalling axis, and IL32 may have a potential role in the transition from innate to adaptive immunity.
13084	PRTN3	9606	24129891	IL32 interacts with PRTN2 (PR3) and F2RL1, triggering the PAR2-TRIF signalling axis, and IL32 may have a potential role in the transition from innate to adaptive immunity.
188086	Marco	9606	24035364	Autophagy regulates phagocytosis by modulating the expression of scavenger receptors, Marco and Msr1
80858	CEBPB	9606	18820298	CEBPB, one of the CEBP family members, is a crucial regulator of gene expression during innate immunity, inflammatory responses and adipogenesis. All of the individual CEBPB isoforms, LAP1, LAP2 and LIP, attenuate EGF-induced PTGS2 (COX-2) promoter activity.
80858	CEBPB	9606	21326902	CEBPB is a member of the CCAAT enhancer binding protein family and is a transcriptional factor regulating genes in innate immunity and inflammation. The activities of CEBP are regulated via methylation of arginine and lysine side chains.
80858	CEBPB	9606	24038085	CREB1 and CEBPB are involved in cytokine production in neutrophils in response to LPS and TNF.
79573	CREB1	9606	19585511	CREB1 and AP1 transcription factor activation regulates LPS- or M-CSF-induced activation of the MAPK phosphatase-1 (MKP-1) gene, a protein phosphatase that plays a crucial role in innate immunity.
79573	CREB1	9606	18034423	CREB1 has a key role in transcriptional regulation of macrophage migration inhibitory factor (MIF) gene expression and MIF-dependent host antimicrobial innate immune defence.
79573	CREB1	9606	24038085	CREB1 and CEBPB are involved in cytokine production in neutrophils in response to LPS and TNF.
50102	IL28A	9606	21499846	IL28A is able to efficiently inhibit Herpes Simplex Virus Type-1 replication in neuronal cells by inducing the expression of TLR as well as activate the TLR-mediated interferon antiviral pathway.
50102	IL28A	9606	24041672	IFNL1, IFNL2 (IL28A) and IFNL3 have different effects on Toll-like receptor-related gene expression in HepG2 cells.
55893	IL12B	9606	20145200	IL12B production in response to Toll-like receptor (TLR) stimulation is regulated by the tyrosine phosphatase activity of PTPN6 and this is a novel mechanism for host regulation of IL12, a cytokine important in both innate and adaptive immunity.
55893	IL12B	9606	20935648	IL12, consisting of IL12A and IL12B subunits, initiates local antitumor immunity by stimulating lymphoid tissue-inducer (LTi) cells bearing the natural cytotoxicity receptor NCR1 (NKp46).
55893	IL12B	9606	22888135	IL12, consisting of IL12A and IL12B subunits, induces IL2RA to form high-affinity IL2 receptors on natural killer cells in response to mouse cytomegalovirus infection. (Demonstrated in mouse)
55893	IL12B	9606	23990628	Macrophages cultured with bile acids produce lower levels of IL12 and display an anti-inflammatory phenotype characterized by an increased ratio of IL10 to IL12
55893	IL12B	9606	24012417	IFN gamma creates a primed chromatin environment in macrophages to augment TLR-induced IL12B transcription
9462	IL6	9606	21148800	IL6 trans-signalling via STAT3 is a critical modulator of LPS-driven pro-inflammatory responses through cross-talk regulation of the TLR4/Mal signalling pathway broader mechanism that regulates the severity of the host inflammatory response.
9462	IL6	9606	22096605	IL6 synthesis is regulated by the opposing effects of prostaglandin (PG)E(2) and PGD(2) in human chondrocytes. IL6 synthesis is increased by PGE2 and decreased by PGD2 through the modulation of TLR4 synthesis.
9462	IL6	9606	22030478	Activation of either TLR4 or TLR2/6 significantly increased IL6 expression by U937 mononuclear cells. Co-activation of TLR4 and TLR2/6, led to a further augmentation on IL-6 expression.
9462	IL6	9606	22426116	IL6 is strategically upregulated by virulent Mycobacterium tuberculosis to inhibit the induction of innate immunity.
9462	IL6	9606	23735697	Hyperglycemia abrogates the ability of IL6 to induce neutrophil extracellular traps.
9462	IL6	9606	24012417	IFN gamma creates a primed chromatin environment in macrophages to augment TLR-induced IL6 transcription
60223	TRIM25	9606	17392790	TRIM25 is essential for RIG-I-mediated antiviral activity by inducing Lys 63-linked ubiquitination of DDX58 which is crucial for RIG-I signalling pathway.
60223	TRIM25	9606	23438823	TRIM25 was identified in a systematic screen for positive regulators of innate immune responses.
60223	TRIM25	9606	23950712	RNF135 is essential for the association of DDX58 (RIG-I) and TRIM25, resulting in the activation of RIG-I signalling.
39370	RNF135	9606	23950712	RNF135 is essential for the association of DDX58 (RIG-I) and TRIM25, resulting in the activation of RIG-I signalling.
777831	IKBKG	9606	10968790	IKBKG is the regulatory subunit of the IKK-signalosome complex that is required for proinflammatory activation of the I-kappaB-kinase (IKK) complex.
777831	IKBKG	9606	19136968	IKBKG is linearly polyubiquitinated by the LUBAC ligase complex, consisting of RNF31 and RBCK1 proteins, to regulate the canonical NF-kappaB activation pathway.
777831	IKBKG	9606	18080803	IKBKG regulates TNF alpha signaling by coordinating cell responses mediated by the AP-1 and NF-kappa B pathways.
777831	IKBKG	9606	20010814	IKBKG is essential for NF-kappaB activation and the polyubiquitylation and the degradation of IKBKG during Shigella infection is a new bacterial strategy to modulate host inflammatory responses.
777831	IKBKG	9606	23951545	The binding of MAVS to Traf2, Traf5, and Traf6 is dependent on virus infection and MAVS polymerization. The TRAF proteins promote ubiquitination that recruits IKBKG binding to the MAVS signalling complex
208924	Traf5	9606	23951545	The binding of MAVS to Traf2, Traf5, and Traf6 is dependent on virus infection and MAVS polymerization. The TRAF proteins promote ubiquitination that recruits IKBKG binding to the MAVS signalling complex
205458	Mertk	9606	23954153	Viruses engage Tyro3/Axl/Mertk (TAM) receptors in order to inhibit host type I IFN signalling.
158468	Axl	9606	23954153	Viruses engage Tyro3/Axl/Mertk (TAM) receptors in order to inhibit host type I IFN signalling.
35872	LGALS9	9606	21562126	LGALS9 attenuates acute lung injury by preferentially suppressing pro-inflammatory functions in pDC-like macrophages through TLR2/TLR4 down-regulation.
35872	LGALS9	9606	23408620	LGALS9 engagement impairs the cytotoxicity function and cytokine production of natural killer cells.
35872	LGALS9	9606	23967307	TLR activation promotes HAVCR2 and LGALS9 association within the same macrophage to differentially regulate IL12/IL23 expressions via STAT3 phosphorylation.
17159	CLEC4D	9606	23911656	CLEC4D and CLEC6A form a heterodimer complex which confers innate cells high ability to sense C. albicans infection by facilitating the activation of NFÎºB dependent inflammatory responses.
19657	HDAC11	9606	23980205	MIR145 directly targets HDAC11 to promote IL10 expression in TLR4-triggered macrophages.
126739	MIR145	9606	23392170	MIR145 targets SOCS7 to promote IFNB induction in bladder cancer cells.
126739	MIR145	9606	23980205	MIR145 directly targets HDAC11 to promote IL10 expression in TLR4-triggered macrophages
98830	PARK2	9606	20457763	PARK2 was recently shown to promote the clearance of impaired mitochondria by autophagy, termed mitophagy; PARK2 promotes mitophagy by catalyzing mitochondrial ubiquitination, which in turn recruits ubiquitin-binding autophagy components, HDAC6 and p62, leading to mitochondrial clearance.
98830	PARK2	9606	24005326	PARK2 is important for innate defence against M. tuberculosis for having a role in ubiquitin-mediated autophagy of M. tuberculosis
7203	POLR2F	9606	23994473	During the transcriptional response to Sendai virus infection, POLR2F(RNA Pol II) is recruited by IRF3 and NFÎºB to control virus induced gene activation.
18750	IDO1	9606	22355111	IDO1 limits innate and adaptive immunity to apoptotic self-antigens. IDO1-mediated inhibition of inflammation plays a key role in suppressing systemic autoimmune diseases. (Demonstrated in mice)
18750	IDO1	9606	23986532	DNA nanoparticle is sensed selectively by myeloid dendritic cells (DCs) via the STING (for stimulator of interferon genes) /type I IFN pathway to induce Ido1 in DCs, which activate regulatory T cells.
71595	CXCL12	9606	24000293	MIR141 directly regulates CXCL12 expression and CXCL12 mediated leukocyte migration during colonic inflammation.
126529	MIR141	9606	24000293	MIR141 directly regulates CXCL12 expression and CXCL12 mediated leukocyte migration during colonic inflammation
101753	PIAS3	9606	23998932	MIR21 inhibition enhances CCL5 (RANTES) and CXCL10 (IP-10) release in MCF-7 cancer cells and resulted in increased lymphocyte migration . PIAS3 is a target of MIR21 in MCF-7 cells.
42204	CCL5	9606	20386592	CCL5 expression activates the IFN response during C. pneumoniae infection is mediated by intracellular nucleotide-sensing pattern recognition receptors (PRRs), which operate through a mechanism dependent on the bacterial type III secretion system (T3SS).
42204	CCL5	9606	20523058	CCL5 expression in airway epithelial cells is regulated by cross-talk between TLR3 signalling and inflammatory cytokines where TNF-alpha activates NF-kappaB, in cooperation with TLR3 signalling.
42204	CCL5	9606	23998932	MIR21 inhibition enhances CCL5 (RANTES) and CXCL10 (IP-10) release in MCF-7 cancer cells and resulted in increased lymphocyte migration . PIAS3 is a target of MIR21 in MCF-7 cells.
126673	MIR21	9606	21652514	MIR21 targets PDCD4, which acts a molecular switch between the pro-inflammatory (NFkB) and anti-inflammatory (IL10) response. MIR21-mediated reduction of PDCD4 is essential for protecting against the lethal effects of LPS.
126673	MIR21	9606	22286305	MIR21 is upregulated during Mycobacterium leprae infection of monocytes to escape from vitamin D-dependent antimicrobial pathways.
126673	MIR21	9606	23580661	Circulating MIR21 activates natural killer cells via the TLR1 signalling pathway.
126673	MIR21	9606	23998932	MIR21 inhibition enhances CCL5 (RANTES) and CXCL10 (IP-10) release in MCF-7 cancer cells and resulted in increased lymphocyte migration . PIAS3 is a target of MIR21 in MCF-7 cells.
64056	UCP2	9606	23988448	MIR133A1 enhances CASP1 activation and IL1B processing and suppresses inflammasome activation by suppressing its target UCP2
127431	MIR133A1	9606	23988448	MIR133A1 enhances CASP1 activation and IL1B processing and suppresses inflammasome activation by suppressing its target UCP2
63368	IL12A	9606	20935648	IL12, consisting of IL12A and IL12B subunits, initiates local anti-tumour immunity by stimulating lymphoid tissue-inducer (LTi) cells bearing the natural cytotoxicity receptor NCR1 (NKp46).
63368	IL12A	9606	22888135	IL12, consisting of IL12A and IL12B subunits, induces IL2RA to form high-affinity IL2 receptors on natural killer cells in response to mouse cytomegalovirus infection. (Demonstrated in mouse)
63368	IL12A	9606	23990628	Macrophages cultured with bile acids produce lower levels of IL12 and display an anti-inflammatory phenotype characterized by an increased ratio of IL10 to IL12
2177	RNF125	9606	17460044	RNF125 is an ubiquitin ligase which negatively regulates RIG-I signalling by conjugating ubiquitin to DDX58 and MDA5 and IPS1, tagging them for proteosomal degradation
2177	RNF125	9606	23772026	RNF125 is inhibited by human Bocavirus protein, VP2, to induce the IFNB signalling pathway.
94666	ASCC3	9606	23781071	ASCC3 inhibits IFN-signalling to dampen antiviral innate immunity.
89176	MASP2	9606	18596036	MASP2 binds to and is activated by MBL or ficolin in response to pathogen-associated molecular patterns (PAMPs).
89176	MASP2	9606	16189649	MASP2, upon activation, can cleave complement component 4 (C4) and C2 to generate the C3 convertase, C4bC2b.
89176	MASP2	9606	22792067	MASP2 deficient mice are defective in the lectin pathway of complement activation and are highly susceptible to pneumococcal infection. (Demonstrated in mice)
89176	MASP2	9606	23785123	MASP2 forms a complex with MASP1 to activate the complement system.
69257	MASP1	9606	20038603	MASP1 is an essential protease of both the lectin and alternative complement pathways, essential components of innate immunity, participating in the pathogenesis of inflammatory diseases and in host defence.
69257	MASP1	9606	22966085	MASP1 is crucial for classical complement activation, but is not required for the alternative pathway function.
69257	MASP1	9606	23785123	MASP1 forms a complex with MASP2 to activate the complement system.
55716	WNT9B	9606	23785285	Secretion of WNT9B upon virus infection negatively regulates antiviral innate immunity.
101110	WNT2B	9606	23785285	Secretion of WNT2B upon virus infection negatively regulates antiviral innate immunity.
102045	VPS45	9606	23738510	Mutations in VPS45 are associated with congenital neutrophil defect syndrome.
407857	TLR9	9606	11130078	TLR9 acts as a receptor for unmethylated CpG-DNA and bacterial DNA to initiate a variety of immune responses.
407857	TLR9	9606	18262306	TLR9 recognizes unmethylated DNA with CpG-motifs and the LR9 mediated signalling pathway is not only responsible for activation of innate immune cells, but also for mounting acquired responses.
407857	TLR9	9606	14579267	TLR9, 8 and 7 form a functional subgroup within the TLR family that recognizes pathogen-associated molecular patterns in endosomal/lysosomal compartments.
407857	TLR9	9606	11867692	TLR9 acts at the cell surface and engages an intracellular signalling pathway that includes MyD88, IRAK, and TRAF6.
407857	TLR9	9606	20034855	TLR9/7-mediated innate immune responses are negatively regulated via selected TLR pathways by a human microsatellite DNA-mimicking oligodeoxynucleotide with CCT repeats.
407857	TLR9	9606	20360853	TLR9 and TLR4 have both non-redundant and cooperative roles in lung innate responses during Gram-negative bacterial pneumonia and are both critical for IL-17 driven antibacterial host response.
407857	TLR9	9606	18820679	TLR9 ectodomain is cleaved to generate a functional receptor; although both the full-length and cleaved forms of TLR9 are capable of binding ligand, only the processed form recruits MyD88 on activation, indicating that this truncated receptor, rather than the full-length form, is functional.
407857	TLR9	9606	21376231	TLR9 signalling enhances the rate of acidification of Salmonella-containing phagosomes, and this acidification induces the expression of Salmonella pathogenecity genes that are necessary for intracellular survival, growth, and systemic infection. TLR9 deficiency rescues the high Salmonella susceptibility phenotype observed in TLR2,TLR4 double mutant mice . (Demonstrated in murine model)
407857	TLR9	9606	21389263	TLR9 triggers plasmacytoid dendritic cells in Systemic Lupus Erythematosus patients upon recognition of self-antigens such as neutrophil extracellular traps (NETs).
407857	TLR9	9606	21402738	TLR9 requires proteolytic processing in endolysosome by asparagine endopeptidase and cathepsin in the endolysosome to initiate signalling in response to DNA. (Demonstrated in murine model)
407857	TLR9	9606	21439959	TLR9 deficiency reduced pancreatic edema, inflammation and pro-IL1B expression in pacreatitis. (Demonstrated in murine model)
407857	TLR9	9606	21482737	TLR9 synergistically interacts with TLR2::TLR6 in lung epithelium to induce rapid pathogen killing, and can be used as a therapeutic target to treat otherwise lethal pneumonia.
407857	TLR9	9606	21604257	TLR9 is proteolytically cleaved in the endosome to form a soluble TLR9 (sTLR9), which inhibits TLR9-dependent signalling and contributes to the prevention of autoimmune disease.
407857	TLR9	9606	21721026	TLR9 activation is enhanced by increased levels of circulating histones, serving as a crucial link between initial damage and activation of innate immunity during sterile inflammation. (Demonstrated in murine model)
407857	TLR9	9606	21860217	TLR9 promotes macrophage HIF1A levels, oxidative burst and nitric oxide production in response to group A Streptococcus (GAS), contributing to GAS clearance in vivo in both localized cutaneous and systemic infection models. (Demonstrated in murine model)
407857	TLR9	9606	21947771	TLR9 is selectively compartmentalized to fungal phagosomes and negatively modulates macrophage anti-fungal effector functions. (Demonstrated in mice)
407857	TLR9	9606	22342842	TLR9 expression and signalling capacity oscillate with the circadian clock. (Demonstrated in mice)
407857	TLR9	9606	22535248	Mitochondrial DNA that escapes from autophagy induces TLR9 inflammatory responses in cardiomyocytes and is capable of inducing myocarditis and dilated cardiomyopathy. (Demonstrated in mice)
407857	TLR9	9606	23071157	TLR9 activation by endogenous self-ligands generated during oxidative stress promotes platelet hyper-reactivity and thrombosis.
407857	TLR9	9606	23752229	Human papillomavirus E7 protein forms a transcriptionally repressive complex over the promoter of TLR9 to suppress the interferon response.
23294	ANKRD17	9606	23711367	ANKRD17 binds to NOD2 and contributes to inflammatory responses against Shigella flexneri.
15224	UCHL1	9606	23717208	Human papillomavirus exploits UCHL1 to suppress interferon, pro-inflammatory cytokines and chemokines production and to dampen NF-kB signalling.
64539	ERN1	9606	20533428	ERN1 (IRE1)/XBP1-mediated signalling plays roles in the coordination of metabolic and immune responses by acting as a regulatory hub, linking endoplasmic reticulum homeostasis with innate immunity and metabolism.
64539	ERN1	9606	22883233	Hyperactivated ERN1 (IRE1Î±) increases TXNIP mRNA stability by reducing levels of a TXNIP destabilizing microRNA, miR-17. In turn, elevated TXNIP protein activates the NLRP3 inflammasome, causing procaspase-1 cleavage and interleukin 1Î² (IL-1Î²) secretion.
64539	ERN1	9606	23684307	ERN1 binds to cholera toxin in the endoplasmic reticulum to activate RIG-I innate immune signalling.
74081	SRC	9606	19667404	SRC and STAT3 play a role in apoptotic cell-mediated MerTK-dependent immunoregulation of dendritic cells.
49157	CD14	9606	19776284	CD14 co-receptor participates with toll-like receptors (TLRs) in the response of microglial cells to fibrillar forms of beta-amyloid, contributing to microglial activation.
49157	CD14	9606	19840871	CD14 recognizes necrotic cells in addition to LPS, PG, apoptotic cells, and lipids, suggesting that it might be a universal adaptor for damage-associated molecular pattern (DAMP) and pathogen-associated molecular patterns (PAMP).
49157	CD14	9606	10652232	CD14 is a molecule that binds to lipopolysaccharide (LPS) and facilitates its signalling by helping TLR4-LY96 to sense and signal the presence of LPS.
49157	CD14	9606	21078886	CD14 contributes to nucleic acid uptake in macrophages and acts as a co-receptor for endosomal TLR7/TLR9 activation.
49157	CD14	9606	23548899	CD14 acts as an adaptor molecule for the immune recognition of salmonella curli fibers.
22826	IL27	9606	20435892	IL27, a member of the IL-12 cytokine family, acts as a pro-inflammatory cytokine that regulates the differentiation of naive T helper cells and also possesses anti-inflammatory properties.
22826	IL27	9606	20519510	IL27 induces a STAT1/3 and NFkappaB dependent pro-inflammatory cytokine profile in human monocytes.
22826	IL27	9606	20519510	IL27 is a strong inducer of pro-inflammatory cytokine and chemokine expression, including enhancement of IL6, CXCL10 (IP-10), CCL3 (MIP-1alpha), CCL4 (MIP-1beta), and TNF (TNF-alpha) expression in human primary monocytes, the production of which is mediated by STAT1, STAT3, and NF-kappaB activation.
22826	IL27	9606	22156348	IL27 priming results in enhanced LPS-induced proinflammatory response in human primary monocytes, specifically increasing expression of IL6, TNF, CCL3, and CCL4.
22826	IL27	9606	23557795	IL27 reduces vacuolar ATPase levels to inhibit phagosome acidification in macrophages.
127561	MIR15B	9606	23580661	Circulating MIR15B activates natural killer cells via the TLR1 signalling pathway.
65161	TNFSF10	9606	23498957	TNFSF10 is targeted by human cytomegalovirus glycoprotein to protect infected cells from natural killer cell cytotoxicity.
57303	PPP1CC	9606	23499489	PPP1CC dephosphorylates RNA sensors, RIG-I (DDX58) and MDA5 (IFIH1), to induce anti-viral IFNB production.
60210	PPP1CA	9606	18949366	PPP1CA positively regulates the TNF-alpha-induced NF-kappaB pathway at the level of IKK activation.
60210	PPP1CA	9606	23499489	PPP1CA dephosphorylates RNA sensors, RIG-I (DDX58) and MDA5 (IFIH1), to induce anti-viral IFNB production.
127401	MIR517C	9606	23448136	MIR517C activates NF-kB signalling and directly targets TNIP1 mRNA to promote apoptosis.
127271	MIR517A	9606	23448136	MIR517A activates NF-kB signalling and directly targets TNIP1mRNA to promote apoptosis.
776557	IKBKE	9606	17003035	IKBKE interacts with NKFB2 (p52) and promotes transactivation via RELA (p65)-regulation of the alternative NF-kappaB activation pathway involving p52 and p65.
776557	IKBKE	9606	10421793	IKBKE is an IkappaB kinase that is expressed mainly in immune cells, and is induced in response to pro-inflammatory cytokines such as tumour necrosis factor (TNF)-alpha, IL-1-beta and IL-6, in addition to LPS.
776557	IKBKE	9606	12692549	IKBKE and TBK1 have a pivotal role in coordinating the activation of IRF3 and NF-kappaB in the innate immune response.
776557	IKBKE	9606	21138416	IKBKE and other IKK kinases regulate each other by an intricate network involving phosphorylation of their catalytic and regulatory (NEMO, TANK) subunits to balance their activities during innate immunity.
776557	IKBKE	9606	21822257	IKBKE kinase modulates IL-17 signalling through TRAF3IP2 adaptor protein phosphorylation, resulting in the induction of neutrophilia and pulmonary inflammation. (Demonstrated in mouse)
776557	IKBKE	9606	22065572	IKBKE is an important signalling molecule in the IFN pathway and is necessary to mount anti-viral immunity against West Nile virus. (Demonstrated in mice)
776557	IKBKE	9606	22171011	IKBKE plays a critical role in regulating the balance between the type I and type II interferon (IFN) signalling pathways.
776557	IKBKE	9606	22532683	IKBKE is sequestered by arenavirus nucleoproteins to block its autocatalytic activity and its ability to active IRF3.
776557	IKBKE	9606	23453969	IKBKE is poly-ubiquitinated at Lys30 and 401 to promote NF-kB activation in macrophages stimulated with TNFA and IL1B.
11085	NOD1	9606	17690884	NOD1 and NOD2 represent central players in the control of the immune responses to bacterial infections and inflammation.
11085	NOD1	9606	17705131	NOD1 and NOD2 can induce CCL5 (RANTES) through NF-kappaB pathway, orchestrating the global Nod-dependent immune defence during bacterial infections.
11085	NOD1	9606	19898471	NOD1 and NOD2 direct autophagy by recruiting ATG16L1 to the plasma membrane at the site of bacterial entry.
11085	NOD1	9606	20039881	NOD1 plays an important role in host defence against bacterial infection by regulating direct killing of Helicobacter pylori bacteria by antimicrobial peptides.
11085	NOD1	9606	20042586	NOD1-dependent responses account for host resistance against T. cruzi infection by mechanisms independent of cytokine production.
11085	NOD1	9606	20081863	NOD1 plays a role in priming innate defences, facilitating a rapid response to infection by recognizing peptidoglycan from microbiota and enhancing killing of pathogens by bone marrow-derived neutrophils.
11085	NOD1	9606	21236705	NOD1 is a peripheral peptidoglycan intracellular sensor and is important for the progression and pathogenesis of experimental autoimmune encephalomyelitis (animal model of multiple sclerosis).
11085	NOD1	9606	21108472	NOD1 detects heat-killed Legionella pneumophila and stimulates NFkB and IFN-beta promoter activity. NOD1 deficiency results in impaired bacterial clearance and increased proinflammatory cytokine at 24hrs post-infection. (Demonstrated in murine model)
11085	NOD1	9606	21677137	NOD1 is expressed by trophoblast cells across gestation and may have a role in mediating infection-associated inflammation and prematurity. Activation of NOD1 by bacterial peptidoglycan-derived peptide induces maternal-fetal inflammation and preterm labour.
11085	NOD1	9606	21715553	Nod1 KO mice were protected from high-fat diet induced inflammation, lipid accumulation, and peripheral insulin intolerance. Ex vivo, NOD1 activation by bacterial peptidoglycan mimetics induces proinflammatory cytokine secretion and impaired insulin-stimulated glucose uptake in adipocytes. Hence, NOD1 is a plausible, new link between innate immunity and metabolism. (Demonstrated in murine model)
11085	NOD1	9606	23460743	Helicobacter pylori infection of gastric epithelial cells activates NOD1 to enhance IFN-gamma signalling.
705497	MIR3148	9606	23468661	MIR3148 modulates allelic expression of TLR7 variant, rs3853839G, associate with systemic lupus erythematosus.
80144	SFTPA1B;SFTPA1	9606	20413160	SFTPA1B;SFTPA1 is a carbohydrate pattern recognition molecule of innate immunity that significantly enhances phagocytosis and killing of Aspergillus fumigatus, a pathogenic fungus, by neutrophils and macrophages.
80144	SFTPA1B;SFTPA1	9606	20418258	SFTPA1B;SFTPA1 can attenuate bacterial and viral infection and inflammation by acting as an opsonin and by regulating innate immune cell functions.
80144	SFTPA1B;SFTPA1	9606	21821801	SFTPA1 binds to Mycobacterium avium lipid and it promotes the agglutination of the pathogen. The presence of SFTPA1 inhibits the growth of M. avium in culture.
80144	SFTPA1B;SFTPA1	9606	23475791	SPA4 peptide, derived from SFTPA1, associates with TLR4 to inhibit LPS-induced inflammation and to alleviate endotoxic shock.
94466	TRIM63	9606	23438823	TRIM63 was identified in a systematic screen for positive regulators of innate immune responses.
43425	TRIM61	9606	23438823	TRIM61 was identified in a systematic screen for positive regulators of innate immune responses.
43470	TRIM60	9606	23438823	TRIM60 was identified in a systematic screen for positive regulators of innate immune responses.
23653	TRIM55	9606	23438823	TRIM55 was identified in a systematic screen for positive regulators of innate immune responses.
67515	TRIM49	9606	23438823	TRIM49 was identified in a systematic screen for positive regulators of innate immune responses.
101433	TRIM45	9606	23438823	TRIM45 was identified in a systematic screen for positive regulators of innate immune responses.
58977	TRIM42	9606	23438823	TRIM42 was identified in a systematic screen for positive regulators of innate immune responses.
66673	TRIM38	9606	23056470	TRIM38 targets TICAM1 (TRIF) for degradation to negatively regulateTLR3-mediated IFNB signalling.
66673	TRIM38	9606	23438823	TRIM38 was identified in a systematic screen for positive regulators of innate immune responses.
61551	TRIM37	9606	23438823	TRIM37 was identified in a systematic screen for positive regulators of innate immune responses.
37599	TRIM36	9606	23438823	TRIM36 was identified in a systematic screen for positive regulators of innate immune responses.
72253	TRIM27	9606	23438823	TRIM27 was identified in a systematic screen for positive regulators of innate immune responses.
43164	TRIM24	9606	23438823	TRIM24 was identified in a systematic screen for positive regulators of innate immune responses.
24045	TRIM23	9606	20724660	TRIM23 mediates K(lys)-27-ubiquitin conjugation to IKBKG (NEMO) which is essential for TLR3- and RIG-I/MDA5-mediated antiviral innate and inflammatory responses.
24045	TRIM23	9606	23438823	TRIM23 was identified in a systematic screen for positive regulators of innate immune responses.
27325	TRIM6	9606	23438823	TRIM6 was identified in a systematic screen for positive regulators of innate immune responses.
81697	MID2	9606	23438823	MID2 was identified in a systematic screen for positive regulators of innate immune responses.
107395	TRIM67	9606	23438823	TRIM67 was identified in a systematic screen for positive regulators of innate immune responses.
30708	TRIM66	9606	23438823	TRIM66 was identified in a systematic screen for positive regulators of innate immune responses.
69081	TRIM65	9606	23438823	TRIM65 was identified in a systematic screen for positive regulators of innate immune responses.
32956	TRIM56	9606	21074459	TRIM56 is a regulator of double-stranded DNA-mediated type I interferon induction where it acts as an interferon-inducible E3 ubiquitin ligase that modulates STING to confer double-stranded DNA-mediated innate immune responses.
32956	TRIM56	9606	21289118	TRIM56 is an anti-viral host factor that restricts pestivirus infection, specifically it was found to impair bovine viral diarrhoea virus replication.
32956	TRIM56	9606	22948160	TRIM56 is an essential component of the TLR3 anti-viral signalling pathway.
32956	TRIM56	9606	23438823	TRIM56 was identified in a systematic screen for positive regulators of innate immune responses.
19813	TRIM50	9606	23438823	TRIM50 was identified in a systematic screen for positive regulators of innate immune responses.
34165	TRIM13	9606	23438823	TRIM13 was identified in a systematic screen for positive regulators of innate immune responses.
6467	TRIM9	9606	23438823	TRIM9 was identified in a systematic screen for positive regulators of innate immune responses.
88134	TRIM8	9606	23438823	TRIM8 was identified in a systematic screen for positive regulators of innate immune responses.
23894	TRIM71	9606	23438823	TRIM71 was identified in a systematic screen for positive regulators of innate immune responses.
107983	TRIM58	9606	23438823	TRIM58 was identified in a systematic screen for positive regulators of innate immune responses.
69064	TRIM47	9606	23438823	TRIM47 was identified in a systematic screen for positive regulators of innate immune responses.
82716	TRIM32	9606	22745133	TRIM32 targets TMEM173 for ubiquitination and enhances the induction of IFNB against RNA and DNA viruses.
82716	TRIM32	9606	23438823	TRIM32 was identified in a systematic screen for positive regulators of innate immune responses.
300948	TRIM26	9606	23438823	TRIM26 was identified in a systematic screen for positive regulators of innate immune responses.
24923	TRIM21	9606	20627395	TRIM21 (Ro52) conjugates phosphorylated IKBKB with monoubiquitin and the IKBKB-induced NFkappa B signalling is downregulated. TRIM21-mediated monoubiquitination is involved in the subcellular translocation of active IKBKB to autophagosomes.
24923	TRIM21	9606	20668674	TRIM21 is a member of the TRIM family of single-protein E3 ligases and TRIM21-mediated ubiquitination promotes the degradation of IRF7 following TLR7 and TLR9 stimulation. As TRIM21 is also IFN-inducible, this system constitutes a negative-feedback loop that acts to protect the host from the prolonged activation of the immune response.
24923	TRIM21	9606	22479513	Tyrosine phosphorylation of the E3 ubiquitin ligase TRIM21 positively regulates interaction with IRF3 and hence TRIM21 activity.
24923	TRIM21	9606	23438823	TRIM21 was identified in a systematic screen for positive regulators of innate immune responses.
43046	MID1	9606	23438823	MID1 was identified in a systematic screen for positive regulators of innate immune responses.
75795	TRIM15	9606	23077300	TRIM15 is required for RIG-I mediated interferon production to inhibit viral replication.
75795	TRIM15	9606	23438823	TRIM15 was identified in a systematic screen for positive regulators of innate immune responses.
62871	TRIM7	9606	23438823	TRIM7 was identified in a systematic screen for positive regulators of innate immune responses.
40906	STAT2	9606	8943351	STAT2 is part of STAT-containing transcription factor, the alpha-interferon-induced ISGF3, that is composed of a STAT1:2 heterodimer and a weak DNA-binding protein, IRF9.
40906	STAT2	9606	16689942	STAT2 is a critical transactivator component of the interferon-stimulated gene factor 3 (ISGF3) complex that drives the expression of many interferon (IFN)-inducible genes.
40906	STAT2	9606	23391734	A loss-of-function mutation in STAT2 is associated with increased susceptibility to childhood viral diseases.
64053	IL1R2	9606	23395675	IL1R2 binds to IL1A to limit post-necrotic inflammation.
92888	MUL1	9606	23399697	MUL1 limits inflammation by regulating the RIG-I anti-viral response.
102644	S100A9	9606	12626582	S100A9 is an intracellular calcium-binding protein that promotes neutrophil/monocyte recruitment at inflamed tissues by enhancing attachment to endothelial cells.
102644	S100A9	9606	18714033	S100A9 is a myeloid-related protein that rapidly modulates macrophage nitric oxide production during innate immune response.
102644	S100A9	9606	20555353	S100A9 (calgranulin B) and S100A8 (calgranulin A) form an antimicrobial heterodimeric complex known as calprotectin. Bacterial flagellin induces the upregulation of S100A9/S100A8 heterodimer via a TLR5-dependent mechanism in epidermal keratinocytes.
102644	S100A9	9606	21239714	S100A9 forms a complex with S100A8 and the complex is the site of interplay between extracellular Ca(2+) entry and intra-phagosomal reactive oxygen species production. S100A8 :: S100A9 acts as Ca(2+) sensor in phagosomal ROS production.
102644	S100A9	9606	21382888	S100A9-deficient murine neutrophils exhibited a reduce secretion of cytokines in response to TLR4 stimulation. In contrast, S100A9-deficient dendritic cells showed an exacerbated release of cytokines after TLR stimulation. S100A9 has no effect on the inflammatory status of macrophages. (Demonstrated in murine model)
102644	S100A9	9606	22423963	S100A9 is strongly upregulated in neutrophils upon bacterial infection, and sequesters zinc as a mechanism of nutritional immunity. Salmonella typhimurium overcomes this defence mechanism by expressing a high affinity zinc transporter. (Demonstrated in mice)
102644	S100A9	9606	23133376	S100A9 forms a heterodimer with S100A8 and is a key player in protective innate immunity during Klebsiella pneumonia infection.
102644	S100A9	9606	23431180	S100A8::S100A9 heterodimer sequesters Mn(2+) and Zn(2+) to starve bacteria of these essential nutrients.
126513	MIRLET7B	9606	23437218	MIRLET7B post-transcriptionally suppresses TLR4 and regulates NF-kB-mediated responses in H. pylori infection.
39587	LEP	9606	23341537	LEP upregulates TLR2 expression in monocytes, and may potentiate innate immunity and inflammation in hyperleptinemia conditions, such as obesity and type 2 diabetes mellitus.
39587	LEP	9606	23341537	LEP (leptin) upregulates TLR2 in human monocytes.
31509	RAD23A	9606	23357418	RAD23A is a negative regulator of the RIG-I anti-viral signalling pathway by mediating the ubiquitin-dependent proteasomal degradation of TRAF2.
55066	CNOT8	9606	23386060	CNOT8 negatively regulates interferon IFN/STAT1 signalling pathway and its depletion results in enhanced response to viral infection.
62465	COX5B	9606	23308066	COX5B coordinates with the autophagy pathway to control MAVS aggregation and antiviral signalling.
89599	ABL1	9606	23325923	ABL1 kinase is required for neutrophil migration.
126933	MIR212	9606	23264652	MIR212 targets IRAK4 to dampen the inflammatory response in LPS-stimulated monocytes.
127301	hsa-mir-132	9606	20418869	Hsa-mir-132 regulates antiviral innate immunity through suppression of the EP300 transcriptional co-activator, rather than a transcription factor or signaling protein. Furthermore, EP300 regulates hsa-mir-132 levels, revealing a dynamic equilibrium between hsa-mir-132 and EP300.
127301	hsa-mir-132	9606	22822053	MIR132 is upregulated in lung cells in response to infection with influenza A virus.
127301	hsa-mir-132	9606	23264652	MIR132 targets IRAK4 to dampen the inflammatory response in LPS-stimulated monocytes.
547297	ITGB3	9606	23150579	ITGAV::ITGB3 is a sensor and activator of innate immunity to herpes simplex virus-1.
77054	ITGAV	9606	23150579	ITGAV::ITGB3 is a sensor and activator of innate immunity to herpes simplex virus-1.
221234	Mir497	9606	23092882	MIR497 inhibits IL1-induced IL6 transcription by targeting MAPK/ERK pathway.
101151	MOV10	9606	23093941	MOV10 associates with LINE1 ribonucleoprotein particles and restricts endogenous retrovirus transposition.
22709	AKT1	9606	21196185	AKT1 is a Ser/Thr protein kinase that plays a pivotal role in functional activation in macrophages. AKT1 specifically functions in phagocytosis, intracellular bacterial infection, LPS tolerance, production of inflammatory cytokines/mediators, and migration during macrophage-mediate innate immunity.
22709	AKT1	9606	21683629	AKT1 activation is blocked by Bacillus anthracis, resulting in the opening of a connexin ATP release channel and induction of macrophage death. Constitutive activation of AKT1 interferes with inflammasome activation and IL1B production, which compromises antimicrobial immunity. (Demonstrated in murine model)
22709	AKT1	9606	22218715	AKT1 functions downstream of TLR2-stimulation to induce the expression of the monocyte chemoattractant protein 1, CCL2. (Demonstrated in mice)
22709	AKT1	9606	23060458	AKT1 is important for establishing the inflammatory microenvironment in the airway upon exposure to rhinovirus.
52651	AXL	9606	18083102	AXL is a pleiotropic inhibitor of the innate immune response in dendritic cells, this tyrosine protein kinase is induced by IFNAR/STAT1 signalling and TLR ligation predominantly through TLR activation of the feed-forward cytokine pathway
52651	AXL	9606	19657094	AXL regulates survival and migration of human dendritic cells by an IFN-alpha-inducible AXL/GAS6 pathway.
52651	AXL	9606	23071254	TGF-Î²1-induced AXL enhances apoptotic cell uptake and blocks proinflammatory cytokine production in the skin.
127585	MIR187	9606	23071313	MIR187 directly targets TNFA mRNA stability and translation and acts as an effector of IL10-downstream signalling to inhibit pro-inflammatory cytokines.
95888	TRIM62	9606	23077300	TRIM62 is required for TRIF-mediated NFkB, AP-1 and interferon production after LPS challenge in macrophages.
73191	TRIM28	9606	22995936	TRIM28 interacts with IRF5 and mediates heterochromatinization at M1 macrophage markers (e.g. TNF) to suppress transcription.
57242	CALCOCO2	9606	19820708	CALCOCO2 recognizes ubiquitin-coated Salmonella enterica in human cells and binds to the adaptor proteins AZI2 and TBKBP1 to recruit TBK1. CALCOCO2 also recruits LC3, an autophagosomal marker, to activate autophagy against bacteria attempting to colonize their cytosol.
57242	CALCOCO2	9606	20104023	CALCOCO2 is a novel receptor for the selective autophagy of cytosolic bacteria. CALCOCO2 (NDP52) binds to the bacterial ubiquitin coat as well as to ATG8/LC3 and delivers cytosolic bacteria into autophagosomes.
57242	CALCOCO2	9606	19841643	CALCOCO2 directly binds to ubiquitinated bacteria and facilitates the assembly of an autophagic membrane that surrounds bacterial invaders.
57242	CALCOCO2	9606	22901810	CALCOCO2 and SQSTM1 are ubiquitin-autophagy receptors that are required for the recognition of extracelluar bacterial DNA by the TMEM173 (STING)-dependent cytosolic pathway, marking bacteria with ubiquitin, and delivery of bacilli to autophagosomes. (Demonstrated in mouse)
57242	CALCOCO2	9606	23022382	MAP1LC3C (LC3C) and its receptor CALCOCO2 (NDP52) are essential for antibacterial autophagy.
107725	MAP1LC3C	9606	23022382	MAP1LC3C (LC3C) and its receptor CALCOCO2 (NDP52) are essential for antibacterial autophagy.
95024	FOXO3	9606	19050264	FOXO3 is a transcriptional activator which targets genes FAS ligand and TNFSF10 (TRAIL), involved in the extrinsic apoptotic pathway, and BBC3 (PUMA), PMAIP1 (Noxa), and BCL2L11 (Bim), which are part of the intrinsic apoptotic pathway.
95024	FOXO3	9606	20739833	FOXO3, along with AKT, is involved in TLR9-mediated anti-apoptosis and is a distinct regulator for FLICE-like inhibitory protein (FLIP) expression.
95024	FOXO3	9606	22531926	FOXO3 is an IKBKE-controlled checkpoint of IRF activation and regulation of IFNB expression.
95024	FOXO3	9606	22982991	OXO3 is a negative regulator of IRF7 transcription, and forms a coherent feed-forward regulatory circuit with IRF7 and IFNB to maximize antiviral responses. (Demonstrated in mice)
127311	MIR223	9606	22984082	MIR223 negatively regulates NLRP3 inflammasome activity.
127311	MIR223	9606	22984081	MIR223 regulates the NLRP3 inflammasome and IL-1Î² production.
115355	VTRNA2-1	9606	22986343	VTRNA2-1 attenuates EIF2AK2 (PKR) activation, and it may act as a negative regulator of innate immune response to dsRNA viruses.
69167	ADIPOQ	9606	18179772	ADIPOQ binds to C1Q and activates the classical pathway of complement.
69167	ADIPOQ	9606	22948153	ADIPOQ can induce pro-inflammatory functions in macrophages and T cells.
102300	TNFAIP8L2	9606	18455983	TNFAIP8L2 is a negative regulator of innate and adaptive immunity that maintains immune homeostasis by binding to CASP8 and inhibiting nuclear factor kappa B activation while promoting apoptosis.
102300	TNFAIP8L2	9606	22904303	TNFAIP8L2 is a negative regulator of immunity that controls innate immunity to RNA by targeting the PI3K-Rac pathway. (Demonstrated in mouse)
102300	TNFAIP8L2	9606	22949657	TNFAIP8L2 (TIPE2) serves as a negative regulator of phagocytosis and oxidative burst during infection. (Demonstrated in mice)
79441	ABCA1	9606	20472936	ABCA1 promotes the efflux of bacterial lipopolysaccharide (LPS) from macrophages and accelerates recovery from LPS-induced tolerance.
79441	ABCA1	9606	20650929	ABCA1 in macrophages dampens inflammation by reducing MYD88-dependent TLR trafficking to lipid rafts, thus selectively reducing free cholesterol content in lipid rafts.
79441	ABCA1	9606	22955730	ABCA1 deletion in the myeloid lineage enhances host immune response and clearance of Listeria monocytogenes. (Demonstrated in mice)
86757	TP73	9606	22976836	TP73 is required for macrophage-mediated innate immunity and the resolution of inflammatory responses. (Demonstrated in mouse)
127521	MIR10B	9606	22915757	MIR10B directly targets the 3'UTR of MICB and down-regulates its expression, which may aid tumour cells in immune escape from natural killer cells.
64166	IL1RL1	9606	20400705	IL1RL1 acts as a negative regulator of TLR2 signalling whereby over-expression of IL1RL1 can dose-dependently attenuate bacterial lipoprotein (BLP)-induced NF-kappaB activation, but is not required for BLP-induced tolerance.
64166	IL1RL1	9606	20427273	IL1RL1 is the receptor for IL33, a factor shown to modulate tryptase expression in mesenchymal cells (MCs), identifying a novel pathway by which MCs exposed to inflammatory cytokines modulate the phenotype of local MCs to shape their immune responses.
64166	IL1RL1	9606	22922442	IL1RL1 (ST2) pre-treatment suppresses cytokine production and inhibits LPS signalling in dendritic cells.
39028	IL15	9606	20026737	IL15 is a pluripotent anti-apoptotic cytokine that signals to cells of both the innate and adaptive immune system and is regarded as a highly promising immunomodulatory agent in cancer therapy. IL15 prevents two immunopathologic hallmarks of sepsis, namely, apoptosis and immunosuppression, and improves survival in two different models of sepsis.
39028	IL15	9606	22084435	IL15 regulates homeostasis and terminal maturation of NKT cells. (Demonstrated in mice)
39028	IL15	9606	22940097	IL15 secreted by inflammatory monocytes is critical for the differentiation of memory CD8(+) T and NK lymphocytes into antimicrobial effector cells. (Demonstrated in mice)
45278	IRF8	9606	16484229	IRF8 interacts with TRAF6 to modulate TLR signalling and may also contribute to the cross-talk between IFN-gamma and TLR signalling pathways.
45278	IRF8	9606	18469857	IRF8 belongs to a family of interferon (IFN) regulatory factors that modulate various important physiologic processes including host defence, cell growth and differentiation and immune regulation.
45278	IRF8	9606	22942423	De-SUMOylation of IRF8 at residue Lys310 acts as a molecular mechanism to trigger innate immune responses in activated macrophages. (Demonstrated in mice)
61811	SQSTM1	9606	19812211	SQSTM1 (p62) targets invading bacteria to the autophagy pathway and its expression is required for efficient autophagy of bacteria, as well as restriction of their intracellular replication.
61811	SQSTM1	9606	19850933	SQSTM1 is a key intracellular target of innate defence regulator-1 (IDR-1), a synthetic peptide.
61811	SQSTM1	9606	20206555	SQSTM1 has bactericidal properties where it brings cytosolic proteins to autolysosomes where they are processed from innocuous precursors into neo-antimicrobial peptides.
61811	SQSTM1	9606	20837465	SQSTM1 and HDAC6 are important determinants of aggregated localization of MyD88 and MyD88 activation initiates a polyubiquitinated protein accumulating pathway that modulates MyD88-dependent signal transduction.
61811	SQSTM1	9606	21220332	SQSTM1 is required for TLR4-mediated autophagy. TLR4-driven induction of SQSTM1 plays an essential role in the formation and the autophagy degradation of aggresome-like induced structures, which might be critical for regulating host defence.
61811	SQSTM1	9606	22901810	SQSTM1 and CALCOCO2 are ubiquitin-autophagy receptors that are required for the recognition of extracelluar bacterial DNA by the TMEM173 (STING)-dependent cytosolic pathway, marking bacteria with ubiquitin, and delivery of bacilli to autophagosomes. (Demonstrated in mouse)
28456	SCAF11	9606	22895188	Caspase-11 (SCAF11) increases susceptibility to Salmonella infection in the absence of caspase-1. (Demonstrated in mouse)
43398	NLRC4	9606	18487086	NLRC4 is part of the NOD-like receptor family of proteins that consists of more than 20 related family members, that is present in the cytosol and recognizes intracellular ligands.
43398	NLRC4	9606	18280719	NLR4C and other NLR proteins function to control IL-1, NF-kappaB, and host response to pathogens, including distinct forms of cell death. NLR4C is important for CASP1 activation and IL-1 processing.
43398	NLRC4	9606	15107016	NLRC4 expressed in monocytes associates with NOD2 following exposure to bacterial peptidoglycan, implying a regulatory role for interaction of NACHT-domain containing proteins in the innate immune response.
43398	NLRC4	9606	20133635	NLR4C detects the basal body rod component of the T3SS apparatus (rod protein) from S. typhimurium (PrgJ), Burkholderia pseudomallei (BsaK), Escherichia coli (EprJ and EscI), Shigella flexneri (MxiI), and Pseudomonas aeruginosa (PscI) and the specific detection of the virulence machinery permits the discrimination between pathogenic and non-pathogenic bacteria.
43398	NLRC4	9606	22174673	The NLRC4 inflammasome is important for control of mucosal Candida infection, impacting on inflammatory cell recruitment to infected tissues, as well as protecting against the systemic dissemination of infection. (Demonstrated in mouse)
43398	NLRC4	9606	22231517	Flagellin-induced NLRC4 inflammasome activation in splenic dendritic cells triggers antigen-independent IFN-gamma production by memory T cells. (Demonstrated in mouse)
43398	NLRC4	9606	22547706	NLRC4 is important for host survival and bacterial clearance, as well as neutrophil-mediated inflammation in the lungs following Klebsiella pneumoniae infection. (Demonstrated in mouse)
43398	NLRC4	9606	22484733	NLRC4-dependent production of IL1B by intestinal phagocytes is a mechanism that discriminates pathogenic from commensal bacteria in the intestinal host defence. (Demonstrated in mouse)
43398	NLRC4	9606	22885697	NLRC4 Serâ533 phosphorylation is essential for procaspase-1 recruitment to the NLRC4 inflammasome complex after S. typhimurium infection. (Demonstrated in mouse)
12133	NLRC3	9606	22863753	NLRC3 inhibits Toll-like receptor (TLR)-dependent activation of NF-kB by interacting with the TLR signalling adaptor TRAF6 to attenuate ubiquitination of TRAF6 and activation of NF-kB. (Demonstrated in mouse)
126947	MIR378	9606	22855601	MIR378 is specifically induced by IL4 via the IL-4-Receptor/PI3K/AKT signalling pathway to drive macrophage proliferation. (Demonstrated in mouse )
37713	CFTR	9606	21712022	CFTR deficiency alters the innate immunity of the biliary epithelium and reduces endotoxin tolerance, resulting in increased inflammatory response mediated by TLR4 and NFkB.
37713	CFTR	9606	22859830	CFTR is involved in myeloid cell function and its absence from myeloid-derived cells slows resolution of inflammation and infection of the lung. (Demonstrated in mouse)
78722	MMP9	9606	21873432	MMP9 and NEU1 cross-talk in alliance with TLR4 on the cell surface is a novel membrane sialidase-controlling mechanism that depends on ligand binding to its Toll-like receptor (TLR) to induce NEU1 activity, to influence receptor desialylation and subsequently to induce TLR receptor activation and the production of nitric oxide and pro-inflammatory cytokines in dendritic and macrophage cells. (Dem…
78722	MMP9	9606	22496659	MMP9 inhibits influenza virus pathogenesis by mediating neutrophil migration to the respiratory tract. (Demonstrated in mice)
78722	MMP9	9606	22860023	MMP9 cleaves the pulmonary collectin SFTPD (SP-D) leading to loss of its innate immune functions. (Demonstrated in mouse)
68916	AHSG	9606	22842477	AHSG is an endogenous ligand of TLR4 that promotes inflammatory signalling leading to lipid-induced insulin resistance. (Demonstrated in mice)
36123	OLFM4	9606	20534456	OLFM4 exerts considerable influence on the host defence against H. pylori infection acting through NOD1 and NOD2 mediated NF-kappaB activation and subsequent cytokines and chemokines production, which in turn inhibit host immune response and contribute to persistence of H. pylori colonization.
36123	OLFM4	9606	22844115	OLFM4 is a negative regulator of neutrophil bactericidal activity by restricting cathepsin C-mediated protease activities. (Demonstrated in mice)
5590	ITGB2	9606	21245270	ITGAM :: ITGB2 is the principal leukocyte receptor involved in the recognition of the fungus Candida albicans. Recognition of Pra1p protein of C. albicans by ITGAM :: ITGB2 plays a pivotal role in determining fungal virulence, and host response/protection against C. albicans infection. (Demonstrated in murine model)
5590	ITGB2	9606	22396536	ITGB2 is involved in cell-cell contact signalling between activated apoptotic lymphocytes and dendritic cells (DC) during the maturation of DCs.
5590	ITGB2	9606	22844116	ITGAX::ITGB2 is a leukocyte receptor for Candida albicans and is essential for protection against fungal infections.
28212	ITGAX	9606	21775452	ITAGX is the main marker for identification of dendritic cells (DCs). ITGAX expression negatively orchestrates both adaptive and innate immunity against herpes simplex virus type 1 (HSV-1) ocular infection via higher activities of type 1 interferon and CD8(+) T cell responses. (Demonstrated in murine model)
28212	ITGAX	9606	22844116	ITGAX::ITGB2 is a leukocyte receptor for Candida albicans and is essential for protection against fungal infections.
49293	MS4A8B	9606	22806454	MS4A8B expression is induced by TLR signalling in M2-like macrophages. MS4A8B is expressed at the late stages of Trypanosoma congolense and Taenia crassiceps infections. (Demonstrated in mice)
90066	CASP7	9606	18667412	CASP7 is a substrate of the CASP1 inflammasomes, demonstrating the existence of a nucleotide binding and oligomerization domain-like receptor/CASP1/CASP7 cascade and the existence of distinct activation mechanisms for CASP3 and CASP7 in response to microbial stimuli and bacterial infection.
90066	CASP7	9606	19343209	CASP7 activation by the NLRC4 inflammasome restricts Legionella pneumophila infection in mice.
90066	CASP7	9606	22807671	Host activation of CASP7 in response to pore formation during Listeria monocytogene infection represents an adaptive mechanism by which host cells can protect membrane integrity during infection. (Demonstrated in mice)
281264	MIR1275	9606	22822053	MIR1275 is upregulated in lung cells in response to infection with influenza A virus.
127093	MIR200C	9606	22822053	MIR200C is upregulated in lung cells in response to infection with influenza A virus.
126579	MIRLET7C	9606	22835429	MIRLET7C down-regulates IL10 expression.
48322	PURA	9606	22835829	PURA expression is repressed by endogenous miRNA to restrict HIV-1 infection in monocytes.
46534	ACE2	9606	22837003	ACE2 deficiency results in increased susceptibility to intestinal inflammation induced by epithelial damage. ACE2 links amino acid malnutrition to altered gut microbiota, which leads to colitis susceptibility. (Demonstrated in mice)
30970	EIF4E	9606	22544393	The regulated phosphorylation of EIF4E has a key role in antiviral host defense by selectively controlling the translation of NFKBIA mRNA, which encodes a critical suppressor of the innate antiviral response. As a result, EIF4E null mice exhibit lower susceptibility to viral infections. (Demonstrated in mice)
170705	Edil3	9606	22447028	The leukocyte integrin antagonist (Edil3) Del-1 inhibits IL-17-mediated inflammatory bone loss.
32547	EDIL3	9606	22447028	The leukocyte integrin antagonist (EDIL3) Del-1 inhibits IL-17-mediated inflammatory bone loss. (Demonstrated in mice)
2147	MAPK1	9606	22447027	MAPK1 (ERK) and MAPK14 (p38) control the dynamic balance regulating neutrophil migration.
71189	NLRP4	9606	15107016	NLRP4 binds with NLRC4 through NACHT domain, which by mediating hetero-oligomerization, creates protein-interaction networks that potentially modulate immune responses to invading pathogens.
71189	NLRP4	9606	22388039	NLRP4 regulates the activation of type I interferon triggered by dsRNA or dsDNA.
788	NRIP1	9606	22388040	NF-ÎºB-mediated degradation of the coactivator NRIP1 (RIP140) regulates inflammatory responses and contributes to endotoxin tolerance. (Demonstrated in mice)
788	NRIP1	9606	22388040	NRIP1 is degraded by the NF-kB pathway to inactivate inflammatory gene expression and promotes endotoxin tolerance. (Demonstrated in mice)
96402	ZC3H12A	9606	22037600	ZC3H12A prevents autoimmunity by controlling the stability of cytokine mRNA, such as IL6. ZC3H12A protein degradation is facilitated by IKK complex, which acts downstream of TLR stimulation. (Demonstrated in mice)
96402	ZC3H12A	9606	22777400	ZC3H12A is a potent regulator of innate immunity, which can be strongly engaged in the pathogenesis of acute and chronic infective diseases.
13627	TLR1	9606	18635889	TLR1 polymorphisms affect innate immune responses and outcomes in sepsis.
13627	TLR1	9606	11932926	TLR1 restrains potentially dangerous innate response to LPS by binding to TLR4 and preventing the formation of active signalling complexes.
13627	TLR1	9606	12077222	TLR1 interacts with TLR2 to recognize the lipid configuration of the native mycobacterial lipoprotein as well as several triacylated lipopeptides.
13627	TLR1	9606	12697090	TLR1 and TLR6 are involved in the discrimination of a subtle difference between triacyl and diacyl lipopeptides through interaction with TLR2.
13627	TLR1	9606	21439957	TLR1 :: TLR2 dimeric pairs recognize malarial glycosylphosphatidylinositols (GPI) to initiates intracellular signalling and the production of pro-inflammatory cytokines.
13627	TLR1	9606	22778390	TLR1 is a critical innate receptor for protective intestinal T(H)17 immunity against Yersinia enterocolitica. (Demonstrated in mice)
61501	P2RY14	9606	22778393	Deletion of P2RY14 inhibits macrophage recruitment and tissue inflammation, which mitigate diet-induced insulin resistance. (Demonstrated in mice)
106785	DUSP10	9606	22307906	DUSP10 protects against sepsis-induced acute lung injury. (Demonstrated in mice)
67214	E2F1	9606	21131441	E2F1 is important for normal inflammatory response to systemic LPS by enhancing the production of IL6 and TNFA in macrophages. (Demonstrated in murine model)
67214	E2F1	9606	22310660	E2F1 directly binds to the promoter of TLR3 to inhibit transcription. (Demonstrated in mice)
32092	RB1	9606	22310660	RB1 positively regulates TLR3 expression by modulating the transcription factor E2F1. (Demonstrated in mice)
32292	ANGPT1	9606	22015631	ANGPT1 promotes IL8 synthesis and release in neutrophils.
60370	DOK3	9606	22761938	DOK3 is a negative regulator of TLR signalling by limiting LPS-induced ERK activation and cytokine responses in macrophages. (Demonstrated in mice)
18522	DICER1	9606	22252463	Down-regulation of DICER1 elicits an interferon response in endometrial cancer cells.
16041	NLRP6	9606	12633874	Regulator of NF-kappaB and CASP1, angiotensin II and vasopressin receptor
16041	NLRP6	9606	22763455	NLRP6 is a negative regulator of inflammatory signalling and impedes the clearance of both Gram-positive and -negative bacterial pathogens. (Demonstrated in mice)
23469	TUFM	9606	22749352	TUFM inhibits RLR-induced IFN-I and promotes autophagy during viral infection.
74346	NLRX1	9606	18311173	NLRX1 is an amplifier of ROS generation and an inhibitor of antiviral mitochondrial signalling with markedly increased IFN-Î² responses in cells with down-regulated NLRX1 expression.
74346	NLRX1	9606	18200010	NLRX1 depletion via siRNA promotes virus-induced type 1 interferon production and decreases viral replication.
74346	NLRX1	9606	18280719	NLRX1 is an important regulator of the type I interferon (IFN) response, and prevents MAVS from signalling the activation of a type I IFN response by the RNA helicases
74346	NLRX1	9606	21703540	NLRX1 deletion leads to constitutive interaction of MAVS and DDX58, resulting in increased inflammation. In addition to attenuating the antiviral response, NLRX1 directly associates with TRAF6 and inhibits NFkB pathway in LPS-activated macrophages.
74346	NLRX1	9606	21703539	NLRX1 negatively regulates TLR-mediated NFkB activation by directly interacting with TRAF6 or IKK kinase. Nlrx1 knockdown in mice enhances their susceptibility to LPS-induced septic shock and increases plasma IL6 levels.
74346	NLRX1	9606	22749352	NLRX1 attenuates type I IFN production and promotes autophagy during viral infection.
36105	GNAI2	9606	21255617	GNAI2 is regulated by TLR signalling and plays an anti-inflammatory role in endotoxema and polymicrobial sepsis. (Demonstrated in murine model)
36105	GNAI2	9606	22581266	Sustained activation of GNAI2 dampens TNF and IL6 production stimulated by TLR2/4 ligands. (Demonstrated in mice)
52343	SPINK5	9606	22588119	SPINK5 binds to antimicrobial peptide dermcidin (DCD) and is involved in the trafficking of DCD in the epidermis.
77937	LST1	9606	22589543	LST1 recruits tyrosine-phosphorylated PTPN6 and PTPN11 to the plasma membrane in myeloid leukocytes.
63952	SCARB1	9606	22589557	SCARB1 regulates the macrophage inflammatory response to LPS. (Demonstrated in mice)
81583	TSC22D3	9606	22539300	TSC22D3 is downregulated following TLR activation in macrophages.
36000	NOS2	9606	20157607	NOS2 is a nitric oxide synthase (iNOS) protein and combined treatment with 1,25-dihydroxyvitamin D3 (1,25-D3) and IFN-gamma has been shown to synergistically enhance NO synthesis and NOS2 expression induced by Mycobacterium tuberculosis (MTB) or by its purified protein derivatives in human monocyte-derived macrophages.
36000	NOS2	9606	18799752	NOS2 is an inducible nitric oxide (NO) synthase present in innate immune cells that produces NO in response to certain infections or upon stimulation with cytokines such as IFN-gamma and TNF. For optimal induction of NOS2 during Chlamydophila pneumoniae infection, the concerted action of the MyD88-dependent transcription factors NF-kappaB and AP-1 and of the MyD88-independent transcription factor…
36000	NOS2	9606	16893173	NOS2 (iNOS) and CALM1 (CaM) coordinately function to form a stable complex that is part of a rapid host response that functions within the first 30 min following bacterial infection to up-regulate the innate immune system involving macrophage activation.
36000	NOS2	9606	22542147	Nitric oxide production by NOS2 promotes Listeria monocytogenes dissemination in the host. (Demonstrated in mice)
18428	CLEC7A	9606	15956283	CLEC7A (Dectin-1) is a C-type lectin receptor that binds beta-glucan and is the primary receptor on macrophages for phagocytosis of various fungi.
18428	CLEC7A	9606	17698636	CLEC7A synergizes with TLR2 to increase pro-inflammatory cytokine responses to pathogens.
18428	CLEC7A	9606	19633936	CLEC7A has a critical role in the innate immune response against Mycobacterium tuberculosis in non-phagocytic cells in type II airway epithelial cells.
18428	CLEC7A	9606	20100861	CLEC7A-dependent immune-cell recognition of beta glucan on the fungal cell-wall is modulated by the Candida albicans ERK-like-1 (CEK1)-mediated MAPK pathway, disruption of which causes enhanced cell-wall beta-glucan exposure triggering immune responses more efficiently than wild-type yeast.
18428	CLEC7A	9606	21267996	CLEC7A, a C-type lectin receptor, is a pattern recognition receptor critical for immune responses to fungi. CLEC7A is coupled to SYK kinase and signals via CARD9 to activate NFKB, which in turns induces both innate and adaptive immunity.
18428	CLEC7A	9606	21677049	CLEC7A is expressed mainly in dendritic cells and macrophages. CLEC7A recognizes beta-glucans with its carbohydrate recognition domain and transduces signals through its ITAM-like motif in the cytoplasmic region, which recruits SYK and initiates the CARD9/NFkB signalling cascade.
18428	CLEC7A	9606	22267217	CLEC7A acts as an extracellular sensor for fungi and mycobacteria that induce both IL1B production and maturation for protective immunity.
18428	CLEC7A	9606	22543832	The functional activity of CLEC7A in mucosal immunity to Candida albicans is dependent on the genetic background of the host. (Demonstrated in mice)
43921	HAMP	9606	21572427	HAMP (hepcidin), an iron regulatory hormone and antimicrobial peptide, inhibits the liver-stage infection in malarial parasitemia by arresting Plasmodium sporozoites in liver hepatocytes and prevents their development into blood-stage parasites. (Demonstrated in murine model)
43921	HAMP	9606	21685415	HAMP expression in LPS or TNFA-stimulated peripheral blood leukocytes is dependent on the NFkB signalling pathway.
43921	HAMP	9606	22544439	HAMP expression is induced by TLR2/TLR4 ligands and may regulate pro-inflammatory cytokine production through maintenance of iron homeostasis in macrophages. (Demonstrated in mice)
69739	RHBDF2	9606	22550345	RHBDF2 is required for the secretion of TNF in macrophages. (Demonstrated in mice)
60169	PLSCR1	9606	22453241	PLSCR1 regulates TLR9 trafficking to endosomal compartment and plays an important role in the induction of type I IFN response in plasmocytoid dendritic cells.
57812	DUSP1	9606	18504304	DUSP1 inhibits MAPK pathways and decreases TLR signalling.
57812	DUSP1	9606	19436832	DUSP1 is an essential feedback regulator of the innate immune response, it plays a critical role in preventing septic shock and multi-organ dysfunction during pathogenic infection and plays a pivotal role in the deactivation of MAPK1 and MAPK8.
57812	DUSP1	9606	21959016	DUSP1 is a negative regulator of MAPK-dependent induction of IL6 and IL8 in response to the coronavirus infectious bronchitis virus (IBV).
57812	DUSP1	9606	22464096	DUSP1 antagonizes p38 MAPK activity to induce IL12B expression, and may play a role in the development of Th1 type immune response and anti-microbial defence. (Demonstrated in mice)
25842	LY96	9606	19840871	LY96 (MD-2) recognizes only exogenous pathogen-associated molecular patterns (PAMPs) when complexed with TLR2-CD14 or TLR4-CD14.
25842	LY96	9606	15852007	LY86 and CD180 interact directly with the TLR4 signalling complex, inhibiting its ability to bind microbial ligand.
25842	LY96	9606	10359581	LY96 is physically associated with TLR4 on the cell surface and confers responsiveness to lipopolysaccharide (LPS).
25842	LY96	9606	21712422	TLR4::LY96 functions as intracellular LPS sensor and triggers a unique set of LPS responses upon recognition of phagocytosed bacteria in macrophages. (Demonstrated in murine model)
25842	LY96	9606	22433852	Amino acid Phe126 of LY96 acts as a hydrophobic switch driving agonist-dependent contacts necessary for TLR4 dimerization and activation.
25842	LY96	9606	22474354	Morphine binds to LY96, triggering TLR4 oligomerization and induces neuroinflammation within the central nervous system.
409454	LILRA2	9606	22479404	LILRA2-activation of monocytes is distinct from LPS activation, as assessed by the secreted cytokine profile. LILRA2 cross-linking also results in inhibition of FCGR1A-dependent phagocytosis in monocytes.
18377	CLEC9A	9606	22483800	CLEC9A is restricted to dendritic cells, and specifically recognizes filamentous actin from necrotic cells. CLEC9A ligand engagement is necessary for the priming of cytotoxic T cells against necrotic cell antigens.
83573	PACSIN1	9606	22488361	PACSIN1 regulates the TLR7/9-mediated type I interferon response in plasmacytoid dendritic cells.
45584	IRAK3	9606	17982103	IRAK3 upregulation by lipopolysaccharide (LPS) is largely dependent on TNF-alpha and LPS tolerance in human endotoxemia models is associated with IRAK3 up-regulation.
45584	IRAK3	9606	17379480	IRAK3 selectively attenuates Pam3CSK4-induced MAPK14 (p38) activation through an IRAK1 independent and MKP1 dependent pathway.
45584	IRAK3	9606	12620219	IRAK3 is part of the interleukin-1 receptor-associated kinase (IRAK) family of proteins that mediate activation of nuclear factor-kappaB (NF-kappaB) and mitogen-activated protein kinase (MAPK) pathways.
45584	IRAK3	9606	19809574	IRAK3 is one of the negative regulators that contribute to the attenuation of NF-kappaB activation and it negatively regulates the alternative NF-kappaB pathway in a ligand-specific manner.
45584	IRAK3	9606	14660668	IRAK3 induction and inhibition of kinase activity of IRAK1 are crucial to peptidoglycan-induced tolerance in macrophages.
45584	IRAK3	9606	12150927	IRAK3 regulates Toll-like receptor (TLR) signalling and innate immune homeostasis where IRAK3 is induced upon TLR stimulation and negatively regulates TLR signalling.
45584	IRAK3	9606	20042589	IRAK3 is critical to preventing deleterious neutrophil-dependent lung injury during influenza infection of the respiratory tract.
45584	IRAK3	9606	21098228	IRAK3 is strongly expressed in resting alveolar macrophages and blunts TNF expression to protect the host from the injurious effect of bacterial-induced inflammation. The inhibitory function of IRAK3 is abolished when it is cleaved by CASP6, which allows the induction of the NFKB pathway and the expression of TNF.
45584	IRAK3	9606	22154382	IRAK3 dampens the innate immune response in airway epithelial cells by inhibiting TLR2 signalling in an IL13-dependent manner.
45584	IRAK3	9606	22492852	IRAK3 impairs host defence during pneumococcal pneumonia at the primary site of infection. (Demonstrated in mice)
21563	EPS8	9606	22493489	EPS8 is a key regulator of the LPS-induced TLR4-MYD88 interaction and directly contributes to phagocytosis in macrophages. (Demonstrated in mice)
8409	ATF4	9606	22496230	Murine cytomegalovirus targets transcription factor ATF4 to exploit the unfolded protein response (Demonstrated in mice)
39265	NFAT5	9606	20685965	NFAT5 is a transcription factor that is upregulated by hypertonicity. Activated NFAT5 enhances LPS-mediated NFkB activity by complexing with NFkB and kB elements in downstream genes. (Demonstrated in murine model)
39265	NFAT5	9606	22496647	NFAT5 expression is strongly induced by Mycobacterium tuberculosis, and plays an essential role in stimulating HIV replication in co-infected macrophages.
79489	EHMT2	9606	22412156	EHMT2 catalyzes di-methylation of histone H3 at the promoter of interferon (IFN) and IFN-inducible antiviral genes as an epigenetic silencing mechanism in fibroblasts. Ablation of EHMT2 results in phenotypic conversion to potent IFN-producing cells and renders resistance to RNA viruses. (Demonstrated in mice)
90470	TSC1	9606	22412198	TSC1 inhibits TLR response and endotoxin tolerance through repression of mTORC1 and JNK1/2 signalling pathways. (Demonstrated in mice)
40393	IRF5	9606	18332133	IRF5 is activated by both TBK1 and MYD88 to form a homodimer that binds to and activates transcription of type I interferon and inflammatory cytokine genes.
40393	IRF5	9606	12600985	IRF5 can act as both an activator and a repressor of interferon (IFN) gene induction dependent on the IRF-interacting partner, and may be a part of the regulatory network that ensures timely expression of the immediate early inflammatory genes.
40393	IRF5	9606	22412986	Phosphorylation of IRF5 at ser451 and ser462 is the primary trigger of IRF5 function in nuclear accumulation, transcription and apoptosis.
71731	KIAA0226	9606	22423967	RUBICON is a physiological feedback inhibitor of pattern recognition receptor signalling, preventing unbalanced proinflammatory responses.
71731	KIAA0226	9606	22423966	RUBICON positively regulates the NADPH oxidase complex to induce phagosomal trafficking of p22phox-gp91phox (which are subunits of NADPH oxidase), and the induction of reactive oxygen species and inflammatory cytokines.
82385	ZBP1	9606	17618271	ZBP1 is a cytosolic DNA sensor that upon binding to DNA, associates with IRF3 transcription factor and TBK1 serine/threonine kinase, selectively enhancing DNA mediated induction of type-I-IFN.
82385	ZBP1	9606	19846511	ZBP1 is a cytosolic pattern recognition receptor of double-stranded DNA and is essential for IRF3 activation and interferon beta expression triggered by human cytomegalovirus (HCMV), as well as being sufficient to enhance HCMV-stimulated beta interferon transcription and secretion.
82385	ZBP1	9606	20599623	ZBP1 (DAI) enhanced HIV-1 replication, which is largely impaired by mutations at kappaB sites in HIV-1 long terminal repeat (LTR) or by suppressing activation of NF-kappaB.
82385	ZBP1	9606	22423968	ZBP1 interacts with RIPK3 to mediate virus-induced necrosis. (Demonstrated in mice)
3902	RIPK3	9606	22123964	RIPK3 forms a complex with TICAM1 upon Toll-like receptors (TLR) 3 and 4 activation resulting in RIPK3-dependent but TNF-independent necrosis in macrophages. (Demonstrated in mouse)
3902	RIPK3	9606	22423968	RIPK3 interacts with ZBP1 to mediate virus-induced necrosis. (Demonstrated in mice)
37819	TMED7;TICAM2	9606	19412184	TMED7;TICAM2 (TICAM2) splice variant TAG negatively regulates the adapter MYD88-independent TLR4 pathway by displacing TICAM1 adapter from TICAM2.
37819	TMED7;TICAM2	9606	14517278	TICAM2 and TICAM1 both function in LPS-TLR4 signaling to regulate the MYD88-independent pathway during the innate immune response to lipopolysaccharide (LPS).
37819	TMED7;TICAM2	9606	14519765	TICAM2 and TICAM1 form an adapter complex that plays a crucial role for LPS-TLR4-mediated activation of IFN-beta.
37819	TMED7;TICAM2	9606	17277119	TMED7;TICAM2 is an adapter protein for both TLR4 and TLR2/6 signaling in synovial fibroblasts, HUVECs, and murine embryonic fibroblasts.
37819	TMED7;TICAM2	9606	14556004	TICAM2 provides specificity for the MYD88-independent component of TLR4 signalling.
37819	TMED7;TICAM2	9606	22426228	TMED7 inhibits LPS-mediated TLR4 signalling in late endosomes.
69682	IL1RAP	9606	22426547	IL1RAP is recruited to the IL1B::IL1R1 ligand-receptor complex to initiate the IL1B signalling cascade.
64088	IL1R1	9606	18996842	IL1R1 is a substrate for presenilin-dependent gamma-secretase cleavage and intramembrane proteolysis may be a control mechanism for IL1R1-mediated signalling.
64088	IL1R1	9606	21115691	IL1R1 is essential for TLR9-dependent activation of tumour necrosis factor receptor-associated factor 3 (TRAF3) and for production of the anti-inflammatory cytokines IL-10 and type I interferon (IFN).
64088	IL1R1	9606	22426547	IL1R1 is the primary receptor for the inflammatory cytokine IL1B.
77503	SDC4	9606	22427536	SDC4 acts in the early inflammatory response to LPS and functions to limit the extent of pulmonary inflammation and lung injury. (Demonstrated in mice)
23414	CD209	9606	18998127	CD209, upon pathogen binding, induces an intracellular signalling pathway with a central role for the serine/threonine kinase RAF1 and modulates TLR-induced activation.
23414	CD209	9606	22396536	CD209 is involved in cell-cell contact signalling between activated apoptotic lymphocytes and dendritic cells (DC) during the maturation of DCs.
29663	NTN1	9606	22231519	NTN1 inhibits CCL2 and CCL19-mediated chemotaxis in macrophages and promotes atherosclerosis by retaining macrophages in the artery wall. (Demonstrated in mice)
35259	NAMPT	9606	22377803	NAMPT secretion is enhanced by extracellular ATP in LPS-primed monocytes.
80463	AGER	9606	22386596	AGER is a native receptor for complement component C1QA.
37201	JAK3	9606	14976041	JAK3 is a primary response gene for IL6 in macrophage differentiation and ectopic overexpression of JAK3 accelerates monocytic differentiation of normal mouse bone marrow cells stimulated with cytokines.
37201	JAK3	9606	22359619	JAK3 inhibition is sufficient to counteract lung injury and protect immunocytes from hypercytokinemia following challenge with avian influenza H5N1 hemagglutinin.
40065	SHARPIN	9606	21709223	SHARPIN is an essential adaptor downstream of IKBKG in the TLR signalling pathway. A mutation in the SHARPIN gene impairs IL12 production in TLR-stimulated macrophages.
40065	SHARPIN	9606	22348129	SHARPIN deficient dendritic cells show reduced inflammatory cytokine production, defective NF-kB signalling and skewing towards a Th2-response. (Demonstrated in mice)
61470	CAMKK2	9606	22334678	CAMKK2-null macrophages exhibited deficiency to spread, phagocytize bacteria and synthesize cytokines in response to the Toll Like Receptor 4 (TLR4) agonist lipopolysaccharide (LPS). (Demonstrated in mice)
107120	WNT3A	9606	22328140	WNT3A in human chondrocytes counteracts IL1B induced NF-kB mediated matrix metalloproteinases expression in a negative feedback loop.
63703	WAS	9606	22253930	WAS interacts with BTK to induce the LPS signalling cascade in macrophages. (Demonstrated in mice)
126583	MIR16-2	9606	22292036	MIR16-2 expression is induced upon LPS stimulation and acts to promote NF-kB-mediated transcription of IL8 by suppressing the translation of SMRT.
127053	MIR16-1	9606	22292036	MIR16-1 expression is induced upon LPS stimulation and acts to promote NF-kB-mediated transcription of IL8 by suppressing the translation of SMRT.
28012	PYCARD	9606	18487086	PYCARD protein contains CARD and Pyrin domains and is required for assembly of inflammasome.
28012	PYCARD	9606	14634131	PYCARD prevents oligomerization of CASP1 mediated by RIPK2 by out-competing RIPK2 for binding, and thus, preventing CASP1 autoactivation. PYCARD also recruits CASP1 into PYCARD-formed cytosolic specks, separating it from RIPK2.
28012	PYCARD	9606	16585594	PYCARD directs CASP1 away from RIPK2-mediated NF-kappaB activation, toward CASP1-mediated processing of pro-IL1B by interfering with CASP1-RIPK2 interaction.
28012	PYCARD	9606	19158675	PYCARD binds to AIM2 to form a CASP1 and NF-kappaB activating inflammasome.
28012	PYCARD	9606	19759850	PYCARD (ASC) splice variant protein (vASC) lacking the PGR domain regulates IL1B release and aggregates differently from intact PYCARD.
28012	PYCARD	9606	21439959	PYCARD is a component of the inflammasome and is required for inflammation in acute pancreatitis. (Demonstrated in murine model)
28012	PYCARD	9606	22295065	NLRP3/PYCARD inflammasome activation following human respiratory syncytial virus infection is dependent on the activation of TLR2/MYD88/NF-kB and reactive oxygen species/potassium efflux.
50859	FREM1	9606	22262840	FREM1 selectively amplifies NF-kB responses, such as cell survival and inflammatory responses, through changes in receptor conformation and adapter protein recruitment.
34595	USP4	9606	22262844	USP4 is a potent negative regulator of TLR/IL1Rsignalling through deubiquitination of TRAF6 to prevent activation of inflammatory responses.
38275	DCD	9606	19014393	Activates normal human keratinocytes and display in vitro microbicidal activities against bacteria and viruses
38275	DCD	9606	22262861	DCD encodes the anionic amphiphilic peptide DCD-1L that interacts with negatively charged bacterial phospholipids to form ion channels in the bacterial membrane.
40082	PRKCD	9606	19150425	Following TNF stimulation, PRKCD phosphorylates TRAF2 leading to CHUK (IKK alpha) and IKBKB (IKK beta) recruitment to the TNF receptor
40082	PRKCD	9606	22265677	PRKCD is an essential signalling kinase in C-type lectin receptor-mediated innate immunity and host protection. (Demonstrated in mice)
51777	FSTL1	9606	22265692	FSTL1 acts as an endogenous TLR4 agonist and has the ability to induce IL6 and IL8 production. Similar to LPS, FSTL1 induces tolerance to subsequent LPS stimulations.
14920	RORA	9606	22267218	The transcription factor RORA is critical for the development of nuocytes and the mounting of innate type 2 immunity against parasitic worms. (Demonstrated in mice)
6083	DEFA1	9606	19024344	DEFA1 (HNP-1) is a cationic alpha-defensin peptide present in human neutrophils and alpha-defensins have multiple functions in the immune system.
6083	DEFA1	9606	19897717	Defensins, such as DEFA1, contribute to innate immunity through diverse actions, including microbial killing and high concentrations are present in the lung in response to inflammation.
6083	DEFA1	9606	20214904	DEFA1, an alpha-defensin, binds to the cell wall precursor lipid II and reduction of lipid II levels in the bacterial membrane significantly reduces bacterial killing, suggesting that the inhibition of cell wall synthesis is a novel antibacterial mechanism of this important class of host defence peptides.
6083	DEFA1	9606	22270360	The dimerization of DEFA1 is crucial for the ability of the alpha defensin to kill S. aureus, inhibit anthrax lethal factor and bind HIV-1 protein gp120.
6083	DEFA1	9606	22268819	DEFA1 activates platelets and induces the formation of amyloid-like proteins, which entrap bacteria and fungi.
30297	TRIB2	9606	22271508	TRIB2 expression is induced by TLR5 stimulation to inhibit NF-kB signalling in epithelial cells.
72644	APOA1	9606	20519121	APOA1 is a serum apolipoprotein that induces antiatherogenic efflux of macrophage cholesterol and is anti-inflammatory due to its ability to neutralize bacterial lipopolysaccharide (LPS). APOA1 also signals in the macrophage through Toll-like receptor (TLR)2, TLR4, and CD14, utilizing MYD88-dependent and -independent pathways, to activate nuclear factor-kappaB and induce cytokines.
72644	APOA1	9606	22271762	APOA1 has anti-inflammatory properties in macrophages through the stabilization of ATP-binding cassette transporter A1 (ABCA1) and the down-regulation of TLR4 signalling pathway.
47039	JAK2	9606	15121872	JAK2 binds to the majority of the known members of the cytokine family of receptors and ligand-receptor binding leads to activation of the associated JAK2 molecules, resulting in rapid autophosphorylation of multiple tyrosines within JAK2. Tyrosine 813 is a site of autophosphorylation in JAK2 and is the SH2-B beta-binding site within JAK2 that is required for SH2-B beta to enhance activation of J…
47039	JAK2	9606	8041779	JAK2 and JAK1 tyrosine kinases physically associate with the gamma chain and beta chain of the interleukin 2 (IL-2) receptor , respectively, suggesting that regulation of the kinases may be linked to IL-2-induced signal transduction.
47039	JAK2	9606	20393690	JAK2 inhibition prevents innate immune responses and rescues animals from sepsis by specifically preventing LPS-induced STAT3 tyrosine phosphorylation without affecting serine phosphorylation in macrophages and by preventing the activation of the canonical p65RelA/p50NF-kappaB1 pathway but not the other NF-kappaB proteins.
47039	JAK2	9606	22218715	JAK2 functions downstream of TLR2-stimulation to induce the expression of the monocyte chemoattractant protein 1, CCL2. (Demonstrated in mice)
54092	HSP90B1	9606	16754684	HSP90B1 amplifies innate and adaptive immune responses via interaction with TLR2 and TLR4 ligands.
54092	HSP90B1	9606	11584270	Absence of HSP90B1 results in a defect in the formation of some cell surface receptors including Toll-like receptors (TLRs) which, as a result, are retained intracellularly.
54092	HSP90B1	9606	19965672	HSP90B1 is an endoplasmic reticulum master chaperone for multiple TLRs and is also essential for expression of multiple hematopoietic system-specific integrins.
54092	HSP90B1	9606	20351288	HSP90B1, an endoplasmic reticulum chaperone, is required in vesicular stomatitis virus (VSV) infection and in innate immunity via Toll-like receptors (TLRs). TLR-mediated immunity maintains the broad host range of the envelope glycoprotein of VSV (VSV-G) by positively selecting for the ubiquitous expression of HSP90B1.
54092	HSP90B1	9606	20865800	HSP90B1 chaperones multiple Toll-like receptors (TLRs), but not TLR3, in a manner that is dependent on another endoplasmic reticulum (ER) luminal protein, CNPY3.
54092	HSP90B1	9606	22109526	HSP90B1 on the surface of polymorphonuclear leukocytes (PMNs) serves as a receptor for Escherichia coli K1 (EC-K1) entry into the cell. EC-K1 exploits surface-expressed HSP90B1 in PMNs to prevent oxidative burst for the onset of neonatal meningitis. (Demonstrated in mice)
54092	HSP90B1	9606	22223641	HSP90B1 is an essential endoplasmic reticulum chaperone protein for Toll-like receptors (TLR) and integrins. (Demonstrated in mice)
5302	TRPM2	9606	21709234	Trpm2 deficient mice are extremely susceptible to infection with Listeria monocytogenes, exhibiting an inefficient innate immune response. (Demonstrated in murine model)
5302	TRPM2	9606	22101731	TRPM2 inhibits reactive oxygen species (ROS) production in phagocytic cells and prevents endotoxin-induced lung inflammation. (Demonstrated in mice)
68143	ITCH	9606	18246070	ITCH is an E3 ligase that negatively regulates inflammatory signalling pathways by controlling the function of the ubiquitin-editing enzyme TNFAIP3.
68143	ITCH	9606	19881509	ITCH is a HECT domain-containing E3 ligase that negatively regulates MAVS-mediated antiviral response by catalyzing the K48-linked polyubiquitination and degradation of MAVS.
68143	ITCH	9606	22057290	The E3 ligase ITCH and deubiquitinase CYLD act together to regulate TAK1 and inflammation.
46304	IL17C	9606	21993848	IL17C is an essential autocrine cytokine that regulates innate epithelial immune responses.
16793	IL17RE	9606	21993849	IL17RE is a receptor specific to IL17C that regulates early innate immunity to intestinal pathogens in colon epithelial cells. (Demonstrated in mice)
45710	IL9	9606	21983833	IL9 production is largely restricted to innate lymphoid cells during papain-induce lung inflammation and IL9 serves as an important bridging link to induce type 2 helper T cell responses. (Demonstrated in mice)
27257	LRRK2	9606	21983832	LRRK2 acts as a potent negative regulator of the transcription factor NFAT, and plays an important role in modulating inflammatory bowel disease.
2711	PIK3C3	9606	22170068	Class III phosphatidylinositol 3-kinases (PI3K) are required for downstream ARF6 regulation of CpG oligodeoxynucleotide uptake and thus have a role in TLR9-mediated immune signalling.
42599	IL13	9606	21097505	IL13 is a pro-M2/Th2 cytokine that induces alternative activation of macrophages. IL13 associates with IL13RA1 to activate the transcription factor STAT6.
42599	IL13	9606	22154382	IL13 dampens the innate immune response in airway epithelial cells via IRAK3-mediated inhibition of TLR2 signalling.
41488	HP	9606	22156194	Haptoglobin activates innate immunity to enhance acute transplant rejection. (Demonstrated in mouse)
86449	UNC5CL	9606	22158417	UNC5CL is a factor in epithelial inflammation where it activates the pro-inflammatory IRAK signalling cascade in a MYD88-independent manner.
43723	PLCG2	9606	22158869	PLCG2, 1,4,5-triphosphate and intracellular calcium are required for the LPS-induced innate immune response pathway, where release of intracellular calcium mediates TLR4 trafficking and subsequent activation of IRF3. (Demonstrated in mouse)
42604	CNOT4	9606	22159038	CNOT4 enhances JAK/STAT pathway-dependent gene expression by positively regulating IFN-gamma- and IL4-induced STAT-mediated gene responses.
61027	UNC93B1	9606	18305481	UNC93B1 is a polytopic membrane protein that delivers the nucleotide sensing receptors TLR7 and TLR9 from the endoplasmic reticulum to endolysosomes.
61027	UNC93B1	9606	19451267	UNC93B1 biases Toll-like receptor responses to nucleic acid in dendritic cells toward DNA- but against RNA-sensing.
61027	UNC93B1	9606	20865117	UNC93B1 associates with Toll-Like Receptor (TLR) 3, TLR7 and TLR9, mediating their translocation from the endoplasmic reticulum to the endolysosome, hence allowing proper activation by nucleic acid ligands. UNC93B1 has a critical role on induction of IL-12/IFN-gamma production as well as autonomous control of Toxoplasma replication by macrophages.
61027	UNC93B1	9606	21683627	UNC93B1 controls homeostatic TLR7 activation by balancing TLR9 to TLR7 trafficking from endoplasmic reticulum to endolysosomes. D34A mutation in UNC93B1 causes TLR7-dependent systemic lethal inflammation. (Demonstrated in murine model)
61027	UNC93B1	9606	21683627	UNC93B1 is a multitransmembrane endoplasmic reticulum (ER)-resident protein that controls homeostatic TLR7 activation by balancing TLR9 to TLR7 trafficking. Mice harboring a D34A mutation in Unc93b1 show Tlr7-dependent, systemic lethal inflammation.
61027	UNC93B1	9606	22164301	UNC93B1 participates in intracellular trafficking and signalling for all nucleotide-sensing Toll-like receptors (TLRs).
56650	SERPINB9	9606	22167597	SERPINB9 expression in human tubular epithelial cells (TECs) is induced by triggering of the viral double-stranded RNA sensors TLR3, IFIH1 and DDX58. SERPINB9 upregulation increases the threshold for granzyme B-mediated apoptosis in TECs and protects the kidney against cytotoxic insults during viral infection.
53609	IGF1	9606	21262348	IGF1 is a PI3K-activating ligand that increases the secretion of IL6 and TNF in lipopolysaccharide (LPS)-stimulated mast cells, as well as attenuating the production of IL1B. (Demonstrated in murine model)
53609	IGF1	9606	21756999	IGF1 induces HIF1A-TLR9 cross talk that regulates inflammatory responses in glioma cells and this regulation functions in both positive and negative feedback loops.
53609	IGF1	9606	22039371	IGF1 suppresses the expression of TLR4 to exert an anti-inflammatory effect of exercising. (Demonstrated in mice)
40498	HSF1	9606	20018623	HSF1 activated by heat shock induces the expression of ATF3, a negative regulator of IL-6, and ATF3 is necessary for heat-mediated suppression of IL-6, indicating a fever-mediated feedback loop consisting of HSF1 and ATF3.
40498	HSF1	9606	22042134	HSF1 is necessary to initiate host defence against Mycoplasma pneumoniae infection in the lungs through TLR2 signalling activation. (Demonstrated in mice)
46049	PROS1	9606	22043818	PROS1 works with GAS6 to synergistically suppress the basal and TLR-triggered production of inflammatory cytokines in macrophages. (Demonstrated in mice)
53634	GAS6	9606	11948660	GAS6 is a ligand for all members of the TAM receptor tyrosine kinase family, each of which has different affinities to GAS6.
53634	GAS6	9606	16723520	GAS6 signals through the AXL receptor and the PI3-kinase/Akt1 survival pathway, protecting oligodendrocytes from growth factor withdrawal and TNF-alpha-mediated cell death.
53634	GAS6	9606	22043818	GAS6 works with PROS1 to synergistically suppress the basal and TLR-triggered production of inflammatory cytokines in macrophages. (Demonstrated in mice)
67452	CD300LF	9606	22043923	CD300LF inhibits MYD88 and/or TRIF-mediated TLR signalling pathway through the dual activation of PTPN6 and PTPN11.
67271	CD300A	9606	22043923	CD300A inhibits MYD88 and/or TRIF-mediated TLR signalling pathway through activation of PTPN6.
17688	RICTOR	9606	22045807	RICTOR reduces TLR4-mediated inflammation by regulating the cellular localization of FOXO1. (Demonstrated in mice)
33236	CCL17	9606	18191727	IL4 (Interleukin-4) induces CCL17 expression via two STAT6 motifs in the proximal promoter and a distal tandem STAT6 element
33236	CCL17	9606	22057112	CCL17 is required for the induction of intestinal inflammation in mice. CCL17 has an autocrine effect on dendritic cells that promotes production of inflammatory cytokines and activation of Th1 and Th17 cells and reduces expansion of Treg cells. (Demonstrated in mice)
81895	IFIT2	9606	19108715	IFIT2 belongs to type 1 interferon response genes and is highly induced after stimulation with LPS and selectively affects LPS induced protein expression by regulation at different post-transcriptional levels.
81895	IFIT2	9606	22065572	IFIT2 expression imparts anti-viral immunity to restrict West Nile virus infection and control viral pathogenesis. (Demonstrated in mice)
20038	YY1	9606	22065573	YY1 negatively regulates TLR3-induced expression of IFN-beta and acts downstream of TLR3 to limit the level and duration of anti-viral response.
127395	MIR10A	9606	22068236	MIR10A expression is negatively regulated by intestinal microbiota, which contributes to the maintenance of intestinal homeostasis by targeting IL12B. (Demonstrated in mice)
35412	MRGPRX2	9606	22069323	MRGPRX2 is a G protein-coupled receptor (GPCR) for the host defence peptide LL-37 in mast cells.
48350	IL33	9606	20427273	IL33, a member of the IL-1-related cytokines, is the first factor shown to modulate tryptase expression in mast cells (MCs). Synovial fibroblasts promote the expression and granule accumulation of tryptase via IL33 and its receptor ST-2 (IL1RL1).
48350	IL33	9606	20473304	IL33 attenuates sepsis by enhancing neutrophil influx to the site of infection by preventing the down-regulation of CXCR2 and reverses the TLR4-induced reduction of CXCR2 expression in neutrophils via the inhibition of expression of G protein-coupled receptor kinase-2 (GRK2).
48350	IL33	9606	20937871	IL33 is a crucial amplifier of mucosal and systemic innate, rather than acquired, immune responses, where it is essential for manifestation of T cell-independent protease allergen-induced airway inflammation as well as OVA-induced allergic topical airway inflammation, without affecting acquisition of antigen-specific memory T cells.
48350	IL33	9606	21623379	IL33 is produced in alveolar macrophages that have been infected with Influenza A virus. The IL33-IL13 signalling axis is required for airway hyper-reactivity in asthma. (Demonstrated in murine model)
48350	IL33	9606	22119406	Innate lymphoid cells responding to IL33 mediate airway hyperreactivity independently of adaptive immunity. (Demonstrated in mice)
105451	RGS2	9606	22120521	RGS2 negatively regulates NOX1 expression and consequently inhibits reactive oxygen species production in TLR-mediated innate immune responses. (Demonstrated in mice)
79287	NOX1	9606	20110267	NOX1 activity is regulated through MAP kinase (MAPK), protein kinase C (PKC), and protein kinase A (PKA)-dependent phosphorylation on Ser-282 and Ser-172 of NOXA1.
79287	NOX1	9606	18511861	NOX1 is highly expressed in the colon epithelium and can be induced by LPS or IFN-gamma.
79287	NOX1	9606	22120521	NOX1 is essential for reactive oxygen species production in the TLR-mediated innate immune response. NOX1 expression is enhanced by TLR2 signalling through the JAK1/3-STAT3 pathway and is negatively regulated by RGS2. (Demonstrated in mice)
281607	PPP3R1	9606	22116828	PPP3R1 plays an important role in activation of peritoneal macrophages. PPP3R1 induces TNFSF10 (TRAIL) gene expression in peritoneal macrophages in an ITGAM-dependent manner. (Demonstrated in mice)
36771	PCBP2	9606	19881509	PCBP2 is a negative regulator in MAVS-mediated antiviral signalling that recruits the HECT domain-containing E3 ligase ITCH (AIP4) to polyubiquitinate and degrade MAVS.
36771	PCBP2	9606	22105485	PCBP2 synergizes with PCBP1 in MAVS inhibition but PCBP2 shows low basal expression with rapid induction after infection while PCBP1 is stably and abundantly expressed.
55131	PCBP1	9606	22105485	PCBP1 is critical in regulating MAVS degradation for both fine-tuning antiviral immunity and preventing inflammation.
77041	FANCC	9606	22106009	FANCC is involved in lipopolysaccharide (LPS)-induced peritoneal macrophage inflammatory response. Fancc null mice had impaired monocyte/macrophage trafficking and cytoskeletal rearrangements following LPS treatment. (Demonstrated in mice)
7897	APOBEC3B	9606	22108670	Deletion of the APOBEC3B gene strongly impacts susceptibility to Plasmodium falciparum malaria.
5986	DEFB1	9606	21248850	DEFB1 is ubiquitiously expressed by all human epithelial cells, and upon reduction of the disulfide-bridges DEFB1 becomes a potent antimicrobial peptide against opportunistic pathogenic fungi and anaerobic Gram+ bacteria.
5986	DEFB1	9606	21551252	DEFB1 is upregulated in plasmacytoid dendritic cells and monocytes during viral challenge. Defb1-deficient mice infected with mouse-adapted HK18 (influenza) lost weight earlier and died sooner than WT mice, suggesting that Defb1 plays a role in early innate immune responses against influenza in vivo. However, lung virus titers were equal between the two mouse strains, indicating that the mechanis…
5986	DEFB1	9606	22102811	DEFB1 is a component of platelets that displays classic antimicrobial activity and signals polymorphonuclear leukocytes to extrude DNA lattices that capture and kill bacteria.
102636	PGLYRP3	9606	20418257	PGLYRP3 is a secreted innate immunity protein that is expressed on body surfaces, mucous membranes, and in secretions (saliva, sweat) and is conserved from insects to mammals, it recognizes bacterial peptidoglycan, and functions in antibacterial immunity and inflammation.
102636	PGLYRP3	9606	21439073	PGLYRP3 is a member of the Peptidoglycan Recognition Proteins (PGRP) family and recognizes peptidoglycan, a structural component of bacterial cell walls, as a part of innate immune response against infections.
102636	PGLYRP3	9606	21602801	PGLYRP3 binds to Gram-positive bacterial wall and activates a protein-sensing two-component system to induce bacterial death. PLGYRP3-mediated activation results in membrane depolarization and cessation of peptidoglycan, protein, and RNA/DNA synthesis, as well as the production of hydroxyl radicals.
102636	PGLYRP3	9606	22099350	PGLYRP3, when stimulated with peptidoglycan, has an anti-inflammatory effect on intestinal epithelial cells. PGLYRP3 knocking down enhanced the expression of PGN-induced inflammatory cytokines.
54547	CDKN2A	9606	22095712	The tumour suppressor CDKN2A plays a role in innate immunity as a regulator of inflammatory cell signalling. Cdkn2a null mice were unable to trigger a proper inflammatory response in experimental peritonitis or in induced edema and were resistant to LPS-induced endotoxic shock. (Demonstrated in mice)
50872	DCN	9606	22087031	DCN (Decorin) is an extracellular matrix proteoglycan that stimulates proinflammatory PDCD4 and decreases the abundance of MIR21, boosting inflammatory activity in sepsis and suppressing tumour growth.
126493	MIR125B2	9606	22071331	MIR125B2 may enhance type I IFN expression by suppressing EIF4EBP1 protein expression in airway epithelial cells, which potentially contributes to mucosal eosinophilia in eosinophilic chronic rhinosinusitis with nasal polyps (CRSwNP).
127195	MIR125B1	9606	22071331	MIR125B1 may enhance type I IFN expression by suppressing EIF4EBP1 protein expression in airway epithelial cells, which potentially contributes to mucosal eosinophilia in eosinophilic chronic rhinosinusitis with nasal polyps (CRSwNP).
20347	DLK1	9606	22072963	DLK1 is a Notch ligand that plays a critical role in the development of anti-viral immunity. DLK1 expression in macrophages specifically regulates IFN-gamma levels from CD4(+) and CD8(+)T cells in response to influenza A H1N1 virus infection. (Demonstrated in mice)
54098	TNIP1	9606	21606507	TNIP1 interacts with polyubiquitin to limit the activation of TLR-MYD88 signalling pathway and prevents autoimmunity. (Demonstrated in murine model)
54098	TNIP1	9606	22011580	TNIP1 is an essential anti-inflammatory component of TLR-signalling pathways that controls CEBPB activity. Tnip1 null mice exhibit progressive, lupus-like inflammatory disease. (Demonstrated in mice)
6499	RAC2	9606	22018470	RAC2 is modified by Escherichia coli protein CNF1, which then interacts with the innate immune adaptors RIPK1 and RIPK2 to trigger an anti-bacterial immune response. This response was protective and increased the ability of the host to restrict pathogen growth, thus defining a mechanism of effector-triggered immunity that contributes to how metazoans defend against microbes with pathogenic potent…
103234	PKLR	9606	22022264	PKLR is recruited by hepatitis C virus early in infection as a sensor to trigger the induction of IRF3-dependent genes.
68570	SENP2	9606	22028379	SENP2 acts as a negative regulator of virus-triggered IFN-beta induction by deSUMOylating IRF3 and conditioning it for ubiquitination and degradation. (Demonstrated in mice)
42122	STAT6	9606	17971840	Signal transducer and activator of transcription 6 (STAT6) is a transcription factor that mediates IL-13 cytokine signaling.
42122	STAT6	9606	16433852	STAT6 plays a role in the interleukin-4 (IL-4)-mediated modulation of TLR4 expression and the responsiveness of cells to lipopolysaccharide (LPS).
42122	STAT6	9606	22000020	STAT6 is phosphorylated upon viral infection and translocates to the nucleus to induce genes responsible for immune cell homing. (Demonstrated in mice)
62144	FADD	9606	17785432	FADD is an adaptor protein involved in death receptor-mediated apoptosis and a physiological negative regulator of IRAK1/MyD88-dependent responses in innate immune signalling.
62144	FADD	9606	15711932	FADD is part of the viral product dsRNA-triggered death inducing signalling complexes (dsRNA-DISCs) containing TRADD and CASP8.
62144	FADD	9606	21183682	FADD interacts with TRIM21 to negatively regulate the late IFNA pathway in response to viral infections. FADD enhances TRIM21 ubiquitin ligase activity to repress IFNA activation in SeV infected cells. In addition, FADD with TRIM21 can ubiquitinate IRF7 and change its phosphorylation state, consequently interfering with the activity of TRAF6.
62144	FADD	9606	21804564	FADD preserves epithelial barrier integrity and antibacterial defence, maintains homeostasis and prevents chronic intestinal inflammation. (Demonstrated in mouse)
62144	FADD	9606	21979465	Upon cleavage, FADD oligomerizes and activates the caspase cascade to induce killing of tumour cells and intracellular pathogens by innate effector natural killer cells.
62144	FADD	9606	22000287	FADD deficiency induces severe inflammatory skin lesions in mice, revealing a protective role for FADD in epidermal keratinocytes. (Demonstrated in mice)
105429	PLA2G4A	9606	22003202	PLA2G4A and its metabolite lipid mediators induce autophagy in macrophages and monocytes. This autophagy is ATG5 dependent and independent of changes in mTOR or autophagic flux. (Demonstrated in mice)
55442	PLAUR	9606	21998707	PLAUR is required for optimal TLR2-induced neutrophil activation. (Demonstrated in mice)
12497	GZMM	9606	20406824	GZMM (granzyme M) cleaves BIRC5 and this triggers degradation of the BIRC5-XIAP complex to free caspase activity, leading to cytolysis of target cells.
12497	GZMM	9606	21979465	GZMM cleaves FADD to potentiate the killing efficacy of innate effector natural killer cells against tumor cells and intracellular pathogens.
40608	SELK	9606	21849499	SELK is a novel target for calpain protease and its cleavage is regulated by the calpain/calpastatin system during Toll-like receptor (TLR)-induced activation of macrophages. (Demonstrated in murine model)
5152	AIRE	9606	21628060	AIRE transcriptionally upregulates TLR1/3/8 via direct interaction with the TLR promoters. In addition, AIRE also mediates the induction of IL1A, TNF, NOS2 and IFN-alpha expression upon TLR1 and TLR3 stimulation. (Demonstrated in murine model)
5152	AIRE	9606	21962774	AIRE participates in Dectin-1 signalling, an anticandidal innate immune signalling pathway that specifically recognizes fungal beta-glucan. AIRE formes a transient complex with the known Dectin-1 pathway components phosphorylated SYK and CARD9 after receptor ligation and localizes with CLEC7A (Dectin-1) at the cell membrane.
65172	APOH	9606	21965665	APOH is a plasma protein that specifically interacts with lipopolysaccharide (LPS) and TLR4 to induce TNF-alpha production in macrophages.
53101	PPARGC1B	9606	21966468	PPARGC1B is activated in Staphylococcus aureus-mediated sepsis via the TLR2-signalling pathway. (Demonstrated in mice)
106265	MAPKAPK2	9606	21969554	MAPKAPK2 phosphorylation is suppressed by lipomannan derived from virulent Mycobacterium tuberculosis (M.tb), resulting in the potent suppression of TNF biosynthesis and allowing M.tb to subvert host immunity and potentially to increase its virulence.
32130	ZFPM2	9606	21971825	ZFPM2 inhibits the transcription of hepcidin antimicrobial peptide by suppressing the GATA4 and GATA6 transcription factors.
46137	ZFPM1	9606	21971825	ZFPM1 inhibits the transcription of hepcidin antimicrobial peptide by suppressing the GATA4 and GATA6 transcription factors.
1469	GATA6	9606	21971825	GATA6 activates the transcription of hepcidin antimicrobial peptide in hepatocytes Friend of GATA (FOG)-proteins ZFPM1 and ZFPM2 moderate this transcription by suppressing the GATA transactivation of hepcidin promoter.
7434	GATA4	9606	21971825	GATA4 activates the transcription of hepcidin antimicrobial peptide in hepatocytes. Friend of GATA (FOG) proteins, ZFPM1 and ZFPM2, moderate this transcription by suppressing the GATA transactivation of hepcidin promoter.
27182	TYK2	9606	12391177	TYK2 is directly involved in IFN-alpha signalling for the induction and translocation of Daxx nuclear protein, which may result in B lymphocyte growth arrest and/or apoptosis.
27182	TYK2	9606	20338026	TYK2 modulates the relationship between immunity and metabolism where it is essential for the full LPS response, its function mainly being required for baseline expression and not LPS-induced upregulation of IFN-inducible genes, as well as its critical role in the downregulation of metabolic genes upon immune challenge, in particular genes involved in lipid metabolism.
27182	TYK2	9606	21787891	TYK2 functions at the molecular interface between innate immunity and cellular metabolism and is involved in the regulation of lipid and carbohydrate metabolism in macrophages stimulated with poly(I:C). (Demonstrated in mouse)
27182	TYK2	9606	21757742	TYK2 is necessary for SOCS1-mediated suppression of Type I IFN signalling. (Demonstrated in mice)
51637	NR3C1	9606	21750107	The Glucocorticoid receptor, NR3C1, exerts anti-inflammatory action in part by antagonizing pro-inflammatory transcription factors such as RELA of the NFkB complex.
51637	NR3C1	9606	21940629	NR3C1, the glucocorticoid receptor, is necessary for glucocorticoid-mediated induction of NLRP3 and the subsequent formation of inflammasomes, demonstrating a novel role for glucocorticoids in sensitizing the initial inflammatory response by the innate immune system. (Demonstrated in mice)
8030	STUB1	9606	21911421	STUB1 facilitates the formation of a TLR signalling complex by recruiting, ubiquitinating, and activating Src and PRKCZ. Knockdown of Stub1 in mice inhibits Tlr4- and Tlr9-signalling pathways. (Demonstrated in mice)
32959	SERPINE1	9606	21768189	SERPINE1 is a critical mediator of the pulmonary host response that controls the development of the early lung inflammation induced by Pseudomonas aeruginosa infections. (Demonstrated in mouse)
32959	SERPINE1	9606	21945446	SERPINE1 plays a critical role in early host defense response against Haemophilus influenzae infection. Serpine1 knockout mice show reduced bacterial clearance and prolonged pneumonia. (Demonstrated in mice)
73552	TANK	9606	19668221	TANK is involved in interferon responses and is a negative regulator of pro-inflammatory cytokine production induced by TLR signalling.
73552	TANK	9606	21949249	TANK plays a key role in the cross-talk between the IKK-related and the canonical IKK kinases, a mechanism required to limit the strength of TLR-signalling and prevent autoimmunity. (Demonstrated in mice)
26953	NAIP	9606	18280719	NAIP is important for CASP1 activation and IL-1 processing.
26953	NAIP	9606	21918512	NAIP specifically recognizes the Chromobacterium violaceum type III secretion system protein, Cprl, and activates the NLRC4 inflammasome in macrophages.
86566	TREM2	9606	21956652	TREM2 inhibits the induction of inflammatory cytokines and type I IFN production in TLR-stimulated dendritic cells. (Demonstrated in mice)
402349	APOBEC3G	9606	21734563	APOBEC3G is an innate intracellular HIV restriction factor that is upregulated by type I interferons.
402349	APOBEC3G	9606	21874023	APOBEC3G, an intrinsic antiviral factor, promotes the recognition of human immunodeficiency virus (HIV) through the activation of the DNA-damage response pathway and the expression of natural killer cell-activating ligands on HIV-infected cells.
60413	DDX41	9606	21892174	DDX41 is a helicase responsible for sensing intracellular DNA in myeloid dendritic cells. DDX41 expression knockdown blocked the induction of type I interferon and cytokine responses to DNA and DNA viruses. (Demonstrated in mice)
10692	TAX1BP1	9606	17283140	TAX1BP1 is a nuclear receptor co-activator that forms a complex with the glucocorticoid receptor (NR3C1). TAX1BP1 can bind Tax, a human T-cell leukemia virus type 1 oncoprotein, directly and this induces the dissociation of TAX1BP1 from the glucocorticoid receptor-containing protein complex, and represses the co-activator function of TAX1BP1.
10692	TAX1BP1	9606	20304918	TAX1BP1 and TNFAIP3 (A20) inhibit antiviral signalling by targeting TBK1/IKKi kinases and disrupting the TRAF3-TBK1-IKKi signalling complex.
10692	TAX1BP1	9606	21765415	TAX1BP1 phosphorylation by CHUK is pivotal for the proinflammatory cytokine-dependent assembly of the A20 ubiquitin-editing complex to limit inflammatory gene activation. (Demonstrated in mouse)
79398	NEU1	9606	21873432	NEU1 and MMP9 cross-talk in alliance with TLR4 on the cell surface is a novel membrane sialidase-controlling mechanism that depends on ligand binding to its Toll-like receptor (TLR) to induce NEU1 activity, to influence receptor desialylation and subsequently to induce TLR receptor activation and the production of nitric oxide and pro-inflammatory cytokines in dendritic and macrophage cells. (Dem…
57960	AQP3	9606	21865318	AQP3 is an aquaporin that functions in macrophage immunity by a cellular mechanism involving facilitated water and glycerol transport, and consequent phagocytic and migration activity. AQP3, therefore, is a novel therapeutic target in modulating the innate immune response in various infectious and inflammatory conditions.
26868	ELF1	9606	21867680	ELF1 transcription factor negatively regulates TOLLIP, a negative regulator of Toll-like receptor (TLR) signalling, in response to O-linked N-acetylglucosamine (O-GlcNAc) modification. In intestinal epithelial cells, insufficient O-GlcNAc modification prevents ELF1-mediated transcriptional repression and thereby suppresses TLR signalling via upregulated TOLLIP gene expression.
59987	CD8A	9606	21867928	CD8A-positive dendritic cells play a critical role in cross-presentation of antigens during intracellular pathogen infections, specifically by activating an innate immune response through IL12 production. (Demonstrated in murine model)
103122	MUC1	9606	20375631	MUC1 regulates innate immune responses of dendritic cells (DC) where deletion of MUC1 promotes a heightened functional response of DC in response to TLR4 and TLR5 signalling pathways.
103122	MUC1	9606	21868711	MUC1 controls the inflammatory response in airway epithelial cells during nontypeable Haemophilus influenzae infection, mainly through suppression of TLR2 signalling and decreased IL8 production. (Demonstrated in murine model)
64113	IL1RL2	9606	21860022	IL1RL2 binds members of the interleukin (IL)-1 family of cytokines that includes IL1F6, IL1F8 and IL1F9. Binding of these ligands to IL1RL2 plays a critical role in the interface between innate and adaptive immunity, leading to the stimulation of dendritic and T helper cell responses. (Demonstrated in murine model)
45490	RPL19	9606	21860608	RPL19 inhibits IRF3 activation and CXCL10 production to facilitate viral multiplication in cells that express TLR3 in endosomes, and RPL19 inhibits viral multiplication in cells bearing TLR3 on their cell membrane.
4354	BCL2	9606	21850221	BCL2 is a multifunctional regulator of cell survival that inhibits the innate immune response during early stages of pathogenesis. Muscle-specific expression of BCL2 in Lama2-deficient mice resulted in the inhibition of TLR4, TLR6, TLR7, TLR8 and TLR9 induction, leading to reduced infiltration of eosinophils, the principal death effector cells. (Demonstrated in murine model)
21808	IL4R	9606	8609418	IL4R is utilized by IL13 to induce phosphorylation and activation of JAK2 in human colon carcinoma cell lines.
21808	IL4R	9606	21825018	The IL4R signalling pathway contributes to the heightened susceptibility of mice co-infected with Mycobacterium tuberculosis and the intestinal helminth, Nippostrongylus brasiliensis. (Demonstrated in mice)
80187	SFTPD	9606	18990700	SFTPD inhibits lipopolysaccharide (LPS)-induced inflammatory cell responses by altering LPS binding to its receptors where it binds to a complex of TLR4/LY96 (MD-2) with high affinity and significantly reduces LY96 binding to both serotypes of LPS.
80187	SFTPD	9606	19007302	SFTPD, upon S-nitrosylation, controls inflammatory function by acting as a chemoattractant for macrophages and inducing p38 MAPK phosphorylation.
80187	SFTPD	9606	20413160	SFTPD is a carbohydrate pattern recognition molecule of innate immunity that significantly enhances phagocytosis and killing of Aspergillus fumigatus, a pathogenic fungus, by neutrophils and macrophages.
80187	SFTPD	9606	20418258	SFTPD can attenuate bacterial and viral infection and inflammation by acting as an opsonin and by regulating innate immune cell functions.
80187	SFTPD	9606	21821801	SFTPD binds to Mycobacterium avium lipoarabinomannan and resulting in the agglutination of the pathogen. The presence of SFTPD promotes the phagocytosis of M. avium by macrophages.
78556	PLTP	9606	21787334	PLTP may play a pivotal role in inflammation and innate immunity through its ability to accelerate the 'reverse LPS transport' pathway. (Demonstrated in mouse)
66205	PLUNC	9606	21054862	PLUNC is a protein able to inhibit Mycoplasma pneumoniae (Mp) growth and its production following Mp infection is regulated through Toll-like receptor 2 (TLR2) signalling, as determined in mice.
66205	PLUNC	9606	21787346	PLUNC is a secretory protein that exhibits antimicrobial activity against Gram-negative bacteria and anti-inflammatory functions in respiratory infections.
13973	LTBR	9606	20226692	LTBR signalling in intestinal epithelial cells orchestrates innate immune responses against mucosal bacterial infection.
13973	LTBR	9606	21767811	LTBR signalling in the gut lymphoid follicles regulates IL22 production by innate lymphoid cells in response to mucosal pathogen challenge. (Demonstrated in mouse)
40149	RAG1	9606	21746813	Rag1 knockout mice display deficient early inflammatory responses and reduced survival during sepsis, which demonstrates a novel role of B cells in the early innate immune response. (Demonstrated in mice)
21688	TNFSF9	9606	21747409	The expression of ligand-receptor pair TNFSF9-TNFRSF9 on monocytes and NK cells is induced by Mycobacterium tuberculosis. Blockage of the TNFRSF9 pathway enhanced the level of IFNG and TNFA producing lymphocytes against the pathogen.
88268	TNFRSF9	9606	21747409	The expression of the ligand-receptor pair TNFSF9-TNFRSF9 on monocytes and natural killer cells is induced by Mycobacterium tuberculosis. Blockage of the TNFRSF9 pathway enhanced the level of IFNG and TNFA producing lymphocytes against the pathogen.
30077	SNCA	9606	21747756	SNCA acts as a danger-associated molecular pattern that activates the expression of TLRs to initiate the proinflammatory pathway and microglial activation.
47627	F11	9606	21807745	F11 modulates the inflammatory response of PMN leukocytes by reducing chemotaxis triggered by IL8 or fMLP, highlighting the interplay between inflammation and coagulation (Demonstrated in mouse)
102968	ADAR	9606	21809195	ADAR destabalizes RNA structure by the deamination of adenosine to inosine, and therefore is able to disrupt replication of dsRNA viruses in the host.
13807	TNFRSF1A	9606	12753742	Recruitment of TNF receptor 1 to lipid rafts is essential for TNFalpha-mediated NF-kappaB activation
13807	TNFRSF1A	9606	19150425	TNFR1 mediates TRAF2 phosphorylation and recruitment of the IKK complex
13807	TNFRSF1A	9606	21802165	TNFRSF1A modulates nitric oxide production in peritoneal macrophages in response to Yersinia LPS stimulation through the IL6 and NFkB signalling pathway. (Demonstrated in mouse)
86610	TREML2	9606	21804015	TLT2 enhances neutrophil functions such as antibacterial activity and chemotaxis by potentiating the response to the G protein-coupled receptor-signalling pathway.
74417	CBL	9606	21799517	CBL, an E3 ligase, has a crucial role in regulating dendritic cell maturation by facilitating the regulatory functions of NFKB1. (Demonstrated in mouse)
77925	HSPD1	9606	18575269	HSPD1 is part of the heat shock family of proteins that have many roles in inflammation and regulation of the immune system.
77925	HSPD1	9606	21145789	HSPD1 plays a dual role as an immune modulator and a biomarker, and is a target to modulate immunity for therapeutic purposes, and to monitor the immune response in health and disease.
77925	HSPD1	9606	21775438	HSPD1 and TLR4 mediate myocardial ischemia-activated innate immune signalling, which plays an important role in mediating apoptosis and inflammation during ischemia/reperfusion (I/R). (Demonstrated in murine model)
21462	PML	9606	21131187	PML, a member of the TRIM protein family, is upregulated by Type I and Type II interferons and have been found to restrict viral replication by modulating the RIG-I pathway.
21462	PML	9606	21779477	Pml(-/-) mice are resistant to LPS-induced septic shock as a result of an ineffective production of cytokines and chemokines, suggesting a role for PML in the innate immune Toll-like receptor (TLR)/NF-kB pathway. Pml(-/-) mice also exhibit impaired function of macrophages and are thus unable to clear pathogenic microorganisms. (Demonstrated in murine model)
26087	PIN1	9606	16699525	PIN1 negatively regulates IRF3-dependent innate antiviral response by binding to phosphorylated IRF3 for proteasome-dependent degradation.
26087	PIN1	9606	21743479	PIN1 is necessary to mount TLR-mediated, interferon-dependent innate and adaptive immune response. PIN1 is activated by TLR7 and TLR9, which binds to IRAK1 to activate IRF7 which then induce type I interferons. (Demonstrated in mouse)
69039	HRG	9606	21757718	HRG binds fibrinogen with high affinity and competes with thrombin for binding. This interaction may provide a novel link between coagulation, innate immunity and inflammation.
92445	NOTCH1	9606	21737799	NOTCH1 signalling modulates the microglia innate response to post-ischemic brain damage inflammation. Notch1 deficient mice exhibit significantly lower levels of activated microglia and reduced proinflammatory cytokine expression. (Demonstrated in mouse)
100168	GBP2	9606	21757726	GBP2 localizes to intracellular compartments positive for macroautophagy markers and Immunity-Related GTPases (IRGs) indirectly modulate GBP2 localization. (Demonstrated in murine model)
55933	HSPA14	9606	21730052	HSPA14 binds directly to TLR4 on dendritic cell surfaces and induces a robust Th1 response via the MAPK and NFkB signalling pathways.
61847	EDN1	9606	21730058	EDN1 links TLR7 inflammatory signalling to cardiac fibrosis in autoimmune associated congenital heart block.
103716	CD5L	9606	21730133	CD5L (AIM) is required for obesity-associated recruitment of inflammatory macrophages into adipose tissue. (Demonstrated in mouse)
14621	SOCS1	9606	16451196	SOCS1 is a potent and multifaceted regulator of cytokines and cell-mediated inflammation.
14621	SOCS1	9606	19017994	SOCS1 regulates the IFN but Not NF{kappa}B Pathway in TLR-Stimulated Human monocytes and macrophages.
14621	SOCS1	9606	21263070	SOCS1 is a negative immunomodulator that is upregulated by Hepatitis C virus to deliver negative signalling to TLR-mediated pathways controlling expression of IL12, a key cytokine linking innate and adaptive immunity.
14621	SOCS1	9606	21606371	SOCS1 is targeted by endogenous and pharmacologic glucocorticoids to limit TLR3/TLR4-mediated STAT1 activation which results in the suppression of inflammation. (Demonstrated in murine model)
14621	SOCS1	9606	21757742	SOCS1 inhibits type I interferon (IFN) signaling through an interaction with the IFNAR1 associated kinase, TYK2, resulting in a reduced IFN response and reduced IFNAR1 surface expression.
243969	NRAS	9606	21757746	NRAS is a small GTPase that, in response to microbial activation, mediates cholangiocyte pro-inflammatory cytokine production and induction of cholangiocyte proliferation.
401910	MIF	9606	17435771	MIF is a chemokine-like inflammatory mediator that triggers leukocyte recruitment by binding to CXCR2 and CXCR4. (Demonstrated in murine model)
10041	DUOX2	9606	19759286	DUOX2 is a member of the NAD(P)H oxidase family and is involved in NOD2-dependent reactive oxygen species (ROS) production.
10041	DUOX2	9606	18511861	DUOX2 and DUOX1 localize to the apical plasma membrane of epithelial cells in major airways, salivary glands, and the gastrointestinal tract, and provide extracellular hydrogen peroxide to lactoperoxidase to produce antimicrobial hypothiocyanite ions. Expression of dual oxidases DUOX2 and DUOX1 is regulated by Th1 and Th2 cytokines in human airways.
10041	DUOX2	9606	20381453	DUOX2 expression is mediated by IFN-gamma via a STAT-independent signalling pathway, providing insights into a novel IFN-gamma signalling pathway with potential importance for regulation of host defence responses.
10041	DUOX2	9606	21714724	DUOX2 plays pivotal roles in the TLR5-dependent inflammatory response of nasal airway epithelium. DUOX2 activation is required for flagellin-induced reactive oxygen species production, as well as the induction of mucin and MIP-2alpha in nasal epithelial cells.
47881	RARRES2	9606	21715684	RARRES2 (Chemerin) requires C-terminal proteolytic processing by cysteine cathepsins to selectively attract a specific subset of immunoregulatory APCs, such as immature plasmacytoid dendritic cells. In addition, truncated RARRES2 also displays antibacterial activity against Enterobacteriaceae.
23052	KCNJ8	9606	21719711	KCNJ8 is an ATP-sensitive potassium channel that restricts cardiotropic RNA virus replication. (Demonstrated in murine model)
3927	NFATC4	9606	21726630	NFATC4 is a transcription factor required for the regulation of the Toll-like receptor-activated innate inflammatory response in monocytes/macrophages. (Demonstrated in murine model)
38028	NFATC3	9606	21726630	NFATC3 is a transcription factor required for the regulation of the Toll-like receptor-activated innate inflammatory response in monocytes/macrophages. (Demonstrated in murine model)
18309	CLEC1B	9606	21728173	CLEC1B is expressed in myeloid cells and acts as a SYK-coupled C-type lectin receptor (CLR) able to modulate Toll-like receptor (TLR) signaling and inflammatory responses. ( Demonstrated in murine model)
62011	DHX36	9606	20696886	DHX36 interacts with CpG-A and is associated with IFN-alpha production and IRF7 nuclear translocation upon CpG-A stimulation. DHX36 localizes within the cytosol and directly binds to the TLR domain of MYD88.
62011	DHX36	9606	21703541	DHX36 is a component of a cytosolic viral sensor and is recruited to a complex consisting of DDX1, DDX21 and TICAM1, which triggers type I interferon and cytokine response to dsRNA. (Demonstrated in murine model)
76283	DDX21	9606	21703541	DDX21 is a component of a cytosolic viral sensor and is recruited to a complex consisting of DDX1, DHX36 and TICAM1, which triggers type I interferon and cytokine response to dsRNA. (Demonstrated in murine model)
30761	DDX1	9606	21703541	DDX1 is cytosolic viral sensor in dendritic cells that binds to dsRNA through its Helicase A domain. DDX1 then recruits DDX21, DHX36 and TICAM1 to mount type I interferon and cytokine response to poly I:C, Influenza A virus and reovirus. (Demonstrated in murine model)
33120	CD97	9606	21706400	CD97 plays an important role in recruiting granulocytes and possibly macrophages to the sites of infection.
52685	ADRB2	9606	21683614	Activation of ADRB2 on NOD2/TLR2-stimulated dendritic cells biases the cell priming ability towards an Th17 immune response. (Demonstrated in murine model)
76413	JAM3	9606	21706006	JAM3 is a key regulator of polarized neutrophil transendothelial migration in vivo. (Demonstrated in murine model)
8995	AHR	9606	21683686	AHR deficiency imapirs TLR and NFkB-mediated proinflammatory gene expression after activation by a classical stimulus, such as LPS. (Demonstrated in murine model)
73620	UBQLN1	9606	21695056	UBQLN1 strongly suppresses the transcriptional activation of the IFNB promoter and is an inhibitor of the TLR3/TICAM1 anti-viral pathway by reducing TICAM1 protein levels.
4142	PMAIP1	9606	21698224	PMAIP1 is induced by the RIG-I/MDA5 axis during viral infection and activates apoptosis in macrophages, dendritic cells and primary lymphocytes.
35427	IP6K1	9606	21685907	IP6K1 disruption results in the augmentation of downstream phosphatidylinositol-(3,4,5)-triphosphate signalling in neutrophils. As a result, these neutrophils exhibited greater phagocytic and bactericidal ability and amplified NADPH oxidase-mediated production of superoxide.
21386	KHSRP	9606	21690298	KHSRP directly interacts with AU-rich elements in the 3' UTR of IFN mRNA to negatively regulate the transcript levels. Khsrp deficient mouse embryonic fibroblast produced higher levels of Ifna4 and Ifnb mRNAs in response to viral infections as a result of decreased mRNA decay.
2095	IFNAR1	9606	8605876	IFNAR1 acts as a docking site for the latent form of STAT2 and mediates the interaction between JAK kinases and the STAT transcription factors.
2095	IFNAR1	9606	9461596	IFNAR1 interacts with the amino-terminal half of TYK2 and this interaction is required for interferon (IFN)-alpha signal transduction.
2095	IFNAR1	9606	12220192	The interferon alpha receptor is composed of two subunits: IFNAR1 and IFNAR2;IL10RB. IFNAR1 binds to STAT2 to initiate interferon (IFN) signalling.
2095	IFNAR1	9606	20483775	Type I interferons (IFNs) play an important role in innate immunity to protozoan parasites by binding the IFN alpha receptor, composed of IFNAR1 and IFNAR2;IL10RB, and regulating neutrophil/monocyte recruitment, neutrophil turnover, and Leishmania infection.
2095	IFNAR1	9606	21408089	IFNAR1 deficiency completely abolishes the reduction of sterol biosynthetic activity of macrophages during viral infections, thereby linking the regulation of lipid metabolism pathway with interferon anti-viral defence responses. (Demonstrated in murine model)
2095	IFNAR1	9606	21695243	IFNAR1 is phosphorylated by p38 MAP kinase in response to pathogen-recognition receptor stimulation. This phosphorylation promotes IFNAR1 ubiquitination and accelerates the proteolytic turnover of the receptor, which leads to attenuation of type I IFN signalling.
18615	TPST1	9606	21665277	TPST1 silencing reduces the IL6 production in LPS-stimulated macrophages. (Demonstrated in murine model)
39382	PLEC	9606	21665277	PLEC silencing reduces the IL6 production in LPS-stimulated macrophages. (Demonstrated in murine model)
93605	VENTX	9606	21670496	VENTX plays a pivotal role in human macrophage terminal differentiation and proinflammatory function. VENTX is upregulated during monocyte to macrophage differentiation, and ablation of VENTX in monocytes profoundly impairs their differentiation to macrophages.
30125	CCR3	9606	21660963	Epithelial CCR3 is involved in the progression of LPS-induced lung inflammation by mediating the release of IL8.
44752	VLDLR	9606	21642441	VLDLR is exploited by rhinovirus for viral entry. VLDLR protein levels are negatively regulated by IFN/RIG-I signalling via MIR23B.
127077	MIR23B	9606	21642441	MIR23B expression is induced by RIG-I signalling and targets VLDLR and LRP5. MIR23B specifically inhibits rhinovirus infection which utilizes VLDLR for viral entry.
78386	CFLAR	9606	21635783	CFLAR confers protection against cytoplasmic dsRNA-mediated cell death and down-regulates IRF3- and NFkB-mediated gene expression. In addition, CFLAR also negatively regulates LPS-induced TLR4-signalling in endothelial cells and protects against TLR4-mediated apoptosis. (Demonstrated in murine model)
26773	CDK6	9606	21628465	CDK6 expression is induced upon LPS stimulation via TLR4-signalling pathway. CDK6 mediates the increased adhesion of macrophages in response to LPS challenge, and is important for LPS lethality. (Demonstrated in murine model)
126455	MIR107	9606	21628465	MIR107 is a negative regulator of macrophage adhesion by targeting the degradation of CDK6 RNA, which confers protection against the lethal effect of LPS. The expression of MIR107 is inhibited by TLR4 signalling.
59470	GPR77	9606	21630250	GPR77 is an alternate receptor for C5a and is negatively regulated by the TLR-signalling pathway. TLR-mediated inhibition of GPR77 results in the amplification of complement pro-inflammatory responses. (Demonstrated in murine model)
82450	MARCH5	9606	21625535	MARCH5 is a mitochondrial ubiquitin ligase that positively regulates TLR7 signalling. MARCH5 interacts with TANK to induce NFkB-mediated gene expression.
83923	PIK3AP1	9606	20728433	PIK3AP1 acts as a negative regulator of TLR-induced production of IL6 and IL10 in macrophages in response to LPS stimulation. (Demonstrated in murine model)
45432	AVP	9606	21615666	AVP regulates water absorption in the collecting duct and acts as a potent modulator of the TLR4-mediated intrarenal innate response caused by uropathogenic E. coli.
78534	CASP8	9606	17213198	CASP8 has an essential role in the regulation of NF-kappaB function in response to TLR4 stimulation, whereby CASP8 recruitment to IKBKB leads to delayed NF-kappaB nuclear translocation and impaired NF-kappaB transcriptional activity.
78534	CASP8	9606	20019748	CASP8 is involved in pro-apoptotic signalling through TLR3 and its activation is TICAM1 (TRIF)-dependent.
78534	CASP8	9606	21419663	CASP8 restricts the RIG-I-mediated activation of IRF3 by catalytically cleaving RIPK1, and subsequently converting RIPK1 from a signalling enhancer to a signalling inhibitor.
33208	SREBF1	9606	21531336	SREBF1 deficient mice are resistant to endotoxic shock and systemic inflammatory response syndrome induced by cecal ligation and puncture. SREBF1 is not only a necessary transcription factor for lipogenesis genes in macrophages, but is also responsible for the expression of NLRP1A, which is a core inflammasome component. (Demonstrated in murine model)
43487	ZC3HAV1	9606	21102435	ZC3HAV1 isoform ZAPS is selectively induced by 5'-triphosphate-modified RNA and functions as a potent stimulator of interferon responses via the RIG-I signalling pathway.
94856	ATG5	9606	17709747	ATG5 forms a conjugate with ATG12 to directly associate with DDX58 and MAVS and negatively regulate the antiviral IFN production pathway by mediating autophagy.
94856	ATG5	9606	17921696	ATG12::ATG5 conjugate is a key regulator of the autophagic process to eliminate pathogens such as Streptococcus, M. tuberculosis, Listeria, and herpesvirus. ATG12::ATG5 also associates with components of the RIG-I pathway to negatively regulate type I IFN response and promote RNA virus replication.
37900	ATG12	9606	17921696	ATG12::ATG5 conjugate is a key regulator of the autophagic process to eliminate pathogens such as Streptococcus, M. tuberculosis, Listeria, and herpesvirus. ATG12::ATG5 also associates with components of the RIG-I pathway to negatively regulate type I IFN response and promote RNA virus replication.
126503	MIR373	9606	21608007	MIR373 is upregulated in hepatitis B virus-infected liver tissues to target NFIB mRNA for degradation and promotes viral replication.
127071	MIR372	9606	21608007	MIR372 is upregulated in hepatitis B virus-infected liver tissues to target NFIB mRNA for degradation and promotes viral replication.
82103	AKNA	9606	21606955	AKNA targeted deletion results in susceptibility to pathogen-induced systemic inflammation and causes sudden neonatal death. (Demonstrated in murine model)
17914	IRAK2	9606	17878161	IRAK2 has a role in TRAF6 ubiquitination in the Toll-like receptor (TLR) pathway and thus plays a more central role than IRAK1 in TLR signalling to NFkappaB.
17914	IRAK2	9606	18438411	IRAK2 is critical in late-phase Toll-like receptor (TLR) responses, and IRAK1 and IRAK2 are essential for the initial responses to TLR stimulation.
17914	IRAK2	9606	19224918	IRAK2 is required for LPS-mediated post-transcriptional control of cytokine and chemokine expression, which plays an essential role in TLR4-induced septic shock.
17914	IRAK2	9606	21291324	IRAK2 induces cytokine and chemokine mRNA stability and translation in response to LPS stimulation in macrophages. The kinase activity of IRAK2 is required for the optimal activation of mitogen activated protein kinase signaling, which regulates cytokine/chemokine production at posttranscriptional levels.
17914	IRAK2	9606	21606490	IRAK2 is required for both TLR4 and TLR8-mediated activation of NFkB and p38 MAP kinase, and the induction of TNF mRNA. In addition, IRAK2 is required for regulating MYD88-dependent TNF-alpha mRNA stability. (Phenotype was not observed in murine ortholog, Irak2)
40784	CCL1	9606	18981157	The JAK2/STAT5/CIS pathway suppresses CCL1 but not CCL7 and CCL8 chemokine expression
40784	CCL1	9606	21601943	CCL1 secretion in freshly isolated monocytes is induced by the combined engagement of TLR3/TLR4/TLR8. As monocytes differentiate, the capacity to induce CCL1 is lost via a IL23-dependent mechanism.
102639	PGLYRP4	9606	20418257	PGLYRP4 is a secreted innate immunity protein that is expressed on body surfaces, mucous membranes, and in secretions (saliva, sweat) and is conserved from insects to mammals, it recognizes bacterial peptidoglycan, and functions in antibacterial immunity and inflammation.
102639	PGLYRP4	9606	21439073	PGLYRP4 is a member of the Peptidoglycan Recognition Proteins (PGRP) family and recognizes peptidoglycan, a structural component of bacterial cell walls, as a part of innate immune response against infections.
102639	PGLYRP4	9606	21602801	PGLYRP4 binds to Gram-positive bacterial wall and activates a protein-sensing two-component system to induce bacterial death. PLGYRP1-mediated activation results in membrane depolarization and cessation of peptidoglycan, protein, and RNA/DNA synthesis, as well as the production of hydroxyl radicals.
28393	TNFSF11	9606	21566133	TLR2 and TNFSF11 signalling pathways are modulated by Porphromonas gingivalis to alter the differentiation states of osteoclasts resulting in bacteria-mediated bone loss. (Demonstrated in murine model)
42701	IL4	9606	21566158	Exogenous IL4 was sufficient to drive the accumulation of tissue macrophages through self-renewal revealing that the expansion of innate cells necessary for pathogen control or wound repair can occur without recruitment of potentially tissue-destructive inflammatory cells. (Demonstrated in murine model)
71605	ARHGAP15	9606	21551229	ARHGAP15 negatively modulates AKT1 activity and thereby negatively regulates neutrophil function. ARHGAP15 deficiency results in increased neutrophil recruitment to the site of infection and offers protection against an experimental model of severe abdominal sepsis. (Demonstrated in murine model)
1050	BID	9606	21552281	BID is a critical component of the NOD signalling pathway and is crucial for the peptidoglycan inflammation response. BID deficient mice are unresponsive to local or systemic exposure to NOD agonist or their protective effects in experimental colitis. (Demonstrated in murine model)
5926	THBS1	9606	21573017	THBS1 expression is associated with decreased phagocytosis and bacterial clearance, resulting in increased peritoneal inflammation and mortality from sepsis. (Demonstrated in murine model)
28493	TECPR1	9606	21575909	TECPR1 activity is necessary for efficient autophagic targeting of bacteria and the suppression of Shigella intracellular replication. (Demonstrated in murine model)
94677	HMGN2	9606	21518253	HMGN2 acts as a positive modulator of NF-kB signalling to promote LPS-induced beta-defensin expression. HMGN2 prolongs the retention time and enhances the accumulation of NF-kB p65 and synergistically bind to the DEFB4A (HBD-2 ) promoter to induce expression.
76333	CXCR3	9606	21518789	CXCR3 expression on recruited peritoneal macrophages and granulocytes increases following sepsis, and deletion of CXCR3 significantly increases mortality to a septic challenge in neonatal mice. (Demonstrated in murine model)
96934	MAP3K5	9606	21515258	MAP3K5 is required for LPS-induced activation of p38, which is a crucial determinant of the production of pro-inflammatory cytokines in endotoxemia. (Demonstrated in murine model)
89226	PTGES	9606	21497116	PTGES (prostaglandin E2) is produced by LPS-primed macrophages upon treatment with silica crystal and aluminum salts, and is important for the production of IgE in Th2 cells. (Demonstrated in murine model)
53782	GRN	9606	21497117	GRN is an essential secreted cofactor that potentiates TLR9-driven response to CpG olignonucletides by binding directly to CpG oligos and TLR9. GRN deficient murine macrophages showed impaired delivery of CpG oligos to endolysosomal compartments and reduced response to CpG. (Demonstrated in murine model)
106372	CD46	9606	20087059	CD46 is a cell surface pathogen receptor that induces autophagy upon pathogen recognition and this CD46-dependent autophagy is critical for early control of the infection.
106372	CD46	9606	15919905	CD46 is a ubiquitously expressed membrane protein that regulates complement activation, as a cellular attachment receptor of several pathogens, including measles virus, Neisseria gonorrhea, adenovirus and human herpesvirus 6.
106372	CD46	9606	18573902	CD46 enhances bacterial survival and represents a novel pathogenic mechanism that contributes to the severity of group A streptococcal disease.
106372	CD46	9606	16888016	CD46 acts as a human epithelial cell receptor for internalization of opsonized uropathogenic Escherichia coli.
106372	CD46	9606	16087667	CD46 plays a key role in tailoring innate immune recognition of apoptotic and necrotic cells, whereby the complement innate immune system is using two synergistic strategies with the recognition of altered self-nucleic acids (NA) and missing self-CD46 signals to instruct and tailor the efficient removal of apoptotic and necrotic cells in immunoprivileged sites.
106372	CD46	9606	21488871	CD46 is expressed ubiquitously and functions as a co-factor in the factor I-mediated proteolytic cleavage of C3b and C4b. CD46 has a vital role in preventing complement deposition on host tissue, and the resulting auto-immunity.
91827	FCN1	9606	20375620	FCN1, as well as ficolins FCN2 and FCN3, in serum are associated with MBL-associated serine protease (MASP) to form a complex and this complex binds to carbohydrates present on the surface of a variety of Gram-positive and Gram-negative bacteria through ficolin, initiating complement activation via the lectin pathway.
91827	FCN1	9606	16116205	FCN1, like its family members, functions as a recognition molecule of the lectin complement pathway and plays an important role in innate immunity.
91827	FCN1	9606	21490156	FCN3 and PTX3 are soluble oligomeric pattern-recognition molecules that interact with each other and act synergistically to activate the lectin complement pathway.
42877	NR1H3	9606	21492741	NR1H3 repressed IRF3- or IRF7-induced transactivation of the interferon-beta promoter and NDV infection further potentiated the repressive effect in dendritic cells. (Demonstrated in murine model)
78601	NR4A3	9606	21492741	NR4A3 repressed IRF3- or IRF7-induced transactivation of the interferon-beta promoter and NDV infection further potentiated the repressive effect in dendritic cells. (Demonstrated in murine model)
38297	SRXN1	9606	21466852	SRXN1 is transcriptionally regulated by NFE2L2 in immunostimulated primary macrophages that produce both reactive oxygen species and nitric oxide. The nitric oxide/NFE2L2/SRXN1 pathway participates in the maintenance of redox homeostasis in cytokine-activated macrophages and other inflammatory settings. (Demonstrated in murine model)
18165	GP2	9606	21468225	GP2 on M cells (specialized epithelial antigen-transporting cells) functions as an uptake receptor for a subset of commensal and pathogenic bacteria. GP2 interacts with type 1 pilus of gram-negative enterobacilli such as E. coli and Salmonella enterica. (Demonstrated in murine model)
1754	HRH4	9606	21469095	HRH4 is a histamine receptor that can mediate cytokine production (e.g. IL6) from mast cells. HRH4 is also able to synergize with other inflammatory signals, such as LPS, to potentiate cytokine production and contribute to inflammation. (Demonstrated in murine model)
136615	Plg	9606	21464960	Plg is a serum protein that interacts with B. anthracis spores and cleaves complement 3 molecules, resulting in a decrease in macrophage phagocytosis. (Demonstrated in human)
98749	PLG	9606	21464960	PLG is a serum protein that interacts with B. anthracis spores and cleaves complement 3 molecules, resulting in a decrease in macrophage phagocytosis.
40504	CCL2	9606	21458307	CCL2 is secreted by bone marrow mesenchymal stem cells in response to circulating TLR ligands or bacterial infection, which then induces monocyte trafficking into the bloodstream. (Demonstrated in murine model)
34157	IMPDH2	9606	21460227	IMPDH2 proteins are rapidly recruited to the lipid raft of monocytes after lipopeptide stimulation, and play an essential role in the negative regulation of TLR2 signalling by modulating PI3K activity.
93737	C1QC	9606	15207504	C1QC is the C-chain of the C1Q recognition subunit of Complement component 1 (C1), and acts a multimolecular protease that triggers the classical pathway of complement and has a major role in the host defence against pathogens.
93737	C1QC	9606	20381531	C1Q is involved in the modulation of various immune cells such as dendritic cells, platelets, microglia cells and lymphocytes. C1Q has roles in clearance of apoptotic cells as well as a range of cell processes such as differentiation, chemotaxis, aggregation and adhesion, and pathogenesis of neurodegenerative diseases.
93737	C1QC	9606	21450789	C1QA :: C1QB :: C1QC (C1Q) is a versatile innate immune molecule that recognizes an array of self, non-self and altered-self ligands. The broad-spectrum of ligand specificity is facilitated by the modular organization of the heterotrimeric globular region and its ability to change its confirmation.
93747	C1QB	9606	15207504	C1QB is the B-chain of the C1Q, the recognition subunit of Complement component 1 (C1), is a multimolecular protease that triggers the classical pathway of complement and has a major role in the host defence against pathogens.
93747	C1QB	9606	20381531	C1Q is involved in the modulation of various immune cells such as dendritic cells, platelets, microglia cells and lymphocytes. C1Q has roles in clearance of apoptotic cells as well as a range of cell processes such as differentiation, chemotaxis, aggregation and adhesion, and pathogenesis of neurodegenerative diseases.
93747	C1QB	9606	21450789	C1QA :: C1QB :: C1QC (C1Q) is a versatile innate immune molecule that recognizes an array of self, non-self and altered-self ligands. The broad-spectrum of ligand specificity is facilitated by the modular organization of the heterotrimeric globular region and its ability to change its confirmation.
93718	C1QA	9606	15207504	C1QA is the A-chain of the C1Q recognition subunit of Complement component 1 (C1), and acts a multimolecular protease that triggers the classical pathway of complement and has a major role in the host defence against pathogens.
93718	C1QA	9606	20381531	C1Q is involved in the modulation of various immune cells such as dendritic cells, platelets, microglia cells and lymphocytes. C1Q has roles in clearance of apoptotic cells as well as a range of cell processes such as differentiation, chemotaxis, aggregation and adhesion, and pathogenesis of neurodegenerative diseases.
93718	C1QA	9606	21450789	C1QA :: C1QB :: C1QC (C1Q) is a versatile innate immune molecule that recognizes an array of self, non-self and altered-self ligands. The broad-spectrum of ligand specificity is facilitated by the modular organization of the heterotrimeric globular region and its ability to change its confirmation.
28131	CCBP2	9606	21450903	CCBP2 is a marker for innate-like B cells, which are a heterogeneous collection of cells that control infection and suppress inflammation. CCBP2 act as a chemokine scavenger receptor by internalizing chemokines without inducing calcium fluxes or chemotaxis in innate B cells. (Demonstrated in murine model)
85142	XIAP	9606	18769721	XIAP regulates cytosol-specific innate immunity to Listeria infection.
85142	XIAP	9606	19667203	XIAP interacts with NOD1 and NOD2 and mediates NOD signalling via interaction with RIPK2.
85142	XIAP	9606	19531477	XIAP and its E3 ligase activity promote transforming growth factor-{beta}-mediated NF-kappaB activation during breast cancer progression.
85142	XIAP	9606	20406824	X-linked inhibitor of apoptosis protein (XIAP) in a complex with survivin, a physiological substrate for granzyme M (GzmM), act to inhibit caspase activation.
85142	XIAP	9606	21447281	XIAP facilitates ubiquitin-dependent signalling activated by pattern recognition receptors, such as TLR and NOD, to mediate the activation of NFKB transcription.
69075	BIRC2	9606	18697935	BIRC2 regulates TNF-alpha(TNF)-mediated NF-kappaB activation by binding to TNFRSF1A (TNF receptor 1).
69075	BIRC2	9606	17220297	BIRC2 is the ubiquitin protein ligase for ASK1 ubiquitination, a protein that plays an essential role in tumour necrosis factor alpha (TNF-alpha)-induced mitogen-activated protein kinase signalling. BIRC2 is also responsible for regulating the duration of TNF signalling in primary cells expressing TNFR2.
69075	BIRC2	9606	19464198	BIRC2 and BIRC3 are required for innate immunity signalling by the pattern recognition receptors NOD1 and NOD2.
69075	BIRC2	9606	20458734	BIRC2 plays a role in lipopolysaccharide (LPS)-induced autophagy in vascular endothelial cells (VECs).
69075	BIRC2	9606	21447281	BIRC2 facilitates ubiquitin-dependent signalling activated by pattern recognition receptors, such as TLR and NOD, to mediate the activation of NFKB transcription.
34754	PGLYRP2	9606	20418257	PGLYRP2 is a secreted innate immunity protein that is expressed in the liver and is conserved from insects to mammals, it recognizes bacterial peptidoglycan, and functions in antibacterial immunity and inflammation.
34754	PGLYRP2	9606	21439073	PGLYRP2 is a member of the Peptidoglycan Recognition Proteins (PGRP) family and recognizes peptidoglycan, a structural component of bacterial cell walls, as a part of innate immune response against infections.
103911	CRP	9606	16751408	The major acute phase protein in humans that interacts with CFH of the alternative pathway of complement and C4BP of the classical complement pathway, limiting excessive complement activation
103911	CRP	9606	21383176	CRP induces FCAR surface expression, phagocytosis, and TNF secretion in neutrophils. In addition, CRP physically interacts with FCAR, and induces ERK phosphorylation, cytokine production, and degranulation in mast cells.
103911	CRP	9606	21415385	CRP promotes the differentiation of human monocytes toward a pro-inflammatory M1 macrophage phenotype. In addition, CRP treatment of M2 macrophages induced the expression of pro-inflammatory genes and a M1 phenotype.
17093	LGMN	9606	21402738	LGMN is an asparagine endopeptidase that removes the majority of the TLR9 ectodomain, and this catalytic cleavage is required for TLR9 endolysosome signalling in response to DNA. (Demonstrated in murine model)
9448	SREBF2	9606	21408089	SREBF2 is a key transcriptional regulator of sterol biosynthesis in lipid metabolism, and SREBP2 protein levels in macrophages are negatively regulated by type I interferon signalling during viral infection. (Demonstrated in murine model)
24191	COPS5	9606	21403132	COPS5 is required for the activation of pro-inflammatory kinases, p38 and ErK, and the down-regulation of NFE2L2 gene targets. Mice with Cops5 deficiency have lower mortality in polymicrobial sepsis. (Demonstrated in murine model)
57021	RELB	9606	16951372	RELB is a NF-kappaB subunit that participates in endotoxin tolerance by repressing pro-inflammatory gene expression.
57021	RELB	9606	17823304	RELB mediates transcription of chemokines like IL8 via activation of AHR and Protein kinase A, and its expression is inhibited by Vitamin D3 analog in DCs.
57021	RELB	9606	12657634	RELB acts as both transcription factor as well as a repressor of NF-kappaB gene expression by forming heterodimers with NFKB1 (p50 subunit) and NFKB2 (p100 subunit) or inhibiting RELA DNA binding activity, respectively.
57021	RELB	9606	19020113	RELB sustains NFKBIA (IkappaB alpha) expression during endotoxin tolerance, RelB transcription activation requires binding to the (IkappaB alpha) proximal promoter along with NFKB1 (p50), and is associated with an apparent dimer exchange with RELA (p65).
57021	RELB	9606	19020113	RELB functions as a dual transcription regulator during LPS tolerance and human severe systemic inflammation (SSI) by activating and repressing innate immunity genes.
57021	RELB	9606	21419662	RELB is required for IL17A production in T cell in response to bacterial infection. RELB deficient T cells resulted in a diminished innate immune response to E. coli infection. (Demonstrated in murine model)
3430	XBP1	9606	20351694	XBP1 transcription factor regulates innate immune responses in macrophages via TLR2 activation and its deficiency results in a much greater bacterial burden in mice infected with the TLR2-activating human intracellular pathogen Francisella tularensis.
3430	XBP1	9606	20533428	XBP1/ERN1 (IRE1)-mediated signalling plays roles in the coordination of metabolic and immune responses by acting as a regulatory hub, linking endoplasmic reticulum homeostasis with innate immunity and metabolism.
3430	XBP1	9606	20660350	XBP1 interacts with EP300 to augment IFN-beta induction via a cis-acting enhancer in macrophages under endoplasmic reticulum stress.
3430	XBP1	9606	21400498	XBP1 is an important regulator in ER stress response and may function collaboratively with innate immunity to maintain cellular homeostasis. XBP1 is essential in poly(I:C)-signalling and ER stress-amplified IFNB production in dendritic cells, and the over-expression of XBP1 synergistically augments the poly(I:C)-induced inflammatory response. (Demonstrated in murine model)
75722	NFIL3	9606	19749763	NFIL3 is essential for generation of the natural killer (NK) cell lineage.
75722	NFIL3	9606	21383239	NFIL3 is an IL12B transcriptional inhibitor in macrophages. Interactions of macrophages with the enteric microbiota induce NFIL3 to limit their inflammatory capacity. (Demonstrated in murine model)
74690	MBL2	9606	16105157	MBL2 is a major recognition molecule of the lectin pathway of complement.
74690	MBL2	9606	16911830	MBL2 binds directly to a wide range of repeating sugar moieties on microbial surfaces via its lectin domain, resulting in neutralization and opsonization.
74690	MBL2	9606	19840833	MBL2 binds toll-like receptor 4 (TLR4) and modulates cellular responses by altering signals through TLRs.
74690	MBL2	9606	21383675	MBL2 treatment inhibits the activity of NFKB and consequently suppresses the production TNF and IL12 production in human monocytes stimulated with LPS. In addition, MBL2 was found to bind to TLR4 and attenuate the binding of LPS to cell surfaces.
99015	CCR6	9606	21042003	CCR6 mobilizes TCR-alpha/beta+, CCR6+ innate and adaptive effector T cells in the airway in response to mycobacterial infection. CCR6 is not required for induction of the adaptive antimycobacterial response
99015	CCR6	9606	21376174	CCR6 is a chemokine receptor that only binds to a single chemokine ligand, CCL20. CCR6 is an important receptor that is involved in regulating mucosal immunity by mediating the recruitment of dendritic cells and APCs to the sites of epithelial inflammation.
69487	TP63	9606	21367858	TP63 is a crucial regulator downstream of TLR3 in Poly(I:C)-induced signalling. TP63 activates the signalling of both extrinsic and intrinsic apoptosis pathways in endothelial cells through death receptors and mitochondria.
89258	MTOR	9606	18758466	MTOR is the signalling molecule involved in TLR-mediated IFN-alpha production by plasmacytoid dendritic cells (pDCs).
89258	MTOR	9606	18924132	MTOR is an indispensable component of pathogen recognition receptor (PRR) signal pathways that orchestrates the defence program of innate immune cells.
89258	MTOR	9606	19131641	MTOR plays a central role in cell growth and cellular responses to metabolic stress and its activation is essential in TLR2- and TLR4-induced neutrophil activation, as well as in the development and severity of acute lung injury.
89258	MTOR	9606	19331815	MTOR signalling is one major mechanism in a tightly regulated network of intracellular signal pathways including the JAK/STAT system to regulate invasion in human trophoblast cells by secretion of enzymes that remodel the extra-cellular matrix (ECM) such as MMP2, MMP9, PLAU and SERPINE1.
89258	MTOR	9606	21368289	Inhibition of mTOR blocks the anti-inflammatory potency of glucocorticoids both in human monocytes and myeloid dendritic cells.
61767	CLTC	9606	21364927	CLTC functions as a built-in molecular brake that ensures a tight control of basal NFKB activation and gene expression in un-stimulated cells. Defects in CLTC expression could potentially lead to chronic inflammation disorder.
11473	FGF7	9606	21343299	FGF7 enhances alveolar host defence through GM-CSF-stimulated macrophage activation. Intrapulmonary FGF7 injection enhanced the clearance of E. coli or P. aeruginosa via the augmented recruitment, phagocytic activity and oxidant responses of macrophages. (Demonstrated in murine model)
31974	NFKB1	9606	14593105	NFKB1 (p50) is a distinct form of NF-kappaB that interacts with STAT3 and cooperates with STAT3 bound to GAS sites.
31974	NFKB1	9606	8152812	NFKB1 is a subunit of the NF-kappaB transcriptional regulator complex. NF-kappaB is an inducible transcription factor that regulates the expression of numerous genes involved in immune and inflammation responses and in cellular growth control.
31974	NFKB1	9606	21343618	NFKB1 enforces specificity of cellular response to pathogens by binding to a subset of IRE sequences in IFN-inducible genes. NFKB1 deficiency results in the inappropriate production of IFNB in response to bacterial DNA sensed by TLR9. (Demonstrated in murine model)
3098	CEBPE	9606	21326902	CEBPE is a member of the CCAAT enhancer binding protein family and is a transcriptional factor regulating genes in innate immunity and inflammation. The activities of CEBP are regulated via methylation of arginine and lysine side chains.
281563	CEBPD	9606	20829351	CEBPD is involved in TLR8 mediated innate immune response by binding to C/EBP cis-acting elements within the TLR8 promoter increasing its transcriptional activity.
281563	CEBPD	9606	21326902	CEBPD is a member of the CCAAT enhancer binding protein family and is a transcriptional factor regulating genes in innate immunity and inflammation. The activities of CEBP are regulated via methylation of arginine and lysine side chains.
78227	CORO2A	9606	21331046	CORO2A mediates transcriptional activation of TLR-responsive genes through a CORO2A-actin-dependent mechanism to remove nuclear receptor co-repressor (NCoR) complexes from the promoters of target genes.
5374	HMOX1	9606	21307647	HMOX1, a downstream signalling molecule in the TLR4 pathway, is necessary for LPS-induced autophagy signalling in macrophages.
56118	TBKBP1	9606	17568778	A novel component of innate antiviral immunity, it shares a TBK1-binding domain with AZI2 and TANK
61301	SIAH2	9606	12411493	SIAH2 decreases TNF-alpha dependent induction of MAPK8 (JNK) activity and transcriptional activation of NF kappa B by mediating ubiquitination of TRAF2 under stress conditions.
62489	CD37	9606	17182550	CD37 is important for CLEC7A (Dectin-1) stabilization in APC membranes and controls Dectin-1-mediated IL6 production.
64443	SLC15A4	9606	19570976	SLC15A4 is an oligopeptide transporter expressed in early endosomes which is involved in transportation of NOD1 ligands.
64443	SLC15A4	9606	21045126	SLC15A4, a peptide/histidine transporter in organelle trafficking, is required for the production of pro-inflammatory cytokines in plasmacytoid dendritic cells upon recognition of viral nucleic acids by endosomal TLR7 or TLR9.
65720	SYP	9606	7559603	SYP is a protein tyrosine phosphatase that associates with IL6ST and JAK2 in IL-11 signal transduction pathway.
66030	MERTK	9606	18083102	MERTK is a tyrosine protein kinase, it acts with TYRO3 and AXL as pleiotropic inhibitor of the innate immune response in DCs.
66516	MAP2K6	9606	9841871	MAP2K6 activates MAPK14 (p38) MAP kinases.
67727	NLRP12	9606	17418609	NLRP12 is a negative regulator of the NF-ÎºB response in monocytes.
67727	NLRP12	9606	18280719	NLRP12 negatively regulates non-canonical NF-ÎºB pathway by inducing NIK degradation.
67727	NLRP12	9606	16203735	NLRP12 is an antagonist of toll-like receptor-, tumour necrosis factor alpha-, and Mycobacterium tuberculosis-induced pro-inflammatory signals.
69118	MMP7	9606	19181662	MMP7 is responsible for cleavage of several mouse (Defb1 and Defb2) and human (DEFA1, DEFB1, DEFB4) defensins from pro- to active forms.
69319	MMP12	9606	19536155	MMP12 has antimicrobial activity where upon bacterial infection, MMP12 is mobilized to macrophage phagolysosomes and adheres to bacterial cell walls where it disrupts cellular membranes resulting in bacterial death.
69883	NLRP2	9606	18056399	NLRP2 is an inhibitor of the NF-kappaB pathway.
69883	NLRP2	9606	15030775	NLRP2 associates with PYCARD, RIPK2, and CASP1, forming an inflammasome with high proIL-1beta-processing activity.
71104	NLRP9	9606	18648497	NLRP9 is a part of the NLRP (Nucleotide-binding oligomerization domain, Leucine rich Repeat and Pyrin domain containing) family, has a role in apoptosis and inflammation.
71154	NLRP11	9606	18648497	NLRP11 is a part of the NLRP (Nucleotide-binding oligomerization domain, Leucine rich Repeat and Pyrin domain containing) family, has a role in apoptosis and inflammation.
71230	NLRP13	9606	18648497	NLRP13 is a part of the NLRP (Nucleotide-binding oligomerization domain, Leucine rich Repeat and Pyrin domain containing) family, has a role in apoptosis and inflammation.
71259	NLRP8	9606	18648497	NLRP8 is a part of the NLRP (Nucleotide-binding oligomerization domain, Leucine rich Repeat and Pyrin domain containing) family, has a role in apoptosis and inflammation.
71285	NLRP5	9606	18648497	NLRP5 is a part of the NLRP (Nucleotide-binding oligomerization domain, Leucine rich Repeat and Pyrin domain containing) family, has a role in apoptosis and inflammation.
83912	PSMA7	9606	19734229	PSMA7 physically associates with and is involved in the stability of MAVS, which thus provides negative regulation of the innate antiviral response against infection by RNA viruses.
84584	TNFRSF18	9606	19760073	TNFRSF18 is expressed in several cells and tissues, including T and Natural Killer (NK) cells and is activated by its ligand, GITRL, mainly expressed on Antigen Presenting Cells (APCs) and endothelial cells and is a modulator of immune response and inflammation.
86437	CDK9	9606	18728388	CDK9 heterodimerizes with CCNT1 to form the positive transcriptional elongation factor b (P-TEFb) and plays a role in the activation of a subset of NF-kappaB dependent targets.
95161	PTAFR	9606	11309383	PTAFR is involved in G-protein-independent activation of TYK2.
99144	C8A	9606	12220191	C8A is the alpha subunit of complement factor 8 (C8) and is one of five components that interact to form the cytolytic membrane attack complex (MAC).
104701	SELE	9606	9006914	SELE is upregulated by TNF alpha during inflammatory responses and activated by RELA, NFKB2, JUN and ATF2.
125942	C4A	9606	2650988	C4A is one of two isotypes of the fourth complement component.
125942	C4A	9606	15476920	C4A is a soluble complement anaphylatoxin that greatly controls the local pro-inflammatory response.
296590	DEFA3	9606	19024344	DEFA3 transcribes a large amount cationic alpha-defensin peptides, HNP-3, in human neutrophils, these alpha-defensins have multiple functions in the immune system.
1165	PTPN2	9606	14600148	PTPN2 pays a novel role in the regulation of type 1 interferon-stimulated gene expression in cells previously desensitized to Type 1 interferons.
1165	PTPN2	9606	11773439	PTPN2 is a nuclear protein tyrosine phosphatase, a potential negative regulator of the PRL-mediated signalling pathway.
2140	IFNGR2	9606	9001223	IFNGR2 associates with JAK2 and this is required for IFN-gamma signalling.
2140	IFNGR2	9606	16467883	IFNRG2 complex is activated by STAT1, leading to the transcription of a significant portion of IFN-gamma induced genes, many of which are responsible for the induction of an apoptotic state in response to IFN-gamma.
2768	RCAN1	9606	19716405	RCAN1 (DSCR1) short isoform positively modulates IL-1R-mediated signalling pathways by regulating TOLLIP/IRAK1/TRAF6 complex formation.
3195	SMAD7	9606	12589052	Inhibitory SMAD7, a direct target gene for transforming growth factor-beta (TGF-beta), mediates TGF-beta1-induced apoptosis in several cell types and acts as a scaffolding protein to facilitate TAK1- and MKK3-mediated activation of p38.
3195	SMAD7	9606	20171181	SMAD7 acts as a critical mediator for effective TGF-beta1-mediated suppression of IL-1R/TLR signalling, by simultaneous binding to discrete regions of Pellino-1.
3930	MALT1	9606	18192506	MALT1 forms a complex with CARM1 and BCL10 to activate NF-kappaB.
3930	MALT1	9606	20804738	MALT1 is a paracaspase that has arginine-directed proteolytic activity. MALT1 cleaves TNFAIP3, a dual ubiquitin-editing enzyme involved in termination of NF-kappaB signalling, inducing cytosolic release of TNFAIP3 and dampening its inhibitory function.
4231	ABCG1	9606	20395559	ABCG1 regulates innate immunity in a tissue-selective manner and Abcg1(-/-) mice have an enhanced pulmonary host defence response driven predominantly by hematopoietic cells.
4847	SOCS6	9606	14707129	SOCS6 associates with KIT and regulates KIT receptor signalling and leads to MAPK activation.
6178	CSF2RB	9606	15988755	CSF2RB (IL3RB) is tyrosine phosphorylated by the simultaneous activation of both JAK1 and JAK2 fusion proteins, but not either one alone. Phosphorylated CSF2RB then induces the activation of downstream signaling molecules, including STAT5, AKT, and MAPK, and the conferring of factor-independent growth to IL-3-dependent Ba/F3 cells
6418	IL2RB	9606	8700888	IL2RB is phosphorylated by JAK1and different IL2RB tyrosines couple to at least two signalling pathways (JAK-STAT and SHC-coupled) and synergistically mediate IL2-induced proliferation.
6418	IL2RB	9606	8041779	IL2RB physically associates with JAK1 suggesting that regulation of JAK1 may be linked to IL2 induced signal transduction.
6696	LGALS2	9606	15356130	LGASL2 binds to T cells in a beta-galactoside-specific manner and acts as pro-apoptotic effector for activated T cells.
7865	APOBEC3A	9606	20615867	APOBEC3A has deaminase activity in monocytes and macrophages and this induces high levels of TC-specific deaminase activity in IFN-alpha signalling.
8281	MAP3K7IP1	9606	15590691	MAP3K7IP1 induces MAP3K7 autophosphorylation/activation and inhibits MAP3K7 interaction with the IKK signalosome.
8281	MAP3K7IP1	9606	8638164	MAP3K7IP1 functions as an activator of the MAP3K7 (TAK1) in TGF-beta signal transduction.
8281	MAP3K7IP1	9606	14592977	MAP3K&IP1 participates in a SAPK2a/p38alpha-mediated feedback control of MAP3K7, which not only limits the activation of SAPK2a/p38alpha but synchronizes its activity with other signalling pathways that lie downstream of MAP3K7 (JNK and IKK).
8281	MAP3K7IP1	9606	16407200	MAP3K7IP1 modulates intracellular localization of MAPK14 (p38) and downstream signalling.
10142	MLST8	9606	18755269	MLST8 regulates TNF-alpha-induced NF-kappaB signalling by directly inhibiting the activation of IkappaB kinase.
10956	TCEB2	9606	9918119	TCEB2 is a part of Elongin BC complex, is a component of a multiprotein SOCS1 complex that attenuates JAK/STAT signaling by binding to JAK2 and inhibiting JAK2 kinase and by interacting with SOCS box, the Elongin BC complex can increase expression of the SOCS1 protein by inhibiting its degradation.
10956	TCEB2	9606	10051596	TCEB2, as a part of the Elongin B and C complex, is bound by SOCS protein for proteasomal degradation.
11729	MEFV	9606	126461680	MEFV inhibits the formation of CASP8, PYCARD and NLRC4 inflammasome formation by competing with CASP8 to bind to PYCARD.
11729	MEFV	9606	12615073	MEFV inhibits binding of NLRP3 with PYCARD.
11729	MEFV	9606	17964261	PYCARD-MEFV pyroptosome is induced by PSTPIP1 in a pyrin-dependent manner.
11729	MEFV	9606	17964261	MEFV homodimerization is important for its ability to induce PYCARD oligomerization and CASP1 activation.
11729	MEFV	9606	14514692	MEFV gene is bound constitutively by CEBPB, while RELA binds to the MEFV gene upon TNFA stimulation.
13899	PTK2B	9606	10228162	PTK2B mediates the JAK-dependent activation of MAPK and STAT1 in interferon (IFN)-gamma, but not IFN-alpha signalling.
13899	PTK2B	9606	14963038	PTK2B amplifies epidermal growth factor receptor (EGFR) and SRC-induced STAT3 activation, implicating PTK2B activation as a potential co-mediator in triggering STAT3-induced oncogenesis.
15015	AMACR;C1QTNF3	9606	20739398	C1q/TNF-related protein-3 (AMACR;C1QTNF3), a protein secreted by adipocytes (adipokine), inhibits three basic and common pro-inflammatory pathways involved in obesity and type 2 diabetes mellitus (adipo-inflammation) by acting as an endogenous LPS antagonist of the adipose tissue.
15121	SCARF1	9606	19237602	SCARF1 mediates host defence against Cryptococcus neoformans and Candida albicans through cytokine production and is required for macrophage binding to C. neoformans to control the infection in mice.
15719	PTPN6	9606	9520455	PTPN6 (SHP-1) normally functions to antagonize the IL-2 signal transduction pathway and human T-lymphotropic virus type I (HTLV-I) infection and oncogenic transformation can lead to loss of SHP-1 expression, resulting in constitutive activation of IL-2 regulated T cell responses.
15719	PTPN6	9606	8524272	PTPN6 reversibly associates with the IFN-alpha receptor complex upon IFN stimulation and selectively regulates distinct components of JAK/STAT signal transduction pathways.
15719	PTPN6	9606	17079228	PTPN6 specifically downregulates MAP3K7 (TAK1) through dephosphorylation, suppressing inflammatory responses via TAK1 signalling pathways.
15719	PTPN6	9606	18391954	PTPN6 promotes TLR- and RIG-I-activated production of type I interferon by inhibiting the kinase IRAK1.
15719	PTPN6	9606	20145200	PTPN6 tyrosine phosphatase activity plays a critical role in induction of IL2B production in macrophages in response to TLR ligands.
16472	CLEC4C	9606	20673884	CLEC4C (BDCA-2) signalling inhibits TLR-9-agonist-induced plasmacytoid dendritic cell activation (through the inhibition of CD86 and CD40) and antigen presentation.
16551	SIGIRR	9606	12925853	SIGIRR is a negative modulator of TLR-IL-1R signalling where it binds to the TLR-IL-1R signalling components in a ligand-dependent way.
16551	SIGIRR	9606	20060329	SIGIRR controls Th17 cell expansion and effector function through the IL-1-induced mTOR signalling pathway.
16551	SIGIRR	9606	20130217	SIGIRR regulates innate responses in differentiated human intestinal epithelial cells (IECs), modulating epithelial involvement in infectious and inflammatory bowel diseases.
16551	SIGIRR	9606	20364327	SIGIRR can inhibit Toll-like receptor (TLR) 4, 5, and 9-mediated immune responses by attenuating production of the inflammatory mediators IL-6 and TNF-alpha and this attenuation was not the result of decreased expression of TLR4, 5 or 9, but rather a sequestration of MYD88 to the TLRs.
16878	HRAS	9606	12867418	HRAS participates in CpG oligodeoxynucleotide signalling through association with TLR9 and promotion of IRAK1/TRAF6 complex formation in macrophages.
16878	HRAS	9606	11744690	HRAS participates in the activation of MAPK1 by IL1A (IL-1) through association with IRAK1, IRAK2, TRAF6 and MAP3K7.
16878	HRAS	9606	20501842	HRAS promotes virus spread by suppressing viral RNA-induced IFN-beta production through negative regulation of RIG-I signalling.
17610	C19orf29	9606	20829348	C19orf29 (Cactin) is a novel negative regulator of TLR signalling that targets the MHC class III protein I{kappa}B like (I{kappa}BL) and inhibits NFkappaB and IRF signalling pathways.
17892	C9	9606	16189651	C9, Complement factor nine, is one of five components that interact to form the cytolytic membrane attack complex (MAC), composed of a C5B-C8 complex attached to a transmembrane C9 oligomer.
18183	PIAS4	9606	21199872	PIAS4 is a member of the Protein Inhibitor of Activated STAT protein family, which regulate innate immune response by controlling transcription induced by TLR, RLR and JAK/STAT signalling pathways. PIAS4 specifically negatively regulate both IFN transcription and IFN stimulated gene expression through multiple mechanisms utilizing the function of different domains.
18293	MAP2K2	9606	20837746	MAP2K2 (MEK2)/PI3CD is a novel IFN-beta triggered signalling cascade that regulates secreted IL-1Ra (sIL-1Ra) expression in monocytes and this provides a rationale for an alternative, interferon (IFN)-beta-mediated pathway to induce/enhance sIL-1Ra production, dampening inflammation.
18304	SMAD6	9606	16951688	SMAD6 is a critical mediator of the TGF-beta-BMP pathway that mediates anti-inflammatory activity and negatively regulates IL-1R-Toll-like receptor signals.
18304	SMAD6	9606	20171181	SMAD6 acts a critical mediator for effective TGF-beta1-mediated suppression of IL-1R/TLR signalling, by simultaneous binding to discrete regions of Pellino-1.
18753	STAP2	9606	18573890	STAP2 acts as an endogenous negative regulator of EBV LMP1-mediated signalling through TRAF3 and TRADD.
19140	TOLLIP	9606	11751856	TOLLIP is a negative regulator of toll-like receptor (TLR) mediated signalling which serves to limit the production of pro-inflammatory mediators during inflammation and infection.
19140	TOLLIP	9606	11751856	TOLLIP over-expression inhibits activation of NF-kappaB in response to IL1, the TLR2 and TLR4 ligands.
19140	TOLLIP	9606	19716405	TOLLIP/IRAK1/TRAF6 complex formation is positively regulated by RCAN1 (DSCR1) short isoform, resulting in the modulation of IL-1R-mediated signalling pathways.
19263	ARRB2	9606	19783052	ARRB2 acts to limit JNK/ERK activation and survival in macrophages and is required for basal and TLR-inducible complement C1q expression.
19263	ARRB2	9606	20497256	ARRB2 regulates TLR4-mediated apoptotic signalling through GSK3B where ARRB2 represents an inhibitory effect on the TLR4-mediated apoptotic cascade, through controlling the homeostasis of activation and inactivation of GSK3B.
20380	REST	9606	20798038	RE-1 silencing transcription factor (REST) is part of a repressor complex, along with key components that include histone deacetylase (HDAC) 1 or 2, co-repressor of REST (CoREST), and lysine-specific demethylase (LSD) 1. The HDAC/CoREST/REST/LSD1 repressor complex is a significant component of host innate immunity.
20861	HSP90AA1	9606	17420470	HSP90AA1 (HSP90) positively regulates NOD1 activation.
20861	HSP90AA1	9606	18950863	HSP90AA1 regulates the stability of transforming growth factor beta-activated kinase 1 (TAK1) in interleukin-1beta (IL1B)-induced cell signalling and IL1B-induced signalling by interacting with and maintaining the stability of TAK1, suggesting that HSP90AA1 might act as the chaperone of TAK1 in immune and inflammatory responses related with IL1A (IL-1) signal cascades.
21216	RCOR1	9606	20798038	Co-repressor of REST (RCOR1) is part of a repressor complex, along with key components that include histone deacetylase 1 or 2, RE-1 silencing transcription factor (REST), and lysine-specific demethylase (LSD) 1. The HDAC/RCOR1/REST/LSD1 repressor complex is a significant component of host innate immunity.
21805	KAT2B	9606	10022868	KAT2B is a histone acetylase and a phorbol ester-inducible co-activator of the interferon (IFN) regulatory factor (IRF) proteins which contributes to the establishment of type I IFN responsiveness.
21836	NLRP1	9606	18280719	NLRP1 forms a biochemical complex, or inflammasome, with NALP1, CARD7, and DEFCAP.
21836	NLRP1	9606	21098108	NLRP1 forms inflammasome upon cellular infection by Toxoplasma gondii - this process is critical in mediating the innate immune response to T. gondii infection and pathogenesis.
22332	THRB	9606	20018842	THRB signalling plays a role in modulating dendritic cell (DC) physiology and has immunoregulatory effects. THRB contains an NF-kappaB consensus site in its promoter region that controls its expression, which in turn signals DCs to promote maturation and function via an Akt-dependent, but PI3K independent pathway.
23411	MTA1	9606	20699220	MTA1 binds to the MYD88 promoter to regulate LPS-induced NFkappa B signaling via MYD88-dependent signalling in murine macrophages.
23908	CCR4	9606	18624303	CCR4 modulates TLR9-mediated innate immunity and signalling.
23954	IL8	9606	17220369	IL8 is produced by airway epithelial cells in response to invading bacteria and mediates airway epithelial defence against bacterial infection via the DUOX1-TACE-TGF-alpha-EGFR signalling pathway.
24023	CD36	9606	19237602	CD36 mediates host defence against Cryptococcus neoformans and Candida albicans through cytokine production.
24023	CD36	9606	19847289	CD36 ectodomain binds negatively charged diacylglycerol ligands and CD36, along with CD14, has a non-redundant role for loading ligands onto TLR2 in the plasma-membrane.
24023	CD36	9606	15690042	CD36 is a selective and non-redundant sensor of microbial diacylglycerides that signal via the TLR2/6 heterodimer.
24023	CD36	9606	20037584	CD36-TLR4-TLR6 activation is a common molecular mechanism by which atherogenic lipids and amyloid-beta stimulate sterile inflammation.
24968	CD180	9606	19154986	CD180 is an accessory molecule for TLR2, forming part of the receptor complex for innate immune recognition of mycobacterial lipoproteins.
24968	CD180	9606	15852007	CD180 and its helper molecule, LY86, interact directly with the TLR4 signalling complex, inhibiting its ability to bind microbial ligands.
24968	CD180	9606	20133206	CD180 dramatically enhances CpG DNA-induced proliferation/survival by naive B cells but not by memory B cell. This enhancement that is mediated by CD180-induced TLR9 upregulation, leading to Akt activation and sustained NF-kappaB activation.
25591	BCL2A1	9606	21167304	BCL2A1 negatively regulates autophagy and expression of BCL2A1 in Mycobacterium tuberculosis infected macrophages provides the bacteria a survival strategy to overcome host defences.
25766	TCEB1	9606	9918119	TCEB1 is a part of Elongin BC complex, and is a component of a multiprotein SOCS1 complex that attenuates JAK/STAT signalling by binding to JAK2 and inhibiting JAK2 kinase and by interacting with SOCS box, the Elongin BC complex can increase expression of the SOCS1 protein by inhibiting its degradation.
28022	IRAK4	9606	18794297	IRAK4 is required for interleukin-1 receptor/toll-like receptor-induced MAP3K7 (TAK1)-dependent NF-kappaB activation.
28022	IRAK4	9606	17997719	IRAK4 and IRAK1 play key roles in a signalling pathway by which bacterial infection or IL-1 trigger the production of inflammatory mediators.
28022	IRAK4	9606	11923871	IRAK4 is indispensable for the responses of animals and cultured cells to IL-1 and ligands that stimulate various Toll-like receptors (TLRs).
28022	IRAK4	9606	12682231	IRAK4 plays a critical role in IL-1R and TLR signalling cascades and is an essential component of the IL-18 signalling cascade.
28022	IRAK4	9606	21220427	IRAK4 activation is impaired during endotoxin tolerization; a process which impairs the production of LPS-induced pro-inflammatory cytokines without inhibition expression of anti-inflammatory or anti-microbial mediators.
28139	ITGAM	9606	20639876	ITGAM (CD11b integrin) is activated via Toll-like receptors (TLRs) and engages in crosstalk with the MYD88 and TICAM1 (TRIF) pathways inhibiting TLR signalling in innate immune responses.
28139	ITGAM	9606	21245270	ITGAM :: ITGB2 is the principal leukocyte receptor involved in the recognition of the fungus Candida albicans. Recognition of Pra1p protein of C. albicans by ITGAM :: ITGB2 plays a pivotal role in determining fungal virulence, and host response/protection against C. albicans infection. (Demonstrated in murine model)
29237	VDR	9606	19931640	VDR, vitamin D receptor, deletion leads to reduced level of NFKBIA protein through protein translation, protein-protein interaction, and post-translational modification.
30112	SIAH1	9606	11742346	SIAH1 is a ubiquitin ligase structurally related to TRAF and modulates TNF-alpha signalling.
31324	LPCAT2	9606	20663880	LPCAT2 is highly expressed in inflammatory cells and is activated by lipopolysaccharide (LPS) treatment through Toll-like receptor 4 (TLR4) and LPCAT2 phosphorylation through LPS-TLR4 signalling may directly depend on MAPK-activated protein kinase 2 (MAPKAPK2).
32513	ACHE	9606	18385943	ACHE (acetylcholinesterase) expression is induced by hydrogen peroxide (H2O2) via the JNK/AP1/ ATF2 signalling pathway.
32847	MoleculeID 32847	9606	21187075	PALM3 is a LPS inducible gene that functions as an adaptor protein for TLR4 signalling. PALM3 interacts with SIGIRR to negatively regulate TLR signalling.
35609	TRAIP	9606	19151749	TRAIP is a SYK antagonist in TNF signaling - overexpression of TRAIP sensitize cells to TNF-induced apoptosis.
36010	TRADD	9606	18439848	TRADD is recruited to MAVS and orchestrated complex formation with TRAF3 and TANK and with FADD and RIPK1, leading to the activation of IRF3 and NF-kappaB-TRADD is not only essential in TNFR1 signalling but also in RIG-I antiviral pathway.
36076	TNIP3	9606	17088249	TNIP3 is a novel lipopolysaccharide-inducible inhibitor of NF-kappaB activation, binds to A20 and inhibits NF-kappaB activation induced by tumour necrosis factor, interleukin-1, and 12-O-tetradecanoylphorbol-13-acetate.
36895	MAP3K12	9606	20940047	MAP3K12 (DLK) and its downstream kinases contribute to the finely tuned regulation of CREB-dependent effects. MAP3K12 inhibits CREB activity by affecting the interaction of CREB with its second co-activator TORC.
37147	PTK2	9606	18353772	PTK2 induces KLF8 expression in human ovarian cancer cells by activating the PI3K-Akt signalling pathway.
37314	CAV1	9606	19949109	CAV1 is an important component of the innate host immune response to the majority of non-cytotoxic strains of P. aeruginosa by promoting bacterial clearance during acute pneumonia and chronic colonization.
37314	CAV1	9606	20304961	CAV1 is a scaffolding protein of caveolae that plays an important role in host defence and inflammation and CAV1 deficiency dampens Toll-like receptor 4 signalling through NOS3 (eNOS) activation.
38838	ELMOD2	9606	19966137	ELMOD2 regulates the TLR3 signalling pathway where silencing of ELMOD2 in human macrophages inhibited TLR3-dependent expression of type I and type III interferon genes.
40313	RNF41	9606	19483718	RNF41 is an E3 ligase that can negatively regulate MyD88-dependent production of pro-inflammatory cytokines but can promote TRIF-dependent production of type I interferon.
40694	SIRPA	9606	18233962	SIRPA negatively regulates TLR4 or TLR3 dependent cytokine production through inhibition of NF-kappaB dependent signalling.
40694	SIRPA	9606	17954568	SIRPA down-regulation is lipopolysaccharide (LPS) inducible and contributes to innate immune activation in macrophages.
42468	BCAR1	9606	17129785	BCAR1 acts as a primary force sensor, transducing force into mechanical extension and thereby priming phosphorylation and activation of downstream signalling whereby tyrosine phosphorylation of BCRA1 in a cytoskeletal complex is involved in force-dependent activation of the small GTPase RAP1A.
43779	ZMYND11	9606	19795416	Nuclear ZMYND11 is recruited by oligomerized, cytoplasmic TICAM1 to enhance NF-kappaB activation and type-I-interferon induction. ZMYND11 harbours dual modes of cytoplasmic NF-kappaB regulation, positively in the TICAM1 pathway and negatively in the PDLIM7 (LMP1) pathway.
43779	ZMYND11	9606	20138174	ZMYND11 cooperates with TRAF3 in the regulation of Epstein-Barr virus-derived LMP1/CTAR1-induced NF-kappaB activation.
44001	CD22	9606	17562860	CD22 (Siglec-2), like other sialic acid-binding immunoglobulin-like lectins (siglecs), is predominately expressed on immune cells. CD22 exhibits hallmarks of clathrin-mediated endocytosis and traffics to recycling compartment, reflecting its role in cell signalling and innate immunity.
44001	CD22	9606	12055217	CD22 expression and function are differentially regulated in B-1 and conventional B-2 cells, which are implicated in innate and adaptive immunity, respectively.
47487	CD274	9606	21097698	CD274 expression in macrophages is induced upon exposure to HIV virions and TLR stimulation. In addition, IL10 also up-regulates CD274 expression.
47595	PDCD1LG2	9606	21097698	PDCD1LG2 expression in macrophages is induced upon exposure to HIV virions, and is transcriptionally down-regulated by IL10.
47801	CCR7	9606	20176793	CCR7 is a chemokine receptor expressed on the surfaces of T cells, B cells, and mature dendritic cells that controls cell migration in response to the cognate ligands CCL19 and CCL21. CCR7 deficiency results in a heightened pro-inflammatory environment in response to acute pulmonary P. aeruginosa infection and contributes to more efficient clearance.
47847	SMARCE1	9606	17669635	SMARCE1 is a transcriptional modulator that is known to repress viral replication.
47847	SMARCE1	9606	16135788	SMARCE1 is associated with up-regulation of proapoptotic genes, including the tumour suppressor familial cylindromatosis (CYLD).
50200	NKIRAS2	9606	20351193	NKIRAS2 is a key inhibitor of NF-kappaB signalling and estradiol represses NF-kappaB activation through the induction of NKIRAS2.
50252	DHX58	9606	17190814	DHX58 (LGP2) helicase is related to DDX58 (RIG-I) and IFIH1 (MDA5) but lacks caspase activation and recruitment domains (CARDs), and functions as a negative regulator of innate host defence.
50252	DHX58	9606	16210631	DHX58 lacks the caspase recruitment domain (CARD) homology and functions as a negative regulator by interfering with the recognition of viral RNA by DDX58 (RIG-I) and IFIH1 (MDA5).
50252	DHX58	9606	16116171	DHX58 functions as a negative regulator of antiviral innate immunity by interfering with the recognition of viral RNA by DDX58 (RIG-I) and IFIH1 (MDA5).
51299	SOCS2	9606	14645718	SOCS2 can enhance IL-2 and IL-3 signalling by accelerating SOCS3 degradation.
51769	BECN1	9606	18772134	BECN1 is recruited into the mouse Myd88 and Ticam TLR-signalling complex thereby reducing its binding to Bcl2, leading to autophagy.
52025	NUMBL	9606	18299187	NUMBL interacts with TAB2 (MAP3K7IP2) and inhibits TNF alpha and IL-1Beta-induced NF-kappaB activation.
52430	CCDC88A	9606	21209316	CCDC88A, an activator of GNAI3, plays a key role in regulating autophagy; the dynamic interplay between GNAI3, GPSM1 and CCDC88A determines whether autophagy is promoted or inhibited. When stimulated by growth factors, CCDC88A disrupts the GNAI3::GPSM1 complex, subsequently enhancing anti-autophagy signalling pathways and inhibits autophagy by activating GNAI3.
53332	RPS19	9606	19155217	RPS19 interacts with macrophage migration inhibitory factor (MIF) and attenuates its pro-inflammatory function by inhibiting the MIF-CD74 interaction and MIF triggered adhesion of monocytes.
53452	CAMK2A	9606	18818394	CAMK2A promotes TLR-triggered pro-inflammatory cytokine and type-I-IFN production by directly binding and activating MAP3K7 and IRF3 in macrophages. (Demonstrated in murine model)
54199	IFNA2	9606	18729739	IFNA2 controls chemotaxis by regulating the CXC receptor ligand interaction between CXCL10 and CXCR3A.
54199	IFNA2	9606	18027911	IFNA2 interacts differentially with IFNAR2, and influences IFNA1 interaction with IFNAR2.
54199	IFNA2	9606	18606657	IFNA2 induces the transcription of HIF1A in human endothelial cells though a JAK-ISGF3 pathway under normoxic conditions, and this response contributes to the anti-proliferative activity of this cytokine.
54276	IFNA1	9606	15883164	IFNA1 activates NF-kappaB in JAK1-deficient cells through a TYK2-dependent pathway where for the IFN signalling pathway leading to STAT activation, both JAK1 and TYK2 are essential, but NF-kappaB activation requires only TYK2.
54276	IFNA1	9606	12817009	IFNA1 induces the human anti-inflammatory cytokine IL-10 gene via a module consisting of interdependent IRF1 and STAT3 motifs.
54276	IFNA1	9606	15699120	IFNA1 sensitizes cells to microbial recognition by up-regulating the expression of several TLRs as well as adapter molecules and kinases involved in TLR signalling.
54276	IFNA1	9606	9737881	IFNA1 is a type I interferon (IFN) that binds to the IFN receptor (IFNAR), composed of two transmembrane polypeptides, IFNAR1 and IFNAR2;IL10RB.
54829	MAP3K14	9606	18550535	MAP3K14 associates with DDX58 (RIG-I) and its downstream adaptor, mitochondrial antiviral signaling (MAVS) and the MAP3K14-DDX58 signalling pathway induces RELA release from NFKB2 complexes in response to respiratory syncytial virus (RSV) infection.
54829	MAP3K14	9606	16552041	MAP3K14 binds to NOD2 and mediates induction of specific changes induced by NOD2 activator muramyl dipeptide (MDP) and this occurs in settings where both the NOD2 and TLR4 pathways are activated by their respective agonists.
54978	ANXA4	9606	20237821	ANXA4 differentially modulates the NF-kappaB signalling pathway and this is dependent on its interactions with NFKB1 and the intracellular Ca(2+) ion level.
55775	CYBB	9606	20421951	CYBB (NOX2) functions in reactive oxygen species (ROS) generation to induce TNF-alpha-mediated host cell apoptosis and it function in sensing of persistent intracellular pathogens for subsequent induction of host cell apoptosis as a second line of defence.
55775	CYBB	9606	19339495	CYBB is an NADPH oxidases which plays a central role in microbial killing by phagocytes through the generation of reactive oxygen species (ROS) and CYBB-generated ROS are necessary for LC3 recruitment to phagosomes, coupling oxidative and non-oxidative killing activities of the CYBB NADPH oxidase in phagocytes through autophagy.
55775	CYBB	9606	20532218	CYBB and reactive oxygen species (ROS) are required for the host cell to trigger an efficient RIG-I-mediated IRF-3 activation and downstream antiviral IFNbeta and IFIT1 gene expression and CYBB is critical for the expression of the central mitochondria-associated adaptor MAVS.
56568	BCL3	9606	21228348	BCL3 is critically involved in lung defence against Gram-negative bacteria Klebsiella pneumoniae, modulating functions of several cells to facilitate efficient clearance of bacteria. Loss of BCL3 incurred dramatic cytokine imbalance in the lungs, failure to clear bacteria and increased susceptibility to K. pneumoniae pneumonia. (Demonstrated in murine model)
57326	RIPK1	9606	16543241	RIPK1 ubiquitination on Lys377 is required for tumour necrosis factor (TNF-alpha) induced NF-kappaB activation.
57326	RIPK1	9606	16825191	RIPK1 is a death domain kinase that is one of the critical components involved in mediating DNA damage-induced, p53-independent cell death.
57921	TRAFD1	9606	18849341	TRAFD1 deficiency reveals its negative regulatory role in the TLR and RIG-I-like helicases signalling pathway and was found to interact with TRIF, IPS-1, TRAF3 and TRAF6 in mice
57921	TRAFD1	9606	16221674	TRAFD1 is an interferon and LPS inducible gene acting as a negative regulator of Toll-like receptor signalling.
58012	ITGA3	9606	20877569	ITGA3 along with ITGB1 is a novel regulator for the recognition of bacterial lipopeptides. ITGA3/ITGB1 integrin regulates endosomal Toll-like receptor (TLR)-2/TLR1 signalling, serving as a mechanism for modulating inflammatory responses.
58309	IRF2BP1	9606	18671972	IRF2BP1 is a transcriptional co-repressor of IRF2 and, through physically association, enhances JDP2 polyubiquitination. IRF2BP1 has also been shown to repress ATF2-mediated transcriptional activation from a CRE-containing promoter.
58598	PIK3CB	9606	20953381	PIK3CA and PIK3CB isoforms of class IA phosphatidylinositol 3-kinase (PI3K) are both required for the pro-inflammatory response to flagellin.
59283	LY86	9606	15852007	LY86 and CD180 interact directly with the TLR4 signalling complex, inhibiting its ability to bind microbial ligand.
62534	RANBP9	9606	18040864	RANBP9 is located in the Microtubule-Organizing Center it contains protein-interaction motifs, a cytoskeletal-binding domain, and multiple canonical docking sites for signalling intermediates. RANBP9 acts as an scaffolding protein and is important for maintaining cellular functions in the immune and nervous system.
63405	NUP153	9606	15210729	NUP153 and NUP214 are nucleoporins that control the nucleo-cytoplasmic shuttling and, along with XPO1-dependent nuclear export, the subcellular distribution of latent STAT1.
64831	OTUD5	9606	17991829	OTUD5 is a deubiquitinase that regulates Type I interferon (IFN) production where OTUD5 selectively cleaves the lysine-63-linked polyubiquitin chains on TRAF3, resulting in its dissociation from the downstream signalling complex containing TBK1.
66703	MAP3K8	9606	19667062	MAP3K8 negatively regulates interferon-beta production in macrophages and myeloid dendritic cells.
66703	MAP3K8	9606	19933865	MAP3K8 is essential for IL-1beta production from both macrophages and dendritic cells and an important mediator for collaboration of pattern recognition receptors with danger-associated molecular patterns (DAMPs) to induce TNF and IL-1beta production and optimal host defence.
66703	MAP3K8	9606	20405269	MAP3K8 regulates IL23A expression in lipopolysaccharide (LPS)-stimulated macrophages through extracellular signal-regulated kinase (ERK) activation.
66703	MAP3K8	9606	21135874	MAP3K8 is a MEK kinase that is require for the activation of MAP kinases in myeloid cells following TLR and TNF receptor stimulation. MAP3K8 is critical for production of the pro-inflammatory cytokine TNF during inflammatory responses.
68302	ITGB1	9606	20877569	ITGB1 along with ITGA3 is a novel regulator for the recognition of bacterial lipopeptides. ITGB1/ITGA3 integrin regulates endosomal Toll-like receptor (TLR)-2/TLR1 signalling, serving as a mechanism for modulating inflammatory responses.
68562	LILRA4	9606	20193018	LILRA4 couples with a signalling adapter to activate a prominent immunoreceptor tyrosine-based activation motif (ITAM)-mediated signalling pathway in human plasmacytoid dendritic cells.
69045	BIRC3	9606	18697935	BIRC3 is required for proper RIPK1 polyubiquitination and NF-kappaB activation upon TNF (TNF-alpha) treatment and regulates TNF-mediated NF-kappaB activation by binding to TNFRSF1A (TNFR1).
69045	BIRC3	9606	19464198	BIRC3 and BIRC2 are required for innate immunity signalling by the pattern recognition receptors NOD1 and NOD2.
69466	PROCR	9606	20543103	PROCR confers anti-inflammatory properties when bound by activated protein C and when PROCR (EPCR) is blocked, F. tularensis loses the ability to suppress the pro-inflammatory response of endothelial cells.
69532	CASP12	9606	18329614	Rat CASP12 binds to Human RIPK2 and displaces Human TRAF6 from a complex in human cells, inhibiting its ubiquitin ligase activity, and blunting NF-kappaB activation.
69532	CASP12	9606	18329614	CASP12 deficiency enhances production of antimicrobial peptides, cytokines, and chemokines dependent on bacterial type III secretion and the Nod pathway.
69714	CARD18	9606	11051551	CARD18 is an inhibitor of LPS-induced IL1B (IL-1 beta) generation by preventing RIPK2-mediated oligomerization and auto-activation of CASP1.
69714	CARD18	9606	11536016	CARD18 is an intracellular regulator of CASP1 (caspase-1) activation and plays a role in the regulation of IL1B (IL-1beta) secretion and NF-kappaB activation during the pro-inflammatory cytokine response.
70676	SOCS3	9606	10882725	SOCS3 inhibits the JAK/STAT pathway and act as a negative regulator of fetal liver erythropoiesis (EPO) by binding the JAK2 and EPO receptor, respectively.
70676	SOCS3	9606	10373548	SOCS3 is rapidly induced by IL-2 in T cells where it acts to inhibit IL-2 responses in a classical negative feedback loop by suppressing STAT5 phosphorylation and lymphocyte proliferation.
70676	SOCS3	9606	18989459	SOCS3 protein is a potent endogenous inhibitor of Janus kinase (JAK)/STAT signalling and influenza A virus inhibits type I IFN signalling via NF-kappaB-dependent induction of SOCS3 expression.
70676	SOCS3	9606	20631305	SOCS3 is a molecular inhibitor of IFN signalling and SOCS3 expression, induced by stimuli present in the Human immunodeficiency virus (HIV)-1-infected brain, such as transactivator of transcription, inhibits antiviral IFN-beta signalling to enhance HIV-1 replication in macrophages, allowing HIV-1 to evade the protective innate immune response within the central nervous system.
72874	CYTIP	9606	17577583	CYTIP co-localizes with SNX27 at the early endosomal compartment of lymphocytes suggesting a role for this interaction in endocytic trafficking and/or signalling.
75124	MAFB	9606	20581830	MAFB binds to IRF3, impairing the recruitment of co-activators to IRF3 and antagonizing antiviral responses.
75847	SIRT1	9606	21245135	SIRT1 is a histone deacetylase enzyme that has been found to accumulate at the promoters of TNFA and IL1B in response to TLR4 signalling. SIRT1 promotes termination of NFKB-dependent transcription and recruits RELB to assemble transcription repressor complex that generates endotoxin tolerance.
75863	NFE2L2	9606	21220332	NFE2L2 plays an important role in TLR4-mediated autophagy. NFE2L2 is activated by reactive oxygen species-MAPK14 axis-dependent TLR4 signalling, and induces the accumulation of SQSTM1 and aggresome-like induced structures.
75950	FLI1	9606	20879862	FLI1 contributes to lipopolysaccharide (LPS)-induced expression of matrix metalloprotease 1 (MMP-1), MMP-3, MMP-10, and interleukin-10 (IL-10) and rapid down-regulation of FLI1 expression after LPS stimulation attenuates the induction of various MMPs and IL-10 under inflammatory conditions.
77092	PTCH1	9606	21131441	PTCH1 is a member of the Hedgehog signalling pathway and is important for LPS-induced inflammatory response in macrophages. (Demonstrated in Murine model)
77625	STAT4	9606	17971840	STAT4 is a transcription factor that mediates IL12 cytokine signalling, and as a member of the STAT protein family, STAT4 have significant impact on innate immunity during sepsis.
77625	STAT4	9606	14704793	STAT4 relies on the phosphorylation of it's N-domains to form STAT4 tetramer in response to cytokine-induced activation.
79215	CTLA4	9606	18824539	CTLA4 blockade abrogates protection by regulatory T cells in a mouse model of microbe-induced innate immune-driven colitis.
80038	CTNNAL1	9606	17952117	CTNNAL1 is an alpha-catenin-related protein that shares structural similarities with cytoskeleton linker proteins that augments NF-kappaB activity, promotes cell migration and increases resistance to apoptosis.
80804	IL8RB	9606	20818377	IL8RB is a G protein-coupled receptor that mediates NADPH oxidase-independent neutrophil extracellular trap (NET) formation and this G protein-coupled receptor (GPCR) pathway is operative and drug-sensitive in cystic fibrosis lung disease.
80875	AAMP	9606	19535145	AAMP over-expression inhibits NOD1 and NOD2 mediated NF-kappaB signalling
81223	NFATC2	9606	20557936	NFATC2 interacts with JUN to synergistically activate interleukin-2 (IL2) transcription in T cells, a cytokine that acts as an autocrine growth factor during an immune response to bacterial and viral infection, as well as tumourigenesis.
84173	COPS8	9606	20074051	COPS8 is part of the COP9 signallosome that functions to control NF-kappaB activation.
84322	LRRFIP1	9606	20453844	LRRFIP1 interacts with and activates beta-catenin, which increases IFN-beta expression by binding to the C-terminal domain of the transcription factor IRF3 and recruiting the acetyltransferase EP300 to the IFN-beta enhanceosome via IRF3.
84322	LRRFIP1	9606	16199883	LRRFIP1 (GCF2) acts as a repressor and occupies the -308 site of the TNF-alpha promoter in cells that do not make TNF-alpha. Other proteins may bind to the promoter, particular to the -308 site to transition from repressed to active transcription.
84322	LRRFIP1	9606	21102652	LRRFIP1 is a regulator of toll-like receptor (TLR) pathway signaling and it co-localized with dsRNA in monocyte lysosomal structures.
87893	NFKB2	9606	7925301	NFKB2 (p49/p100 subunit) associates efficiently with RELB and up-regulates the synthesis of NFKBIA (IKappaB-alpha).
87893	NFKB2	9606	18025196	NFKB2 plays a key role in the regulation of RELA activation, suggesting an overlap in the function of NF-kappaB members in canonical and non-canonical pathway signalling.
87893	NFKB2	9606	18377428	NFKB2 rearrangement gene product (p58) localizes in the nucleus to form a complex with RELA or RELB, suggesting that such NFKB2 gene rearrangement may therefore be a factor in the constitutive activation of NF-kappaB in adult T-cell leukemia (ATL), and thereby playing a role in the ATL pathogenesis.
87893	NFKB2	9606	17548614	NFKB2 negatively regulates TCR signaling by binding with RELA, RELB, REL and NFKB1 (p50) in the cytoplasm and inhibiting these proteins from entering nucleus.
87893	NFKB2	9606	19770515	NFKB2 limits TNF-induced bone resorption in mice by a TRAF3-dependent mechanism.
88716	VEGFA	9606	21278304	VEGFA-induced tissue response, e.g. angiogenesis, is inhibited during RSV and Influenza viral infections. These effects were mediated by RIG-I and IFNR-dependent pathways, and consequently inhibited the Th2 inflammation response.
89810	NUP214	9606	15210729	NUP214 and NUP153 are nucleoporins that control the nucleo-cytoplasmic shuttling and, along with XPO1-dependent nuclear export, the subcellular distribution of latent STAT1.
89999	MFN2	9606	21285412	MFN2 deletion causes inability of the cell to undergo mitochondrial fusion, and therefore exhibit impaired induction of interferons and pro-inflammatory cytokines in response to viral infection - which results in increased viral replication.
90091	TNFRSF1B	9606	17220297	TNFRSF1B signalling induces selective BIRC2-dependent ASK1 ubiquitination and terminates mitogen-activated protein kinase signalling.
90517	IL17F	9606	19144317	IL17A and IL17F are required for the induction of beta-defensin in vivo in mice.
90517	IL17F	9606	19244213	IL17F signalling inhibits expression of pro-inflammatory genes though sequential phosphorylation of CEBPB regulatory 2 domain.
[truncated: 390 more rows]

## Sheet: CS and Ab+ analysis
T-statistics of annotated and not annotated genes were compared using Wilcoxon rank sum tests.
[truncated: 1 more rows]
